# Supplementary material for: A hexa-species transcriptome atlas of mammalian embryogenesis delineates metabolic regulation across three different implantation modes
Source: Nat Commun. 2022 Jun 16;13:3407. doi: 10.1038/s41467-022-30194-x (PMC9203550; doi:10.1038/s41467-022-30194-x)
Supplement: Supplementary file 3 — Source code - Supplementary information 1 [file 41467_2022_30194_MOESM3_ESM.xlsx]

## Sheet: Suppl 1c Module score
cell	CT	score	value
E3.5_P8_Cell2_embryo1_single	E3.5	oxphos	0.504373
E3.5_P8_Cell3_embryo2_single	E3.5	oxphos	0.505747
E3.5_P8_Cell5_embryo3_single	E3.5	oxphos	0.471041
E3.5_P8_Cell7_embryo4_single	E3.5	oxphos	0.502548
E3.5_P8_Cell22_embryo5_single	E3.5	oxphos	0.451674
E3.5_P8_Cell25_embryo1_double	E3.5	oxphos	0.346903
E3.5_P8_Cell58_embryo5_double	E3.5	oxphos	0.405954
E3.5_P8_Cell61_embryo1_single	E3.5	oxphos	0.490071
E3.5_P8_Cell63_embryo2_single	E3.5	oxphos	0.505164
E3.5_P8_Cell65_embryo3_single	E3.5	oxphos	0.420424
E3.5_P8_Cell70_embryo5_double	E3.5	oxphos	0.510908
E3.5_P8_Cell77_embryo3_single	E3.5	oxphos	0.480307
E3.5_P8_Cell79_embryo4_single	E3.5	oxphos	0.502371
E3.5_P8_Cell80_embryo4_single	E3.5	oxphos	0.41463
E3.5_P8_Cell87_embryo2_single	E3.5	oxphos	0.388823
E3.5_P8_Cell91_embryo4_single	E3.5	oxphos	0.524127
E3.5_P9_Cell1_embryo6_single	E3.5	oxphos	0.505035
E3.5_P9_Cell3_embryo6_single	E3.5	oxphos	0.625471
E3.5_P9_Cell4_embryo6_single	E3.5	oxphos	0.605274
E3.5_P9_Cell5_embryo7_single	E3.5	oxphos	0.679391
E3.5_P9_Cell6_embryo7_single	E3.5	oxphos	0.571989
E3.5_P9_Cell8_embryo8_single	E3.5	oxphos	0.511308
E3.5_P9_Cell9_embryo8_single	E3.5	oxphos	0.621708
E3.5_P9_Cell10_embryo9_single	E3.5	oxphos	0.685509
E3.5_P9_Cell11_embryo9_single	E3.5	oxphos	0.525142
E3.5_P9_Cell12_embryo9_double	E3.5	oxphos	0.640895
E3.5_P9_Cell13_embryo6_single	E3.5	oxphos	0.572413
E3.5_P9_Cell14_embryo6_single	E3.5	oxphos	0.530229
E3.5_P9_Cell15_embryo6_single	E3.5	oxphos	0.566578
E3.5_P9_Cell16_embryo6_single	E3.5	oxphos	0.574968
E3.5_P9_Cell17_embryo7_single	E3.5	oxphos	0.525249
E3.5_P9_Cell18_embryo7_single	E3.5	oxphos	0.624463
E3.5_P9_Cell22_embryo9_single	E3.5	oxphos	0.618614
E3.5_P9_Cell23_embryo9_single	E3.5	oxphos	0.505597
E3.5_P9_Cell24_embryo9_single	E3.5	oxphos	0.567062
E3.5_P9_Cell25_embryo6_single	E3.5	oxphos	0.528511
E3.5_P9_Cell26_embryo6_single	E3.5	oxphos	0.531086
E3.5_P9_Cell27_embryo6_single	E3.5	oxphos	0.497172
E3.5_P9_Cell28_embryo6_single	E3.5	oxphos	0.593291
E3.5_P9_Cell29_embryo7_single	E3.5	oxphos	0.601443
E3.5_P9_Cell30_embryo7_single	E3.5	oxphos	0.579227
E3.5_P9_Cell33_embryo8_single	E3.5	oxphos	0.525226
E3.5_P9_Cell34_embryo9_single	E3.5	oxphos	0.600519
E3.5_P9_Cell35_embryo9_single	E3.5	oxphos	0.512805
E3.5_P9_Cell36_embryo9_single	E3.5	oxphos	0.600263
E3.5_P9_Cell37_embryo6_single	E3.5	oxphos	0.605296
E3.5_P9_Cell38_embryo6_single	E3.5	oxphos	0.546806
E3.5_P9_Cell39_embryo6_single	E3.5	oxphos	0.57683
E3.5_P9_Cell40_embryo6_single	E3.5	oxphos	0.580498
E3.5_P9_Cell41_embryo7_single	E3.5	oxphos	0.579323
E3.5_P9_Cell42_embryo7_single	E3.5	oxphos	0.565187
E3.5_P9_Cell43_embryo7_double	E3.5	oxphos	0.593223
E3.5_P9_Cell45_embryo8_single	E3.5	oxphos	0.49874
E3.5_P9_Cell46_embryo9_single	E3.5	oxphos	0.529731
E3.5_P9_Cell47_embryo9_double	E3.5	oxphos	0.618235
E3.5_P9_Cell49_embryo6_single	E3.5	oxphos	0.523269
E3.5_P9_Cell50_embryo6_single	E3.5	oxphos	0.529816
E3.5_P9_Cell51_embryo6_single	E3.5	oxphos	0.542639
E3.5_P9_Cell52_embryo6_single	E3.5	oxphos	0.558923
E3.5_P9_Cell53_embryo7_single	E3.5	oxphos	0.556006
E3.5_P9_Cell54_embryo7_single	E3.5	oxphos	0.583894
E3.5_P9_Cell56_embryo8_single	E3.5	oxphos	0.504876
E3.5_P9_Cell57_embryo8_single	E3.5	oxphos	0.533128
E3.5_P9_Cell58_embryo9_single	E3.5	oxphos	0.607639
E3.5_P9_Cell59_embryo9_double	E3.5	oxphos	0.485756
E3.5_P9_Cell61_embryo6_single	E3.5	oxphos	0.57623
E3.5_P9_Cell62_embryo6_single	E3.5	oxphos	0.504167
E3.5_P9_Cell63_embryo6_single	E3.5	oxphos	0.553271
E3.5_P9_Cell65_embryo7_single	E3.5	oxphos	0.533014
E3.5_P9_Cell66_embryo7_single	E3.5	oxphos	0.590373
E3.5_P9_Cell68_embryo8_single	E3.5	oxphos	0.527265
E3.5_P9_Cell69_embryo8_single	E3.5	oxphos	0.612213
E3.5_P9_Cell70_embryo9_single	E3.5	oxphos	0.563072
E3.5_P9_Cell71_embryo9_double	E3.5	oxphos	0.562782
E3.5_P9_Cell73_embryo6_single	E3.5	oxphos	0.545537
E3.5_P9_Cell74_embryo6_single	E3.5	oxphos	0.500277
E3.5_P9_Cell75_embryo6_single	E3.5	oxphos	0.631437
E3.5_P9_Cell77_embryo7_single	E3.5	oxphos	0.608422
E3.5_P9_Cell78_embryo7_single	E3.5	oxphos	0.523223
E3.5_P9_Cell80_embryo8_single	E3.5	oxphos	0.581803
E3.5_P9_Cell81_embryo8_single	E3.5	oxphos	0.62161
E3.5_P9_Cell82_embryo9_single	E3.5	oxphos	0.721456
E3.5_P9_Cell83_embryo9_double	E3.5	oxphos	0.629505
E3.5_P9_Cell85_embryo6_single	E3.5	oxphos	0.557133
E3.5_P9_Cell86_embryo6_single	E3.5	oxphos	0.623187
E3.5_P9_Cell87_embryo6_single	E3.5	oxphos	0.554184
E3.5_P9_Cell89_embryo7_single	E3.5	oxphos	0.54817
E3.5_P9_Cell90_embryo7_single	E3.5	oxphos	0.632935
E3.5_P9_Cell92_embryo8_single	E3.5	oxphos	0.652926
E3.5_P9_Cell94_embryo9_single	E3.5	oxphos	0.690019
E3.5_P11.P6.P10_cell181_embryo_single	E3.5	oxphos	0.504298
E3.5_P11.P6.P10_cell182_embryo_single	E3.5	oxphos	0.478975
E3.5_P11.P6.P10_cell183_embryo_single	E3.5	oxphos	0.513688
E3.5_P11.P6.P10_cell184_embryo_single	E3.5	oxphos	0.688227
E3.5_P11.P6.P10_cell185_embryo_single	E3.5	oxphos	0.517219
E3.5_P11.P6.P10_cell186_embryo_single	E3.5	oxphos	0.473777
E3.5_P11.P6.P10_cell187_embryo_single	E3.5	oxphos	0.475665
E3.5_P11.P6.P10_cell189_embryo_single	E3.5	oxphos	0.585553
E3.5_P11.P6.P10_cell190_embryo_single	E3.5	oxphos	0.586001
E4.5_P1_Cell1_embryo1_single	E4.5_Epiblast	oxphos	0.670859
E4.5_P1_Cell2_embryo1_single	E4.5_Epiblast	oxphos	0.636452
E4.5_P1_Cell7_embryo2_single	E5.5	oxphos	0.783707
E4.5_P1_Cell19_embryo2_single	E4.5_Epiblast	oxphos	0.653575
E4.5_P1_Cell39_embryo1_double	E4.5_Epiblast	oxphos	0.542513
E4.5_P1_Cell51_embryo1_double	E4.5_Epiblast	oxphos	0.64984
E4.5_P1_Cell67_embryo2_single	E4.5_Epiblast	oxphos	0.645489
E4.5_P1_Cell73_embryo1_single	E4.5_Epiblast	oxphos	0.648651
E4.5_P1_Cell78_embryo2_single	E4.5_Epiblast	oxphos	0.564717
E4.5_P1_Cell85_embryo1_single	E4.5_Epiblast	oxphos	0.63696
E4.5_P2_Cell5_embryo4_single	E4.5_Epiblast	oxphos	0.590818
E4.5_P2_Cell7_embryo4_double	E4.5_Epiblast	oxphos	0.784928
E4.5_P2_Cell9_embryo5_single	E4.5_Epiblast	oxphos	0.704103
E4.5_P2_Cell23_embryo5_double	E4.5_Epiblast	oxphos	0.651363
E4.5_P2_Cell26_embryo3_double	E4.5_Epiblast	oxphos	0.661692
E4.5_P2_Cell28_embryo4_single	E4.5_Epiblast	oxphos	0.651756
E4.5_P2_Cell35_embryo5_double	E4.5_Epiblast	oxphos	0.665937
E4.5_P2_Cell37_embryo3_single	E4.5_Epiblast	oxphos	0.673781
E4.5_P2_Cell42_embryo4_double	E4.5_Epiblast	oxphos	0.578371
E4.5_P2_Cell47_embryo5_double	E4.5_Epiblast	oxphos	0.671147
E4.5_P2_Cell49_embryo3_single	E4.5_Epiblast	oxphos	0.612011
E4.5_P2_Cell52_embryo4_single	E4.5_Epiblast	oxphos	0.738829
E4.5_P2_Cell56_embryo5_single	E4.5_Epiblast	oxphos	0.676024
E4.5_P2_Cell57_embryo5_single	E4.5_Epiblast	oxphos	0.526411
E4.5_P2_Cell61_embryo3_single	E4.5_Epiblast	oxphos	0.611924
E4.5_P2_Cell73_embryo3_single	E4.5_Epiblast	oxphos	0.662738
E4.5_P2_Cell87_embryo4_single	E4.5_Epiblast	oxphos	0.714949
E4.5_P2_Cell88_embryo4_single	E4.5_Epiblast	oxphos	0.610774
E4.5_P2_Cell92_embryo5_single	E4.5_Epiblast	oxphos	0.604798
E5.5_P2.P3_cell1_embryo1_single	E5.5	oxphos	0.60743
E5.5_P2.P3_cell2_embryo1_single	E5.5	oxphos	0.586084
E5.5_P2.P3_cell4_embryo1_single	E5.5	oxphos	0.588609
E5.5_P2.P3_cell5_embryo1_single	E5.5	oxphos	0.679995
E5.5_P2.P3_cell6_embryo1_single	E5.5	oxphos	0.638243
E5.5_P2.P3_cell7_embryo1_single	E5.5	oxphos	0.544723
E5.5_P2.P3_cell8_embryo1_single	E5.5	oxphos	0.589265
E5.5_P2.P3_cell10_embryo1_single	E5.5	oxphos	0.563127
E5.5_P2.P3_cell13_embryo1_single	E5.5	oxphos	0.617954
E5.5_P2.P3_cell14_embryo1_single	E5.5	oxphos	0.636273
E5.5_P2.P3_cell15_embryo1_single	E5.5	oxphos	0.480267
E5.5_P2.P3_cell18_embryo1_single	E5.5	oxphos	0.669349
E5.5_P2.P3_cell19_embryo1_single	E5.5	oxphos	0.601899
E5.5_P2.P3_cell20_embryo1_single	E5.5	oxphos	0.602052
E5.5_P2.P3_cell21_embryo1_single	E5.5	oxphos	0.468468
E5.5_P2.P3_cell23_embryo1_single	E5.5	oxphos	0.496046
E5.5_P2.P3_cell25_embryo1_single	E5.5	oxphos	0.580906
E5.5_P2.P3_cell27_embryo1_single	E5.5	oxphos	0.571748
E5.5_P2.P3_cell30_embryo1_single	E5.5	oxphos	0.555294
E5.5_P2.P3_cell31_embryo1_single	E5.5	oxphos	0.547473
E5.5_P2.P3_cell36_embryo1_single	E5.5	oxphos	0.578621
E5.5_P2.P3_cell39_embryo1_single	E5.5	oxphos	0.661047
E5.5_P2.P3_cell44_embryo1_single	E5.5	oxphos	0.500632
E5.5_P2.P3_cell47_embryo1_single	E5.5	oxphos	0.490797
E5.5_P2.P3_cell48_embryo1_single	E5.5	oxphos	0.554299
E5.5_P2.P3_cell55_embryo1_single	E5.5	oxphos	0.46031
E5.5_P2.P3_cell99_embryo2_single	E5.5	oxphos	0.518896
E5.5_P2.P3_cell100_embryo2_single	E5.5	oxphos	0.618479
E5.5_P2.P3_cell101_embryo2_single	E5.5	oxphos	0.552202
E5.5_P2.P3_cell108_embryo2_single	E5.5	oxphos	0.680007
E5.5_P2.P3_cell110_embryo2_single	E5.5	oxphos	0.576892
E5.5_P2.P3_cell111_embryo2_single	E5.5	oxphos	0.544335
E5.5_P2.P3_cell112_embryo2_single	E5.5	oxphos	0.430383
E5.5_P2.P3_cell115_embryo2_single	E5.5	oxphos	0.52021
E5.5_P2.P3_cell117_embryo2_single	E5.5	oxphos	0.60285
E5.5_P2.P3_cell119_embryo2_single	E5.5	oxphos	0.567829
E5.5_P2.P3_cell120_embryo2_single	E5.5	oxphos	0.520192
E5.5_P2.P3_cell121_embryo2_single	E5.5	oxphos	0.590531
E5.5_P2.P3_cell123_embryo2_single	E5.5	oxphos	0.494112
E5.5_P2.P3_cell125_embryo2_single	E5.5	oxphos	0.595981
E5.5_P2.P3_cell126_embryo2_single	E5.5	oxphos	0.562683
E5.5_P2.P3_cell127_embryo2_single	E5.5	oxphos	0.689739
E5.5_P2.P3_cell128_embryo2_single	E5.5	oxphos	0.562968
E5.5_P2.P3_cell129_embryo2_double	E5.5	oxphos	0.510147
E5.5_P2.P3_cell130_embryo2_double	E5.5	oxphos	0.543927
E5.5_P2.P3_cell131_embryo2_double	E5.5	oxphos	0.497107
E5.5_P2.P3_cell132_embryo2_double	E5.5	oxphos	0.538791
E5.5_P2.P3_cell133_embryo2_double	E5.5	oxphos	0.668524
E5.5_P2.P3_cell134_embryo2_double	E5.5	oxphos	0.491444
E5.5_P2.P3_cell135_embryo2_double	E5.5	oxphos	0.567282
E5.5_P2.P3_cell136_embryo2_double	E5.5	oxphos	0.479661
E5.5_P2.P3_cell137_embryo2_double	E5.5	oxphos	0.52222
E5.5_P2.P3_cell139_embryo2_double	E5.5	oxphos	0.534329
E5.5_P2.P3_cell140_embryo2_double	E5.5	oxphos	0.601341
E5.5_P2.P3_cell141_embryo2_double	E5.5	oxphos	0.537751
E5.5_P2.P3_cell142_embryo2_double	E5.5	oxphos	0.550385
E5.5_P2.P3_cell143_embryo2_double	E5.5	oxphos	0.527594
E5.5_P2.P3_cell144_embryo2_double	E5.5	oxphos	0.532948
E5.5_P2.P3_cell145_embryo2_double	E5.5	oxphos	0.534727
E5.5_P2.P3_cell147_embryo2_double	E5.5	oxphos	0.640445
E5.5_P2.P3_cell148_embryo2_double	E5.5	oxphos	0.582966
E5.5_P7.P4.P5_cell2_embryo3_single	E5.5	oxphos	0.539032
E5.5_P7.P4.P5_cell3_embryo3_single	E5.5	oxphos	0.705699
E5.5_P7.P4.P5_cell6_embryo3_single	E5.5	oxphos	0.624617
E5.5_P7.P4.P5_cell7_embryo3_single	E5.5	oxphos	0.579363
E5.5_P7.P4.P5_cell8_embryo3_single	E5.5	oxphos	0.603521
E5.5_P7.P4.P5_cell9_embryo3_single	E5.5	oxphos	0.500092
E5.5_P7.P4.P5_cell10_embryo3_single	E5.5	oxphos	0.601536
E5.5_P7.P4.P5_cell11_embryo3_single	E5.5	oxphos	0.705814
E5.5_P7.P4.P5_cell12_embryo3_single	E5.5	oxphos	0.660533
E5.5_P7.P4.P5_cell13_embryo3_single	E5.5	oxphos	0.524433
E5.5_P7.P4.P5_cell14_embryo3_single	E5.5	oxphos	0.555899
E5.5_P7.P4.P5_cell15_embryo3_single	E5.5	oxphos	0.616674
E5.5_P7.P4.P5_cell20_embryo3_single	E5.5	oxphos	0.565444
E5.5_P7.P4.P5_cell21_embryo3_single	E5.5	oxphos	0.546722
E5.5_P7.P4.P5_cell22_embryo3_single	E5.5	oxphos	0.681342
E5.5_P7.P4.P5_cell23_embryo3_single	E5.5	oxphos	0.660236
E5.5_P7.P4.P5_cell26_embryo3_double	E5.5	oxphos	0.534145
E5.5_P7.P4.P5_cell27_embryo3_double	E5.5	oxphos	0.625814
E5.5_P7.P4.P5_cell28_embryo3_double	E5.5	oxphos	0.510167
E5.5_P7.P4.P5_cell30_embryo3_double	E5.5	oxphos	0.56218
E5.5_P7.P4.P5_cell32_embryo3_double	E5.5	oxphos	0.596066
E5.5_P7.P4.P5_cell33_embryo3_double	E5.5	oxphos	0.396171
E5.5_P7.P4.P5_cell34_embryo3_double	E5.5	oxphos	0.667104
E5.5_P7.P4.P5_cell51_embryo4_single	E5.5	oxphos	0.502361
E5.5_P7.P4.P5_cell52_embryo4_single	E5.5	oxphos	0.540381
E5.5_P7.P4.P5_cell54_embryo4_single	E5.5	oxphos	0.591925
E5.5_P7.P4.P5_cell55_embryo4_single	E5.5	oxphos	0.606317
E5.5_P7.P4.P5_cell56_embryo4_single	E5.5	oxphos	0.424405
E5.5_P7.P4.P5_cell58_embryo4_single	E5.5	oxphos	0.614723
E5.5_P7.P4.P5_cell59_embryo4_single	E5.5	oxphos	0.708134
E5.5_P7.P4.P5_cell62_embryo4_single	E5.5	oxphos	0.603449
E5.5_P7.P4.P5_cell63_embryo4_single	E5.5	oxphos	0.514159
E5.5_P7.P4.P5_cell65_embryo4_double	E5.5	oxphos	0.598603
E5.5_P7.P4.P5_cell66_embryo4_double	E5.5	oxphos	0.601693
E5.5_P7.P4.P5_cell68_embryo4_double	E5.5	oxphos	0.42025
E5.5_P7.P4.P5_cell70_embryo4_double	E5.5	oxphos	0.544102
E5.5_P7.P4.P5_cell71_embryo4_double	E5.5	oxphos	0.575145
E5.5_P7.P4.P5_cell72_embryo4_double	E5.5	oxphos	0.510561
E5.5_P7.P4.P5_cell73_embryo4_double	E5.5	oxphos	0.529846
E5.5_P7.P4.P5_cell74_embryo4_double	E5.5	oxphos	0.59288
E5.5_P7.P4.P5_cell118_embryo5_single	E5.5	oxphos	0.787439
E5.5_P7.P4.P5_cell125_embryo5_double	E5.5	oxphos	0.813505
E5.5_P7.P4.P5_cell145_embryo6_single	E5.5	oxphos	0.61497
E5.5_P7.P4.P5_cell146_embryo6_single	E5.5	oxphos	0.633451
E5.5_P7.P4.P5_cell148_embryo6_single	E5.5	oxphos	0.519674
E5.5_P7.P4.P5_cell150_embryo6_single	E5.5	oxphos	0.547993
E5.5_P7.P4.P5_cell151_embryo6_single	E5.5	oxphos	0.403606
E5.5_P7.P4.P5_cell153_embryo6_single	E5.5	oxphos	0.465145
E5.5_P7.P4.P5_cell155_embryo6_single	E5.5	oxphos	0.55499
E5.5_P7.P4.P5_cell156_embryo6_single	E5.5	oxphos	0.524964
E5.5_P7.P4.P5_cell157_embryo6_single	E5.5	oxphos	0.502186
E5.5_P7.P4.P5_cell158_embryo6_single	E5.5	oxphos	0.590108
E5.5_P7.P4.P5_cell160_embryo6_single	E5.5	oxphos	0.522034
E5.5_P7.P4.P5_cell161_embryo6_single	E5.5	oxphos	0.586599
E5.5_P7.P4.P5_cell162_embryo6_single	E5.5	oxphos	0.532023
E5.5_P7.P4.P5_cell163_embryo6_single	E5.5	oxphos	0.480519
E5.5_P7.P4.P5_cell165_embryo6_single	E5.5	oxphos	0.5235
E5.5_P7.P4.P5_cell166_embryo6_single	E5.5	oxphos	0.570074
E5.5_P7.P4.P5_cell167_embryo6_single	E5.5	oxphos	0.593207
E5.5_P7.P4.P5_cell168_embryo6_single	E5.5	oxphos	0.583983
E5.5_P7.P4.P5_cell169_embryo6_single	E5.5	oxphos	0.508143
E5.5_P7.P4.P5_cell171_embryo6_single	E5.5	oxphos	0.481369
E5.5_P7.P4.P5_cell172_embryo6_single	E5.5	oxphos	0.597375
E5.5_P7.P4.P5_cell173_embryo6_single	E5.5	oxphos	0.426196
E5.5_P7.P4.P5_cell174_embryo6_single	E5.5	oxphos	0.42331
E5.5_P7.P4.P5_cell175_embryo6_single	E5.5	oxphos	0.51057
E5.5_P7.P4.P5_cell178_embryo6_single	E5.5	oxphos	0.500771
E5.5_P7.P4.P5_cell179_embryo6_single	E5.5	oxphos	0.539161
E5.5_P7.P4.P5_cell180_embryo6_double	E5.5	oxphos	0.533118
E5.5_P7.P4.P5_cell181_embryo6_double	E5.5	oxphos	0.5159
E5.5_P7.P4.P5_cell182_embryo6_double	E5.5	oxphos	0.555775
E5.5_P7.P4.P5_cell183_embryo6_double	E5.5	oxphos	0.520218
E5.5_P11.P6.P10_cell2_embryo7_single	E5.5	oxphos	0.587849
E5.5_P11.P6.P10_cell5_embryo7_single	E5.5	oxphos	0.52546
E5.5_P11.P6.P10_cell6_embryo7_single	E5.5	oxphos	0.670641
E5.5_P11.P6.P10_cell15_embryo7_single	E5.5	oxphos	0.490333
E5.5_P11.P6.P10_cell17_embryo7_single	E5.5	oxphos	0.562201
E5.5_P11.P6.P10_cell22_embryo7_single	E5.5	oxphos	0.614296
E5.5_P11.P6.P10_cell25_embryo7_single	E5.5	oxphos	0.505231
E5.5_P11.P6.P10_cell26_embryo7_single	E5.5	oxphos	0.615334
E5.5_P11.P6.P10_cell27_embryo7_single	E5.5	oxphos	0.52003
E5.5_P11.P6.P10_cell32_embryo7_single	E5.5	oxphos	0.587783
E5.5_P11.P6.P10_cell33_embryo7_single	E5.5	oxphos	0.64482
E5.5_P11.P6.P10_cell34_embryo7_single	E5.5	oxphos	0.572495
E5.5_P11.P6.P10_cell37_embryo7_single	E5.5	oxphos	0.607078
E5.5_P11.P6.P10_cell40_embryo7_single	E5.5	oxphos	0.548463
E5.5_P11.P6.P10_cell44_embryo7_single	E5.5	oxphos	0.597567
E5.5_P11.P6.P10_cell46_embryo7_single	E5.5	oxphos	0.571842
E5.5_P11.P6.P10_cell49_embryo7_single	E5.5	oxphos	0.704192
E5.5_P11.P6.P10_cell52_embryo7_single	E5.5	oxphos	0.590692
E5.5_P11.P6.P10_cell53_embryo7_single	E5.5	oxphos	0.567338
E5.5_P11.P6.P10_cell54_embryo7_single	E5.5	oxphos	0.616738
E5.5_P11.P6.P10_cell55_embryo7_single	E5.5	oxphos	0.629457
E5.5_P11.P6.P10_cell56_embryo7_single	E5.5	oxphos	0.625419
E5.5_P11.P6.P10_cell57_embryo7_single	E5.5	oxphos	0.604505
E5.5_P11.P6.P10_cell58_embryo7_double	E5.5	oxphos	0.570943
E5.5_P11.P6.P10_cell61_embryo7_single	E5.5	oxphos	0.646737
E5.5_P11.P6.P10_cell62_embryo7_single	E5.5	oxphos	0.646761
E5.5_P11.P6.P10_cell64_embryo7_single	E5.5	oxphos	0.556002
E5.5_P11.P6.P10_cell65_embryo7_single	E5.5	oxphos	0.845937
E5.5_P11.P6.P10_cell66_embryo7_single	E5.5	oxphos	0.619828
E5.5_P11.P6.P10_cell67_embryo7_single	E5.5	oxphos	0.639818
E5.5_P11.P6.P10_cell68_embryo7_single	E5.5	oxphos	0.564848
E5.5_P11.P6.P10_cell70_embryo7_double	E5.5	oxphos	0.584734
E5.5_P11.P6.P10_cell73_embryo7_single	E5.5	oxphos	0.606143
E5.5_P11.P6.P10_cell74_embryo7_single	E5.5	oxphos	0.52931
E5.5_P11.P6.P10_cell76_embryo7_single	E5.5	oxphos	0.69132
E5.5_P11.P6.P10_cell77_embryo7_single	E5.5	oxphos	0.514122
E5.5_P11.P6.P10_cell78_embryo7_single	E5.5	oxphos	0.66029
E5.5_P11.P6.P10_cell79_embryo7_single	E5.5	oxphos	0.588358
E5.5_P11.P6.P10_cell80_embryo7_single	E5.5	oxphos	0.519718
E5.5_P11.P6.P10_cell82_embryo7_double	E5.5	oxphos	0.585186
E5.5_P11.P6.P10_cell85_embryo7_single	E5.5	oxphos	0.559471
E5.5_P11.P6.P10_cell89_embryo7_single	E5.5	oxphos	0.519678
E5.5_P11.P6.P10_cell92_embryo7_single	E5.5	oxphos	0.647822
E5.5_P11.P6.P10_cell93_embryo7_single	E5.5	oxphos	0.621311
E5.5_P11.P6.P10_cell94_embryo7_double	E5.5	oxphos	0.768782
E5.5_P11.P6.P10_cell97_embryo8_single	E5.5	oxphos	0.462403
E5.5_P11.P6.P10_cell98_embryo8_single	E5.5	oxphos	0.516135
E5.5_P11.P6.P10_cell99_embryo8_single	E5.5	oxphos	0.569144
E5.5_P11.P6.P10_cell100_embryo8_single	E5.5	oxphos	0.536434
E5.5_P11.P6.P10_cell101_embryo8_single	E5.5	oxphos	0.60379
E5.5_P11.P6.P10_cell102_embryo8_single	E5.5	oxphos	0.483515
E5.5_P11.P6.P10_cell103_embryo8_single	E5.5	oxphos	0.630114
E5.5_P11.P6.P10_cell104_embryo8_single	E5.5	oxphos	0.600294
E5.5_P11.P6.P10_cell105_embryo8_single	E5.5	oxphos	0.595
E5.5_P11.P6.P10_cell107_embryo8_single	E5.5	oxphos	0.632281
E5.5_P11.P6.P10_cell108_embryo8_single	E5.5	oxphos	0.511958
E5.5_P11.P6.P10_cell109_embryo8_single	E5.5	oxphos	0.469575
E5.5_P11.P6.P10_cell110_embryo8_single	E5.5	oxphos	0.4917
E5.5_P11.P6.P10_cell111_embryo8_single	E5.5	oxphos	0.533192
E5.5_P11.P6.P10_cell112_embryo8_single	E5.5	oxphos	0.504074
E5.5_P11.P6.P10_cell113_embryo8_single	E5.5	oxphos	0.558563
E5.5_P11.P6.P10_cell114_embryo8_single	E5.5	oxphos	0.5573
E5.5_P11.P6.P10_cell116_embryo8_single	E5.5	oxphos	0.53516
E5.5_P11.P6.P10_cell119_embryo8_single	E5.5	oxphos	0.56317
E5.5_P11.P6.P10_cell120_embryo8_single	E5.5	oxphos	0.578877
E5.5_P11.P6.P10_cell121_embryo8_single	E5.5	oxphos	0.600532
E5.5_P11.P6.P10_cell123_embryo8_single	E5.5	oxphos	0.518889
E5.5_P11.P6.P10_cell124_embryo8_single	E5.5	oxphos	0.428541
E5.5_P11.P6.P10_cell125_embryo8_single	E5.5	oxphos	0.516586
E5.5_P11.P6.P10_cell126_embryo8_single	E5.5	oxphos	0.621234
E5.5_P11.P6.P10_cell127_embryo8_single	E5.5	oxphos	0.570871
E5.5_P11.P6.P10_cell128_embryo8_single	E5.5	oxphos	0.542877
E5.5_P11.P6.P10_cell129_embryo8_single	E5.5	oxphos	0.578602
E5.5_P11.P6.P10_cell130_embryo8_single	E5.5	oxphos	0.615765
E5.5_P11.P6.P10_cell131_embryo8_single	E5.5	oxphos	0.594587
E5.5_P11.P6.P10_cell132_embryo8_single	E5.5	oxphos	0.536355
E5.5_P11.P6.P10_cell133_embryo8_single	E5.5	oxphos	0.427766
E5.5_P11.P6.P10_cell134_embryo8_single	E5.5	oxphos	0.536007
E5.5_P11.P6.P10_cell135_embryo8_single	E5.5	oxphos	0.474606
E5.5_P11.P6.P10_cell136_embryo8_single	E5.5	oxphos	0.498477
E5.5_P11.P6.P10_cell137_embryo8_single	E5.5	oxphos	0.479909
E5.5_P11.P6.P10_cell138_embryo8_single	E5.5	oxphos	0.552352
E5.5_P11.P6.P10_cell139_embryo8_single	E5.5	oxphos	0.504555
E5.5_P11.P6.P10_cell140_embryo8_single	E5.5	oxphos	0.483051
E5.5_P11.P6.P10_cell141_embryo8_single	E5.5	oxphos	0.474075
E5.5_P11.P6.P10_cell142_embryo8_single	E5.5	oxphos	0.434183
E5.5_P11.P6.P10_cell143_embryo8_single	E5.5	oxphos	0.527967
E5.5_P11.P6.P10_cell144_embryo8_single	E5.5	oxphos	0.559713
E5.5_P1_cell1_embryo9_single	E5.5	oxphos	0.56704
E5.5_P1_cell2_embryo9_single	E5.5	oxphos	0.690141
E5.5_P1_cell3_embryo9_single	E5.5	oxphos	0.544823
E5.5_P1_cell5_embryo9_single	E5.5	oxphos	0.63674
E5.5_P1_cell7_embryo9_single	E5.5	oxphos	0.657289
E5.5_P1_cell8_embryo9_single	E5.5	oxphos	0.559151
E5.5_P1_cell9_embryo9_single	E5.5	oxphos	0.688771
E5.5_P1_cell10_embryo9_single	E5.5	oxphos	0.626497
E5.5_P1_cell11_embryo9_single	E5.5	oxphos	0.574456
E5.5_P1_cell14_embryo9_single	E5.5	oxphos	0.551185
E5.5_P1_cell15_embryo9_single	E5.5	oxphos	0.621212
E5.5_P1_cell16_embryo9_single	E5.5	oxphos	0.61923
E5.5_P1_cell17_embryo9_single	E5.5	oxphos	0.6111
E5.5_P1_cell19_embryo9_single	E5.5	oxphos	0.548205
E5.5_P1_cell20_embryo9_single	E5.5	oxphos	0.588684
E5.5_P1_cell21_embryo9_double	E5.5	oxphos	0.625097
E5.5_P1_cell22_embryo9_double	E5.5	oxphos	0.570038
E5.5_P1_cell23_embryo9_double	E5.5	oxphos	0.629543
E5.5_P1_cell24_embryo9_double	E5.5	oxphos	0.588663
E5.5_P1_cell25_embryo9_double	E5.5	oxphos	0.677468
E5.5_P1_cell26_embryo9_double	E5.5	oxphos	0.539275
E5.5_P1_cell27_embryo9_double	E5.5	oxphos	0.593558
E5.5_P1_cell30_embryo9_double	E5.5	oxphos	0.611057
E5.5_P1_cell32_embryo9_double	E5.5	oxphos	0.4982
E5.5_P1_cell33_embryo9_double	E5.5	oxphos	0.564073
E5.5_P1_cell34_embryo9_double	E5.5	oxphos	0.613353
E5.5_P1_cell35_embryo9_double	E5.5	oxphos	0.539702
E5.5_P1_cell36_embryo9_double	E5.5	oxphos	0.539258
E5.5_P1_cell37_embryo9_double	E5.5	oxphos	0.564208
E5.5_P1_cell38_embryo9_double	E5.5	oxphos	0.538948
E5.5_P1_cell39_embryo9_double	E5.5	oxphos	0.626236
E5.5_P1_cell40_embryo9_double	E5.5	oxphos	0.539233
E5.5_P1_cell41_embryo9_double	E5.5	oxphos	0.54984
E5.5_P1_cell42_embryo9_double	E5.5	oxphos	0.515285
E5.5_P1_cell43_embryo9_double	E5.5	oxphos	0.515316
E5.5_P1_cell44_embryo9_double	E5.5	oxphos	0.579781
E5.5_P1_cell45_embryo9_double	E5.5	oxphos	0.552054
E5.5_P1_cell46_embryo9_double	E5.5	oxphos	0.550649
E5.5_P1_cell47_embryo9_double	E5.5	oxphos	0.647292
E6.5_cell10_embryo2_single	E6.5_Em	oxphos	0.428965
E6.5_cell11_embryo2_single	E6.5_Em	oxphos	0.441817
E6.5_cell12_embryo2_single	E6.5_Em	oxphos	0.507271
E6.5_cell19_embryo2_single	E6.5_Em	oxphos	0.426158
E6.5_cell22_embryo2_single	E6.5_Em	oxphos	0.398978
E6.5_cell23_embryo2_single	E6.5_Em	oxphos	0.502008
E6.5_cell24_embryo2_single	E6.5_Em	oxphos	0.455471
E6.5_cell31_embryo2_double	E6.5_Em	oxphos	0.398425
E6.5_cell32_embryo2_double	E6.5_Em	oxphos	0.696871
E6.5_cell34_embryo2_single	E6.5_Em	oxphos	0.455277
E6.5_cell35_embryo2_single	E6.5_Em	oxphos	0.462522
E6.5_cell36_embryo2_single	E6.5_Em	oxphos	0.436173
E6.5_cell39_embryo1_single	E6.5_Em	oxphos	0.456863
E6.5_cell41_embryo1_single	E6.5_Em	oxphos	0.467992
E6.5_cell44_embryo2_single	E6.5_Em	oxphos	0.379905
E6.5_cell47_embryo2_single	E6.5_Em	oxphos	0.445661
E6.5_cell48_embryo2_single	E6.5_Em	oxphos	0.4537
E6.5_cell52_embryo1_double	E6.5_Em	oxphos	0.547557
E6.5_cell58_embryo2_single	E6.5_Em	oxphos	0.621682
E6.5_cell59_embryo2_single	E6.5_Em	oxphos	0.45634
E6.5_cell60_embryo2_single	E6.5_Em	oxphos	0.485846
E6.5_cell68_embryo2_single	E6.5_Em	oxphos	0.563354
E6.5_cell70_embryo2_single	E6.5_Em	oxphos	0.452667
E6.5_cell71_embryo2_single	E6.5_Em	oxphos	0.451594
E6.5_cell72_embryo2_single	E6.5_Em	oxphos	0.470017
E6.5_cell80_embryo2_single	E6.5_Em	oxphos	0.619375
E6.5_cell82_embryo2_single	E6.5_Em	oxphos	0.430233
E6.5_cell83_embryo2_single	E6.5_Em	oxphos	0.443339
E6.5_cell84_embryo2_single	E6.5_Em	oxphos	0.527135
E6.5_cell85_embryo1_single	E6.5_Em	oxphos	0.518683
E6.5_cell91_embryo2_double	E6.5_Em	oxphos	0.682598
E6.5_cell94_embryo2_single	E6.5_Em	oxphos	0.473423
E6.5_cell95_embryo2_single	E6.5_Em	oxphos	0.433861
E6.5_cell96_embryo2_single	E6.5_Em	oxphos	0.447146
E6.5_P1_Cell2_embryo1_single	E6.5_Em	oxphos	0.409478
E6.5_P1_Cell8_embryo1_single	E6.5_Em	oxphos	0.59992
E6.5_P1_Cell13_embryo1_double	E6.5_Em	oxphos	0.416865
E6.5_P1_Cell22_embryo2_single	E6.5_Em	oxphos	0.486197
E6.5_P1_Cell35_embryo2_single	E6.5_Em	oxphos	0.419709
E6.5_P1_Cell38_embryo2_single	E6.5_Em	oxphos	0.375971
E6.5_P1_Cell50_embryo3_single	E6.5_Em	oxphos	0.442533
E6.5_P1_Cell51_embryo3_single	E6.5_Em	oxphos	0.524222
E6.5_P1_Cell52_embryo3_single	E6.5_Em	oxphos	0.467641
E6.5_P1_Cell53_embryo3_single	E6.5_Em	oxphos	0.478364
E6.5_P1_Cell59_embryo3_single	E6.5_Em	oxphos	0.513086
E6.5_P1_Cell62_embryo3_single	E6.5_Em	oxphos	0.404373
E6.5_P1_Cell64_embryo3_single	E6.5_Em	oxphos	0.486872
E6.5_P1_Cell65_embryo3_single	E6.5_Em	oxphos	0.491873
E6.5_P1_Cell66_embryo3_single	E6.5_Em	oxphos	0.397401
E6.5_P1_Cell67_embryo3_single	E6.5_Em	oxphos	0.523458
E6.5_P1_Cell69_embryo3_single	E6.5_Em	oxphos	0.453228
E6.5_P1_Cell72_embryo3_single	E6.5_Em	oxphos	0.564287
E6.5_P1_Cell73_embryo3_single	E6.5_Em	oxphos	0.530742
E6.5_P1_Cell74_embryo3_single	E6.5_Em	oxphos	0.498913
E6.5_P1_Cell76_embryo3_single	E6.5_Em	oxphos	0.49511
E6.5_P1_Cell77_embryo3_single	E6.5_Em	oxphos	0.492982
E6.5_P1_Cell78_embryo3_single	E6.5_Em	oxphos	0.498606
E6.5_P1_Cell79_embryo3_single	E6.5_Em	oxphos	0.468311
E6.5_P1_Cell80_embryo3_single	E6.5_Em	oxphos	0.430407
E6.5_P1_Cell81_embryo3_single	E6.5_Em	oxphos	0.44082
E6.5_P1_Cell82_embryo3_single	E6.5_Em	oxphos	0.520536
E6.5_P1_Cell83_embryo3_single	E6.5_Em	oxphos	0.479681
E6.5_P1_Cell90_embryo3_single	E6.5_Em	oxphos	0.452333
E6.5_P1_Cell91_embryo3_single	E6.5_Em	oxphos	0.475064
E6.5_P1_Cell92_embryo3_single	E6.5_Em	oxphos	0.483115
E6.5_P1_Cell93_embryo3_single	E6.5_Em	oxphos	0.49476
E6.5_P2_Cell_3_embryo4_single	E6.5_Em	oxphos	0.415573
E6.5_P2_Cell_4_embryo4_single	E6.5_Em	oxphos	0.343798
E6.5_P2_Cell_5_embryo4_single	E6.5_Em	oxphos	0.308261
E6.5_P2_Cell_7_embryo4_single	E6.5_Em	oxphos	0.2787
E6.5_P2_Cell_8_embryo4_single	E6.5_Em	oxphos	0.272435
E6.5_P2_Cell_10_embryo4_single	E6.5_Em	oxphos	0.36045
E6.5_P2_Cell_13_embryo4_single	E6.5_Em	oxphos	0.344295
E6.5_P2_Cell_16_embryo4_single	E6.5_Em	oxphos	0.38817
E6.5_P2_Cell_17_embryo4_single	E6.5_Em	oxphos	0.40014
E6.5_P2_Cell_18_embryo4_single	E6.5_Em	oxphos	0.404397
E6.5_P2_Cell_19_embryo4_single	E6.5_Em	oxphos	0.483541
E6.5_P2_Cell_20_embryo4_single	E6.5_Em	oxphos	0.242768
E6.5_P2_Cell_21_embryo4_single	E6.5_Em	oxphos	0.42158
E6.5_P2_Cell_22_embryo4_single	E6.5_Em	oxphos	0.347928
E6.5_P2_Cell_23_embryo4_single	E6.5_Em	oxphos	0.375487
E6.5_P2_Cell_24_embryo4_single	E6.5_Em	oxphos	0.400018
E6.5_P2_Cell_26_embryo5_single	E6.5_Em	oxphos	0.328888
E6.5_P2_Cell_28_embryo5_single	E6.5_Em	oxphos	0.334185
E6.5_P2_Cell_30_embryo5_single	E6.5_Em	oxphos	0.307524
E6.5_P2_Cell_34_embryo5_single	E6.5_Em	oxphos	0.303633
E6.5_P2_Cell_37_embryo5_single	E6.5_Em	oxphos	0.363212
E6.5_P2_Cell_38_embryo5_single	E6.5_Em	oxphos	0.283129
E6.5_P2_Cell_39_embryo5_single	E6.5_Em	oxphos	0.286077
E6.5_P2_Cell_40_embryo5_single	E6.5_Em	oxphos	0.428265
E6.5_P2_Cell_42_embryo5_single	E6.5_Em	oxphos	0.387129
E6.5_P2_Cell_44_embryo5_single	E6.5_Em	oxphos	0.338142
E6.5_P2_Cell_45_embryo5_single	E6.5_Em	oxphos	0.384043
E6.5_P2_Cell_47_embryo5_single	E6.5_Em	oxphos	0.385366
E6.5_P2_Cell_48_embryo5_single	E6.5_Em	oxphos	0.505346
E6.5_P2_Cell_64_embryo6_single	E6.5_Em	oxphos	0.361446
E6.5_P2_Cell_69_embryo6_single	E6.5_Em	oxphos	0.347143
E6.5_P2_Cell_70_embryo6_single	E6.5_Em	oxphos	0.3968
E6.5_P2_Cell_71_embryo6_single	E6.5_Em	oxphos	0.350445
E6.5_P2_Cell_72_embryo6_single	E6.5_Em	oxphos	0.327372
E6.5_P3_Cell_13_embryo7_single	E6.5_Em	oxphos	0.469916
E6.5_P3_Cell_14_embryo7_single	E6.5_Em	oxphos	0.449549
E6.5_P3_Cell_19_embryo7_single	E6.5_Em	oxphos	0.517476
E6.5_P3_Cell_20_embryo7_single	E6.5_Em	oxphos	0.490287
E6.5_P3_Cell_21_embryo7_single	E6.5_Em	oxphos	0.48781
E6.5_P3_Cell_22_embryo7_single	E6.5_Em	oxphos	0.484521
E6.5_P3_Cell_23_embryo7_single	E6.5_Em	oxphos	0.365551
E6.5_P3_Cell_24_embryo7_single	E6.5_Em	oxphos	0.424919
E6.5_P3_Cell_29_embryo7_double	E6.5_Em	oxphos	0.497319
E6.5_P3_Cell_35_embryo8_double	E6.5_Em	oxphos	0.555935
E6.5_P3_Cell_36_embryo8_single	E6.5_Em	oxphos	0.457446
E6.5_P3_Cell_37_embryo8_single	E6.5_Em	oxphos	0.453044
E6.5_P3_Cell_40_embryo8_single	E6.5_Em	oxphos	0.401888
E6.5_P3_Cell_43_embryo8_single	E6.5_Em	oxphos	0.567829
E6.5_P3_Cell_45_embryo8_single	E6.5_Em	oxphos	0.408734
E6.5_P3_Cell_46_embryo8_single	E6.5_Em	oxphos	0.53608
E6.5_P3_Cell_47_embryo8_single	E6.5_Em	oxphos	0.492281
E6.5_P3_Cell_49_embryo8_single	E6.5_Em	oxphos	0.585104
E6.5_P3_Cell_52_embryo8_single	E6.5_Em	oxphos	0.408477
E6.5_P3_Cell_56_embryo8_single	E6.5_Em	oxphos	0.487919
E6.5_P3_Cell_60_embryo8_single	E6.5_Em	oxphos	0.446774
E6.5_P3_Cell_61_embryo8_single	E6.5_Em	oxphos	0.476662
E6.5_P3_Cell_62_embryo8_single	E6.5_Em	oxphos	0.455024
E6.5_P3_Cell_63_embryo8_single	E6.5_Em	oxphos	0.490792
E6.5_P3_Cell_64_embryo8_single	E6.5_Em	oxphos	0.448848
E6.5_P3_Cell_67_embryo9_single	E6.5_Em	oxphos	0.398311
E6.5_P3_Cell_68_embryo9_single	E6.5_Em	oxphos	0.453086
E6.5_P3_Cell_72_embryo9_single	E6.5_Em	oxphos	0.460673
E6.5_P3_Cell_76_embryo9_single	E6.5_Em	oxphos	0.398746
E6.5_P3_Cell_84_embryo9_single	E6.5_Em	oxphos	0.519141
E6.5_P3_Cell_85_embryo9_single	E6.5_Em	oxphos	0.451879
E6.5_P3_Cell_93_embryo9_single	E6.5_Em	oxphos	0.646843
E6.75_cell1_Embryo1_Single	E6.5_Em	oxphos	0.563534
E6.75_cell2_Embryo1_Single	E6.5_Em	oxphos	0.495403
E6.75_cell3_Embryo1_Single	E6.5_Em	oxphos	0.474569
E6.75_cell4_Embryo1_Single	E6.5_Em	oxphos	0.449674
E6.75_cell5_Embryo1_Single	E6.5_Em	oxphos	0.431752
E6.75_cell6_Embryo1_Single	E6.5_Em	oxphos	0.52548
E6.75_cell7_Embryo1_Double	E6.5_Em	oxphos	0.533765
E6.75_cell8_Embryo1_Single	E6.5_Em	oxphos	0.59961
E6.75_cell9_Embryo1_Single	E6.5_Em	oxphos	0.511088
E6.75_cell10_Embryo1_Single	E6.5_Em	oxphos	0.416522
E6.75_cell12_Embryo1_Single	E6.5_Em	oxphos	0.444679
E6.75_cell13_Embryo1_Single	E6.5_Em	oxphos	0.444072
E6.75_cell14_Embryo1_Single	E6.5_Em	oxphos	0.416483
E6.75_cell15_Embryo1_Single	E6.5_Em	oxphos	0.43341
E6.75_cell16_Embryo1_Single	E6.5_Em	oxphos	0.445942
E6.75_cell17_Embryo1_Single	E6.5_Em	oxphos	0.44339
E6.75_cell18_Embryo1_Single	E6.5_Em	oxphos	0.535048
E6.75_cell19_Embryo1_Single	E6.5_Em	oxphos	0.475678
E6.75_cell20_Embryo1_Single	E6.5_Em	oxphos	0.426762
E6.75_cell21_Embryo1_Single	E6.5_Em	oxphos	0.518334
E6.75_cell22_Embryo1_Single	E6.5_Em	oxphos	0.412261
E6.75_cell23_Embryo1_Single	E6.5_Em	oxphos	0.423802
E6.75_cell24_Embryo1_Double	E6.5_Em	oxphos	0.501818
E6.75_cell25_Embryo1_Single	E6.5_Em	oxphos	0.50007
E6.75_cell26_Embryo1_Single	E6.5_Em	oxphos	0.420189
E6.75_cell27_Embryo1_Single	E6.5_Em	oxphos	0.413092
E6.75_cell28_Embryo1_Single	E6.5_Em	oxphos	0.460823
E6.75_cell29_Embryo1_Single	E6.5_Em	oxphos	0.433113
E6.75_cell30_Embryo1_Single	E6.5_Em	oxphos	0.466378
E6.75_cell31_Embryo1_Single	E6.5_Em	oxphos	0.417149
E6.75_cell33_Embryo1_Single	E6.5_Em	oxphos	0.490254
E6.75_cell35_Embryo1_Single	E6.5_Em	oxphos	0.433174
E6.75_cell36_Embryo1_Single	E6.5_Em	oxphos	0.448116
E6.75_cell37_Embryo1_Single	E6.5_Em	oxphos	0.450084
E6.75_cell38_Embryo1_Single	E6.5_Em	oxphos	0.423643
E6.75_cell39_Embryo1_Single	E6.5_Em	oxphos	0.425375
E6.75_cell40_Embryo1_Single	E6.5_Em	oxphos	0.405665
E6.75_cell41_Embryo1_Single	E6.5_Em	oxphos	0.4417
E6.75_cell42_Embryo1_Single	E6.5_Em	oxphos	0.466797
E6.75_cell43_Embryo1_Single	E6.5_Em	oxphos	0.383964
E6.75_cell44_Embryo1_Single	E6.5_Em	oxphos	0.443114
E6.75_cell45_Embryo1_Single	E6.5_Em	oxphos	0.442807
E6.75_cell46_Embryo1_Single	E6.5_Em	oxphos	0.415145
E6.75_cell47_Embryo1_Single	E6.5_Em	oxphos	0.428962
E6.75_cell48_Embryo1_Single	E6.5_Em	oxphos	0.414622
E6.75_cell54_Embryo1_Single	E6.5_Em	oxphos	0.405748
E6.75_cell55_Embryo1_Single	E6.5_Em	oxphos	0.493281
E6.75_cell56_Embryo1_Single	E6.5_Em	oxphos	0.427045
E6.75_cell58_Embryo1_Single	E6.5_Em	oxphos	0.334838
E6.75_cell59_Embryo1_Single	E6.5_Em	oxphos	0.413358
E6.75_cell60_Embryo1_Single	E6.5_Em	oxphos	0.416517
E6.75_cell62_Embryo1_Single	E6.5_Em	oxphos	0.438296
E6.75_cell63_Embryo1_Single	E6.5_Em	oxphos	0.450586
E6.75_cell64_Embryo1_Single	E6.5_Em	oxphos	0.47758
E6.75_cell70_Embryo2_Single	E6.5_Em	oxphos	0.433455
E6.75_cell71_Embryo2_Single	E6.5_Em	oxphos	0.543797
E6.75_cell72_Embryo2_Single	E6.5_Em	oxphos	0.596785
E6.75_cell74_Embryo2_Single	E6.5_Em	oxphos	0.444973
E6.75_cell75_Embryo2_Single	E6.5_Em	oxphos	0.42541
E6.75_cell77_Embryo2_Single	E6.5_Em	oxphos	0.449544
E6.75_cell80_Embryo2_Single	E6.5_Em	oxphos	0.461389
E6.75_cell82_Embryo2_Single	E6.5_Em	oxphos	0.452901
E6.75_cell84_Embryo2_Single	E6.5_Em	oxphos	0.419209
E6.75_cell85_Embryo2_Single	E6.5_Em	oxphos	0.529292
E6.75_cell86_Embryo2_Single	E6.5_Em	oxphos	0.459877
E6.75_cell87_Embryo2_Single	E6.5_Em	oxphos	0.416218
E6.75_cell88_Embryo2_Single	E6.5_Em	oxphos	0.455155
E6.75_cell90_Embryo2_Single	E6.5_Em	oxphos	0.508963
E6.75_cell92_Embryo2_Single	E6.5_Em	oxphos	0.511332
E6.75_cell93_Embryo2_Single	E6.5_Em	oxphos	0.586389
E6.75_cell94_Embryo2_Single	E6.5_Em	oxphos	0.483471
E6.75_cell95_Embryo2_Single	E6.5_Em	oxphos	0.484532
E6.75_cell96_Embryo2_Single	E6.5_Em	oxphos	0.437222
SRR805394Aligned.sortedByCoord.out.bam	4C	oxphos	0.388429
SRR805393Aligned.sortedByCoord.out.bam	4C	oxphos	0.454338
SRR805392Aligned.sortedByCoord.out.bam	4C	oxphos	0.427788
SRR805391Aligned.sortedByCoord.out.bam	4C	oxphos	0.403521
SRR805390Aligned.sortedByCoord.out.bam	4C	oxphos	0.471841
SRR805389Aligned.sortedByCoord.out.bam	4C	oxphos	0.394336
SRR805388Aligned.sortedByCoord.out.bam	4C	oxphos	-0.11214
SRR805387Aligned.sortedByCoord.out.bam	4C	oxphos	-0.113733
SRR805386Aligned.sortedByCoord.out.bam	4C	oxphos	-0.113337
SRR805385Aligned.sortedByCoord.out.bam	4C	oxphos	-0.110749
SRR805384Aligned.sortedByCoord.out.bam	4C	oxphos	-0.143072
SRR805382Aligned.sortedByCoord.out.bam	4C	oxphos	-0.113665
SRR805383Aligned.sortedByCoord.out.bam	4C	oxphos	-0.106855
SRR805381Aligned.sortedByCoord.out.bam	4C	oxphos	-0.120331
SRR805380Aligned.sortedByCoord.out.bam	8C	oxphos	-0.0763001
SRR805375Aligned.sortedByCoord.out.bam	8C	oxphos	0.597341
SRR805378Aligned.sortedByCoord.out.bam	8C	oxphos	-0.141035
SRR805376Aligned.sortedByCoord.out.bam	8C	oxphos	0.583559
SRR805379Aligned.sortedByCoord.out.bam	8C	oxphos	-0.080219
SRR805377Aligned.sortedByCoord.out.bam	8C	oxphos	-0.13713
SRR805374Aligned.sortedByCoord.out.bam	8C	oxphos	0.55556
SRR805372Aligned.sortedByCoord.out.bam	8C	oxphos	0.575008
SRR805371Aligned.sortedByCoord.out.bam	8C	oxphos	0.671188
SRR805373Aligned.sortedByCoord.out.bam	8C	oxphos	0.50354
SRR805370Aligned.sortedByCoord.out.bam	8C	oxphos	0.495634
SRR805369Aligned.sortedByCoord.out.bam	8C	oxphos	0.495645
SRR805366Aligned.sortedByCoord.out.bam	8C	oxphos	0.450216
SRR805368Aligned.sortedByCoord.out.bam	8C	oxphos	0.606988
SRR805367Aligned.sortedByCoord.out.bam	8C	oxphos	0.581162
SRR805364Aligned.sortedByCoord.out.bam	8C	oxphos	0.464908
SRR805363Aligned.sortedByCoord.out.bam	8C	oxphos	0.56763
SRR805365Aligned.sortedByCoord.out.bam	8C	oxphos	0.483404
SRR805362Aligned.sortedByCoord.out.bam	8C	oxphos	0.619503
SRR805361Aligned.sortedByCoord.out.bam	8C	oxphos	0.515917
SRR805360Aligned.sortedByCoord.out.bam	8C	oxphos	0.386321
SRR805358Aligned.sortedByCoord.out.bam	8C	oxphos	0.553246
SRR805357Aligned.sortedByCoord.out.bam	8C	oxphos	0.434054
SRR805355Aligned.sortedByCoord.out.bam	8C	oxphos	0.43616
SRR805356Aligned.sortedByCoord.out.bam	8C	oxphos	0.368099
SRR805345Aligned.sortedByCoord.out.bam	8C	oxphos	-0.0407328
SRR805344Aligned.sortedByCoord.out.bam	8C	oxphos	-0.0552403
SRR805354Aligned.sortedByCoord.out.bam	8C	oxphos	0.548095
SRR805340Aligned.sortedByCoord.out.bam	8C	oxphos	-0.0788381
SRR805346Aligned.sortedByCoord.out.bam	8C	oxphos	-0.0492036
SRR805353Aligned.sortedByCoord.out.bam	8C	oxphos	0.404816
SRR805351Aligned.sortedByCoord.out.bam	8C	oxphos	0.494166
SRR805352Aligned.sortedByCoord.out.bam	8C	oxphos	0.505498
SRR805341Aligned.sortedByCoord.out.bam	8C	oxphos	-0.102836
SRR805350Aligned.sortedByCoord.out.bam	8C	oxphos	0.511727
SRR805349Aligned.sortedByCoord.out.bam	8C	oxphos	0.443052
SRR805348Aligned.sortedByCoord.out.bam	8C	oxphos	0.448762
SRR805342Aligned.sortedByCoord.out.bam	8C	oxphos	-0.0551195
SRR805347Aligned.sortedByCoord.out.bam	8C	oxphos	0.426215
SRR805343Aligned.sortedByCoord.out.bam	8C	oxphos	-0.0587341
SRR805339Aligned.sortedByCoord.out.bam	8C	oxphos	-0.0715318
SRR805338Aligned.sortedByCoord.out.bam	8C	oxphos	0.0159968
SRR805335Aligned.sortedByCoord.out.bam	8C	oxphos	0.475873
SRR805337Aligned.sortedByCoord.out.bam	8C	oxphos	-0.0625809
SRR805334Aligned.sortedByCoord.out.bam	8C	oxphos	0.508387
SRR805333Aligned.sortedByCoord.out.bam	8C	oxphos	0.401519
SRR805331Aligned.sortedByCoord.out.bam	8C	oxphos	0.406669
SRR1041732Aligned.sortedByCoord.out.bam	Zy	oxphos	0.317195
SRR1041731Aligned.sortedByCoord.out.bam	Zy	oxphos	0.337708
SRR1041730Aligned.sortedByCoord.out.bam	Zy	oxphos	0.369744
SRR1041733Aligned.sortedByCoord.out.bam	Zy	oxphos	0.344242

## Sheet: Suppl 1c Vision REACTOME
cell_id	CT	score	value
E3.5_P8_Cell2_embryo1_single	E3.5	REACTOME_GLYCOLYSIS	0.596194
E3.5_P8_Cell3_embryo2_single	E3.5	REACTOME_GLYCOLYSIS	0.625222
E3.5_P8_Cell5_embryo3_single	E3.5	REACTOME_GLYCOLYSIS	0.523318
E3.5_P8_Cell7_embryo4_single	E3.5	REACTOME_GLYCOLYSIS	0.203678
E3.5_P8_Cell22_embryo5_single	E3.5	REACTOME_GLYCOLYSIS	0.394366
E3.5_P8_Cell25_embryo1_double	E3.5	REACTOME_GLYCOLYSIS	0.4168
E3.5_P8_Cell58_embryo5_double	E3.5	REACTOME_GLYCOLYSIS	0.581885
E3.5_P8_Cell61_embryo1_single	E3.5	REACTOME_GLYCOLYSIS	0.64586
E3.5_P8_Cell63_embryo2_single	E3.5	REACTOME_GLYCOLYSIS	0.445354
E3.5_P8_Cell65_embryo3_single	E3.5	REACTOME_GLYCOLYSIS	0.477298
E3.5_P8_Cell70_embryo5_double	E3.5	REACTOME_GLYCOLYSIS	0.685385
E3.5_P8_Cell77_embryo3_single	E3.5	REACTOME_GLYCOLYSIS	0.575361
E3.5_P8_Cell79_embryo4_single	E3.5	REACTOME_GLYCOLYSIS	0.629875
E3.5_P8_Cell80_embryo4_single	E3.5	REACTOME_GLYCOLYSIS	0.75733
E3.5_P8_Cell87_embryo2_single	E3.5	REACTOME_GLYCOLYSIS	0.68181
E3.5_P8_Cell91_embryo4_single	E3.5	REACTOME_GLYCOLYSIS	0.480999
E3.5_P9_Cell1_embryo6_single	E3.5	REACTOME_GLYCOLYSIS	0.645126
E3.5_P9_Cell3_embryo6_single	E3.5	REACTOME_GLYCOLYSIS	0.613244
E3.5_P9_Cell4_embryo6_single	E3.5	REACTOME_GLYCOLYSIS	0.699704
E3.5_P9_Cell5_embryo7_single	E3.5	REACTOME_GLYCOLYSIS	0.661861
E3.5_P9_Cell6_embryo7_single	E3.5	REACTOME_GLYCOLYSIS	0.691177
E3.5_P9_Cell8_embryo8_single	E3.5	REACTOME_GLYCOLYSIS	0.693526
E3.5_P9_Cell9_embryo8_single	E3.5	REACTOME_GLYCOLYSIS	0.641075
E3.5_P9_Cell10_embryo9_single	E3.5	REACTOME_GLYCOLYSIS	0.755648
E3.5_P9_Cell11_embryo9_single	E3.5	REACTOME_GLYCOLYSIS	0.637161
E3.5_P9_Cell12_embryo9_double	E3.5	REACTOME_GLYCOLYSIS	0.684416
E3.5_P9_Cell13_embryo6_single	E3.5	REACTOME_GLYCOLYSIS	0.630303
E3.5_P9_Cell14_embryo6_single	E3.5	REACTOME_GLYCOLYSIS	0.797479
E3.5_P9_Cell15_embryo6_single	E3.5	REACTOME_GLYCOLYSIS	0.767219
E3.5_P9_Cell16_embryo6_single	E3.5	REACTOME_GLYCOLYSIS	0.680063
E3.5_P9_Cell17_embryo7_single	E3.5	REACTOME_GLYCOLYSIS	0.828284
E3.5_P9_Cell18_embryo7_single	E3.5	REACTOME_GLYCOLYSIS	0.731534
E3.5_P9_Cell22_embryo9_single	E3.5	REACTOME_GLYCOLYSIS	0.813293
E3.5_P9_Cell23_embryo9_single	E3.5	REACTOME_GLYCOLYSIS	0.75219
E3.5_P9_Cell24_embryo9_single	E3.5	REACTOME_GLYCOLYSIS	0.718412
E3.5_P9_Cell25_embryo6_single	E3.5	REACTOME_GLYCOLYSIS	0.744053
E3.5_P9_Cell26_embryo6_single	E3.5	REACTOME_GLYCOLYSIS	0.772954
E3.5_P9_Cell27_embryo6_single	E3.5	REACTOME_GLYCOLYSIS	0.701629
E3.5_P9_Cell28_embryo6_single	E3.5	REACTOME_GLYCOLYSIS	0.606909
E3.5_P9_Cell29_embryo7_single	E3.5	REACTOME_GLYCOLYSIS	0.698182
E3.5_P9_Cell30_embryo7_single	E3.5	REACTOME_GLYCOLYSIS	0.81378
E3.5_P9_Cell33_embryo8_single	E3.5	REACTOME_GLYCOLYSIS	0.667992
E3.5_P9_Cell34_embryo9_single	E3.5	REACTOME_GLYCOLYSIS	0.638896
E3.5_P9_Cell35_embryo9_single	E3.5	REACTOME_GLYCOLYSIS	0.830965
E3.5_P9_Cell36_embryo9_single	E3.5	REACTOME_GLYCOLYSIS	0.717682
E3.5_P9_Cell37_embryo6_single	E3.5	REACTOME_GLYCOLYSIS	0.847293
E3.5_P9_Cell38_embryo6_single	E3.5	REACTOME_GLYCOLYSIS	0.665094
E3.5_P9_Cell39_embryo6_single	E3.5	REACTOME_GLYCOLYSIS	0.644417
E3.5_P9_Cell40_embryo6_single	E3.5	REACTOME_GLYCOLYSIS	0.856694
E3.5_P9_Cell41_embryo7_single	E3.5	REACTOME_GLYCOLYSIS	0.551776
E3.5_P9_Cell42_embryo7_single	E3.5	REACTOME_GLYCOLYSIS	0.820953
E3.5_P9_Cell43_embryo7_double	E3.5	REACTOME_GLYCOLYSIS	0.932439
E3.5_P9_Cell45_embryo8_single	E3.5	REACTOME_GLYCOLYSIS	0.804471
E3.5_P9_Cell46_embryo9_single	E3.5	REACTOME_GLYCOLYSIS	0.885721
E3.5_P9_Cell47_embryo9_double	E3.5	REACTOME_GLYCOLYSIS	0.768023
E3.5_P9_Cell49_embryo6_single	E3.5	REACTOME_GLYCOLYSIS	1.16395
E3.5_P9_Cell50_embryo6_single	E3.5	REACTOME_GLYCOLYSIS	0.848357
E3.5_P9_Cell51_embryo6_single	E3.5	REACTOME_GLYCOLYSIS	0.791366
E3.5_P9_Cell52_embryo6_single	E3.5	REACTOME_GLYCOLYSIS	0.854177
E3.5_P9_Cell53_embryo7_single	E3.5	REACTOME_GLYCOLYSIS	0.833275
E3.5_P9_Cell54_embryo7_single	E3.5	REACTOME_GLYCOLYSIS	0.597853
E3.5_P9_Cell56_embryo8_single	E3.5	REACTOME_GLYCOLYSIS	0.94715
E3.5_P9_Cell57_embryo8_single	E3.5	REACTOME_GLYCOLYSIS	0.94587
E3.5_P9_Cell58_embryo9_single	E3.5	REACTOME_GLYCOLYSIS	0.772981
E3.5_P9_Cell59_embryo9_double	E3.5	REACTOME_GLYCOLYSIS	0.781069
E3.5_P9_Cell61_embryo6_single	E3.5	REACTOME_GLYCOLYSIS	0.798558
E3.5_P9_Cell62_embryo6_single	E3.5	REACTOME_GLYCOLYSIS	0.854865
E3.5_P9_Cell63_embryo6_single	E3.5	REACTOME_GLYCOLYSIS	0.904915
E3.5_P9_Cell65_embryo7_single	E3.5	REACTOME_GLYCOLYSIS	1.11243
E3.5_P9_Cell66_embryo7_single	E3.5	REACTOME_GLYCOLYSIS	0.865389
E3.5_P9_Cell68_embryo8_single	E3.5	REACTOME_GLYCOLYSIS	0.723691
E3.5_P9_Cell69_embryo8_single	E3.5	REACTOME_GLYCOLYSIS	0.557845
E3.5_P9_Cell70_embryo9_single	E3.5	REACTOME_GLYCOLYSIS	0.743358
E3.5_P9_Cell71_embryo9_double	E3.5	REACTOME_GLYCOLYSIS	0.860169
E3.5_P9_Cell73_embryo6_single	E3.5	REACTOME_GLYCOLYSIS	0.870348
E3.5_P9_Cell74_embryo6_single	E3.5	REACTOME_GLYCOLYSIS	0.68325
E3.5_P9_Cell75_embryo6_single	E3.5	REACTOME_GLYCOLYSIS	0.93605
E3.5_P9_Cell77_embryo7_single	E3.5	REACTOME_GLYCOLYSIS	0.91321
E3.5_P9_Cell78_embryo7_single	E3.5	REACTOME_GLYCOLYSIS	0.655048
E3.5_P9_Cell80_embryo8_single	E3.5	REACTOME_GLYCOLYSIS	0.710372
E3.5_P9_Cell81_embryo8_single	E3.5	REACTOME_GLYCOLYSIS	0.762954
E3.5_P9_Cell82_embryo9_single	E3.5	REACTOME_GLYCOLYSIS	0.682739
E3.5_P9_Cell83_embryo9_double	E3.5	REACTOME_GLYCOLYSIS	0.500568
E3.5_P9_Cell85_embryo6_single	E3.5	REACTOME_GLYCOLYSIS	0.854223
E3.5_P9_Cell86_embryo6_single	E3.5	REACTOME_GLYCOLYSIS	0.789356
E3.5_P9_Cell87_embryo6_single	E3.5	REACTOME_GLYCOLYSIS	0.539082
E3.5_P9_Cell89_embryo7_single	E3.5	REACTOME_GLYCOLYSIS	0.823414
E3.5_P9_Cell90_embryo7_single	E3.5	REACTOME_GLYCOLYSIS	0.495899
E3.5_P9_Cell92_embryo8_single	E3.5	REACTOME_GLYCOLYSIS	0.774732
E3.5_P9_Cell94_embryo9_single	E3.5	REACTOME_GLYCOLYSIS	0.613242
E3.5_P11.P6.P10_cell181_embryo_single	E3.5	REACTOME_GLYCOLYSIS	0.893615
E3.5_P11.P6.P10_cell182_embryo_single	E3.5	REACTOME_GLYCOLYSIS	0.945744
E3.5_P11.P6.P10_cell183_embryo_single	E3.5	REACTOME_GLYCOLYSIS	1.09098
E3.5_P11.P6.P10_cell184_embryo_single	E3.5	REACTOME_GLYCOLYSIS	0.42084
E3.5_P11.P6.P10_cell185_embryo_single	E3.5	REACTOME_GLYCOLYSIS	0.855737
E3.5_P11.P6.P10_cell186_embryo_single	E3.5	REACTOME_GLYCOLYSIS	1.03711
E3.5_P11.P6.P10_cell187_embryo_single	E3.5	REACTOME_GLYCOLYSIS	0.469595
E3.5_P11.P6.P10_cell189_embryo_single	E3.5	REACTOME_GLYCOLYSIS	0.485944
E3.5_P11.P6.P10_cell190_embryo_single	E3.5	REACTOME_GLYCOLYSIS	0.697358
E4.5_P1_Cell1_embryo1_single	E4.5_Epiblast	REACTOME_GLYCOLYSIS	1.04291
E4.5_P1_Cell2_embryo1_single	E4.5_Epiblast	REACTOME_GLYCOLYSIS	1.12822
E4.5_P1_Cell7_embryo2_single	E5.5	REACTOME_GLYCOLYSIS	0.73433
E4.5_P1_Cell19_embryo2_single	E4.5_Epiblast	REACTOME_GLYCOLYSIS	1.09074
E4.5_P1_Cell39_embryo1_double	E4.5_Epiblast	REACTOME_GLYCOLYSIS	1.09172
E4.5_P1_Cell51_embryo1_double	E4.5_Epiblast	REACTOME_GLYCOLYSIS	0.772082
E4.5_P1_Cell67_embryo2_single	E4.5_Epiblast	REACTOME_GLYCOLYSIS	1.09495
E4.5_P1_Cell73_embryo1_single	E4.5_Epiblast	REACTOME_GLYCOLYSIS	1.09891
E4.5_P1_Cell78_embryo2_single	E4.5_Epiblast	REACTOME_GLYCOLYSIS	1.36258
E4.5_P1_Cell85_embryo1_single	E4.5_Epiblast	REACTOME_GLYCOLYSIS	1.08771
E4.5_P2_Cell5_embryo4_single	E4.5_Epiblast	REACTOME_GLYCOLYSIS	1.00779
E4.5_P2_Cell7_embryo4_double	E4.5_Epiblast	REACTOME_GLYCOLYSIS	0.799005
E4.5_P2_Cell9_embryo5_single	E4.5_Epiblast	REACTOME_GLYCOLYSIS	1.20087
E4.5_P2_Cell23_embryo5_double	E4.5_Epiblast	REACTOME_GLYCOLYSIS	1.04039
E4.5_P2_Cell26_embryo3_double	E4.5_Epiblast	REACTOME_GLYCOLYSIS	1.1666
E4.5_P2_Cell28_embryo4_single	E4.5_Epiblast	REACTOME_GLYCOLYSIS	1.01538
E4.5_P2_Cell35_embryo5_double	E4.5_Epiblast	REACTOME_GLYCOLYSIS	1.15066
E4.5_P2_Cell37_embryo3_single	E4.5_Epiblast	REACTOME_GLYCOLYSIS	1.08183
E4.5_P2_Cell42_embryo4_double	E4.5_Epiblast	REACTOME_GLYCOLYSIS	1.20812
E4.5_P2_Cell47_embryo5_double	E4.5_Epiblast	REACTOME_GLYCOLYSIS	1.1361
E4.5_P2_Cell49_embryo3_single	E4.5_Epiblast	REACTOME_GLYCOLYSIS	1.1308
E4.5_P2_Cell52_embryo4_single	E4.5_Epiblast	REACTOME_GLYCOLYSIS	0.777395
E4.5_P2_Cell56_embryo5_single	E4.5_Epiblast	REACTOME_GLYCOLYSIS	1.02506
E4.5_P2_Cell57_embryo5_single	E4.5_Epiblast	REACTOME_GLYCOLYSIS	0.822584
E4.5_P2_Cell61_embryo3_single	E4.5_Epiblast	REACTOME_GLYCOLYSIS	1.07282
E4.5_P2_Cell73_embryo3_single	E4.5_Epiblast	REACTOME_GLYCOLYSIS	1.22911
E4.5_P2_Cell87_embryo4_single	E4.5_Epiblast	REACTOME_GLYCOLYSIS	0.892154
E4.5_P2_Cell88_embryo4_single	E4.5_Epiblast	REACTOME_GLYCOLYSIS	1.26366
E4.5_P2_Cell92_embryo5_single	E4.5_Epiblast	REACTOME_GLYCOLYSIS	1.10601
E5.5_P2.P3_cell1_embryo1_single	E5.5	REACTOME_GLYCOLYSIS	1.50158
E5.5_P2.P3_cell2_embryo1_single	E5.5	REACTOME_GLYCOLYSIS	1.25382
E5.5_P2.P3_cell4_embryo1_single	E5.5	REACTOME_GLYCOLYSIS	1.34691
E5.5_P2.P3_cell5_embryo1_single	E5.5	REACTOME_GLYCOLYSIS	1.33235
E5.5_P2.P3_cell6_embryo1_single	E5.5	REACTOME_GLYCOLYSIS	1.15826
E5.5_P2.P3_cell7_embryo1_single	E5.5	REACTOME_GLYCOLYSIS	1.21278
E5.5_P2.P3_cell8_embryo1_single	E5.5	REACTOME_GLYCOLYSIS	1.1484
E5.5_P2.P3_cell10_embryo1_single	E5.5	REACTOME_GLYCOLYSIS	1.27355
E5.5_P2.P3_cell13_embryo1_single	E5.5	REACTOME_GLYCOLYSIS	1.33447
E5.5_P2.P3_cell14_embryo1_single	E5.5	REACTOME_GLYCOLYSIS	1.32147
E5.5_P2.P3_cell15_embryo1_single	E5.5	REACTOME_GLYCOLYSIS	1.57447
E5.5_P2.P3_cell18_embryo1_single	E5.5	REACTOME_GLYCOLYSIS	1.15997
E5.5_P2.P3_cell19_embryo1_single	E5.5	REACTOME_GLYCOLYSIS	1.2359
E5.5_P2.P3_cell20_embryo1_single	E5.5	REACTOME_GLYCOLYSIS	1.22462
E5.5_P2.P3_cell21_embryo1_single	E5.5	REACTOME_GLYCOLYSIS	1.26238
E5.5_P2.P3_cell23_embryo1_single	E5.5	REACTOME_GLYCOLYSIS	1.41374
E5.5_P2.P3_cell25_embryo1_single	E5.5	REACTOME_GLYCOLYSIS	1.20877
E5.5_P2.P3_cell27_embryo1_single	E5.5	REACTOME_GLYCOLYSIS	1.41522
E5.5_P2.P3_cell30_embryo1_single	E5.5	REACTOME_GLYCOLYSIS	1.15057
E5.5_P2.P3_cell31_embryo1_single	E5.5	REACTOME_GLYCOLYSIS	1.30778
E5.5_P2.P3_cell36_embryo1_single	E5.5	REACTOME_GLYCOLYSIS	1.10334
E5.5_P2.P3_cell39_embryo1_single	E5.5	REACTOME_GLYCOLYSIS	1.18862
E5.5_P2.P3_cell44_embryo1_single	E5.5	REACTOME_GLYCOLYSIS	1.35062
E5.5_P2.P3_cell47_embryo1_single	E5.5	REACTOME_GLYCOLYSIS	1.50614
E5.5_P2.P3_cell48_embryo1_single	E5.5	REACTOME_GLYCOLYSIS	1.32536
E5.5_P2.P3_cell55_embryo1_single	E5.5	REACTOME_GLYCOLYSIS	1.27609
E5.5_P2.P3_cell99_embryo2_single	E5.5	REACTOME_GLYCOLYSIS	1.29599
E5.5_P2.P3_cell100_embryo2_single	E5.5	REACTOME_GLYCOLYSIS	1.13783
E5.5_P2.P3_cell101_embryo2_single	E5.5	REACTOME_GLYCOLYSIS	1.55261
E5.5_P2.P3_cell108_embryo2_single	E5.5	REACTOME_GLYCOLYSIS	1.10245
E5.5_P2.P3_cell110_embryo2_single	E5.5	REACTOME_GLYCOLYSIS	1.24728
E5.5_P2.P3_cell111_embryo2_single	E5.5	REACTOME_GLYCOLYSIS	1.41103
E5.5_P2.P3_cell112_embryo2_single	E5.5	REACTOME_GLYCOLYSIS	1.53598
E5.5_P2.P3_cell115_embryo2_single	E5.5	REACTOME_GLYCOLYSIS	1.48062
E5.5_P2.P3_cell117_embryo2_single	E5.5	REACTOME_GLYCOLYSIS	1.39672
E5.5_P2.P3_cell119_embryo2_single	E5.5	REACTOME_GLYCOLYSIS	1.37064
E5.5_P2.P3_cell120_embryo2_single	E5.5	REACTOME_GLYCOLYSIS	1.52439
E5.5_P2.P3_cell121_embryo2_single	E5.5	REACTOME_GLYCOLYSIS	1.41463
E5.5_P2.P3_cell123_embryo2_single	E5.5	REACTOME_GLYCOLYSIS	1.56037
E5.5_P2.P3_cell125_embryo2_single	E5.5	REACTOME_GLYCOLYSIS	1.25369
E5.5_P2.P3_cell126_embryo2_single	E5.5	REACTOME_GLYCOLYSIS	1.42948
E5.5_P2.P3_cell127_embryo2_single	E5.5	REACTOME_GLYCOLYSIS	1.31384
E5.5_P2.P3_cell128_embryo2_single	E5.5	REACTOME_GLYCOLYSIS	1.29684
E5.5_P2.P3_cell129_embryo2_double	E5.5	REACTOME_GLYCOLYSIS	1.45111
E5.5_P2.P3_cell130_embryo2_double	E5.5	REACTOME_GLYCOLYSIS	1.36143
E5.5_P2.P3_cell131_embryo2_double	E5.5	REACTOME_GLYCOLYSIS	1.30637
E5.5_P2.P3_cell132_embryo2_double	E5.5	REACTOME_GLYCOLYSIS	1.44738
E5.5_P2.P3_cell133_embryo2_double	E5.5	REACTOME_GLYCOLYSIS	1.1195
E5.5_P2.P3_cell134_embryo2_double	E5.5	REACTOME_GLYCOLYSIS	1.50627
E5.5_P2.P3_cell135_embryo2_double	E5.5	REACTOME_GLYCOLYSIS	1.40094
E5.5_P2.P3_cell136_embryo2_double	E5.5	REACTOME_GLYCOLYSIS	1.58221
E5.5_P2.P3_cell137_embryo2_double	E5.5	REACTOME_GLYCOLYSIS	1.46779
E5.5_P2.P3_cell139_embryo2_double	E5.5	REACTOME_GLYCOLYSIS	1.31256
E5.5_P2.P3_cell140_embryo2_double	E5.5	REACTOME_GLYCOLYSIS	1.34628
E5.5_P2.P3_cell141_embryo2_double	E5.5	REACTOME_GLYCOLYSIS	1.45083
E5.5_P2.P3_cell142_embryo2_double	E5.5	REACTOME_GLYCOLYSIS	1.3819
E5.5_P2.P3_cell143_embryo2_double	E5.5	REACTOME_GLYCOLYSIS	1.38525
E5.5_P2.P3_cell144_embryo2_double	E5.5	REACTOME_GLYCOLYSIS	1.28219
E5.5_P2.P3_cell145_embryo2_double	E5.5	REACTOME_GLYCOLYSIS	1.44424
E5.5_P2.P3_cell147_embryo2_double	E5.5	REACTOME_GLYCOLYSIS	1.33809
E5.5_P2.P3_cell148_embryo2_double	E5.5	REACTOME_GLYCOLYSIS	1.43878
E5.5_P7.P4.P5_cell2_embryo3_single	E5.5	REACTOME_GLYCOLYSIS	1.1616
E5.5_P7.P4.P5_cell3_embryo3_single	E5.5	REACTOME_GLYCOLYSIS	1.08636
E5.5_P7.P4.P5_cell6_embryo3_single	E5.5	REACTOME_GLYCOLYSIS	0.991674
E5.5_P7.P4.P5_cell7_embryo3_single	E5.5	REACTOME_GLYCOLYSIS	0.95387
E5.5_P7.P4.P5_cell8_embryo3_single	E5.5	REACTOME_GLYCOLYSIS	1.33232
E5.5_P7.P4.P5_cell9_embryo3_single	E5.5	REACTOME_GLYCOLYSIS	1.48924
E5.5_P7.P4.P5_cell10_embryo3_single	E5.5	REACTOME_GLYCOLYSIS	1.21655
E5.5_P7.P4.P5_cell11_embryo3_single	E5.5	REACTOME_GLYCOLYSIS	1.07465
E5.5_P7.P4.P5_cell12_embryo3_single	E5.5	REACTOME_GLYCOLYSIS	0.756349
E5.5_P7.P4.P5_cell13_embryo3_single	E5.5	REACTOME_GLYCOLYSIS	1.46248
E5.5_P7.P4.P5_cell14_embryo3_single	E5.5	REACTOME_GLYCOLYSIS	1.24629
E5.5_P7.P4.P5_cell15_embryo3_single	E5.5	REACTOME_GLYCOLYSIS	1.62762
E5.5_P7.P4.P5_cell20_embryo3_single	E5.5	REACTOME_GLYCOLYSIS	1.29011
E5.5_P7.P4.P5_cell21_embryo3_single	E5.5	REACTOME_GLYCOLYSIS	1.49128
E5.5_P7.P4.P5_cell22_embryo3_single	E5.5	REACTOME_GLYCOLYSIS	1.26387
E5.5_P7.P4.P5_cell23_embryo3_single	E5.5	REACTOME_GLYCOLYSIS	1.03635
E5.5_P7.P4.P5_cell26_embryo3_double	E5.5	REACTOME_GLYCOLYSIS	1.25611
E5.5_P7.P4.P5_cell27_embryo3_double	E5.5	REACTOME_GLYCOLYSIS	1.39512
E5.5_P7.P4.P5_cell28_embryo3_double	E5.5	REACTOME_GLYCOLYSIS	1.47245
E5.5_P7.P4.P5_cell30_embryo3_double	E5.5	REACTOME_GLYCOLYSIS	1.51807
E5.5_P7.P4.P5_cell32_embryo3_double	E5.5	REACTOME_GLYCOLYSIS	1.42556
E5.5_P7.P4.P5_cell33_embryo3_double	E5.5	REACTOME_GLYCOLYSIS	1.56825
E5.5_P7.P4.P5_cell34_embryo3_double	E5.5	REACTOME_GLYCOLYSIS	1.12955
E5.5_P7.P4.P5_cell51_embryo4_single	E5.5	REACTOME_GLYCOLYSIS	1.30351
E5.5_P7.P4.P5_cell52_embryo4_single	E5.5	REACTOME_GLYCOLYSIS	1.6431
E5.5_P7.P4.P5_cell54_embryo4_single	E5.5	REACTOME_GLYCOLYSIS	1.36632
E5.5_P7.P4.P5_cell55_embryo4_single	E5.5	REACTOME_GLYCOLYSIS	1.37841
E5.5_P7.P4.P5_cell56_embryo4_single	E5.5	REACTOME_GLYCOLYSIS	1.72026
E5.5_P7.P4.P5_cell58_embryo4_single	E5.5	REACTOME_GLYCOLYSIS	1.41438
E5.5_P7.P4.P5_cell59_embryo4_single	E5.5	REACTOME_GLYCOLYSIS	1.25587
E5.5_P7.P4.P5_cell62_embryo4_single	E5.5	REACTOME_GLYCOLYSIS	1.51081
E5.5_P7.P4.P5_cell63_embryo4_single	E5.5	REACTOME_GLYCOLYSIS	1.43111
E5.5_P7.P4.P5_cell65_embryo4_double	E5.5	REACTOME_GLYCOLYSIS	1.29679
E5.5_P7.P4.P5_cell66_embryo4_double	E5.5	REACTOME_GLYCOLYSIS	1.43383
E5.5_P7.P4.P5_cell68_embryo4_double	E5.5	REACTOME_GLYCOLYSIS	1.63385
E5.5_P7.P4.P5_cell70_embryo4_double	E5.5	REACTOME_GLYCOLYSIS	1.36003
E5.5_P7.P4.P5_cell71_embryo4_double	E5.5	REACTOME_GLYCOLYSIS	1.38781
E5.5_P7.P4.P5_cell72_embryo4_double	E5.5	REACTOME_GLYCOLYSIS	0.906816
E5.5_P7.P4.P5_cell73_embryo4_double	E5.5	REACTOME_GLYCOLYSIS	1.60013
E5.5_P7.P4.P5_cell74_embryo4_double	E5.5	REACTOME_GLYCOLYSIS	1.346
E5.5_P7.P4.P5_cell118_embryo5_single	E5.5	REACTOME_GLYCOLYSIS	0.718267
E5.5_P7.P4.P5_cell125_embryo5_double	E5.5	REACTOME_GLYCOLYSIS	0.849241
E5.5_P7.P4.P5_cell145_embryo6_single	E5.5	REACTOME_GLYCOLYSIS	1.24433
E5.5_P7.P4.P5_cell146_embryo6_single	E5.5	REACTOME_GLYCOLYSIS	0.892422
E5.5_P7.P4.P5_cell148_embryo6_single	E5.5	REACTOME_GLYCOLYSIS	1.2815
E5.5_P7.P4.P5_cell150_embryo6_single	E5.5	REACTOME_GLYCOLYSIS	1.2037
E5.5_P7.P4.P5_cell151_embryo6_single	E5.5	REACTOME_GLYCOLYSIS	1.16251
E5.5_P7.P4.P5_cell153_embryo6_single	E5.5	REACTOME_GLYCOLYSIS	1.17053
E5.5_P7.P4.P5_cell155_embryo6_single	E5.5	REACTOME_GLYCOLYSIS	1.2668
E5.5_P7.P4.P5_cell156_embryo6_single	E5.5	REACTOME_GLYCOLYSIS	1.40799
E5.5_P7.P4.P5_cell157_embryo6_single	E5.5	REACTOME_GLYCOLYSIS	1.19319
E5.5_P7.P4.P5_cell158_embryo6_single	E5.5	REACTOME_GLYCOLYSIS	1.17258
E5.5_P7.P4.P5_cell160_embryo6_single	E5.5	REACTOME_GLYCOLYSIS	1.40378
E5.5_P7.P4.P5_cell161_embryo6_single	E5.5	REACTOME_GLYCOLYSIS	1.02671
E5.5_P7.P4.P5_cell162_embryo6_single	E5.5	REACTOME_GLYCOLYSIS	1.23613
E5.5_P7.P4.P5_cell163_embryo6_single	E5.5	REACTOME_GLYCOLYSIS	1.46441
E5.5_P7.P4.P5_cell165_embryo6_single	E5.5	REACTOME_GLYCOLYSIS	1.03876
E5.5_P7.P4.P5_cell166_embryo6_single	E5.5	REACTOME_GLYCOLYSIS	1.23288
E5.5_P7.P4.P5_cell167_embryo6_single	E5.5	REACTOME_GLYCOLYSIS	0.90674
E5.5_P7.P4.P5_cell168_embryo6_single	E5.5	REACTOME_GLYCOLYSIS	1.32365
E5.5_P7.P4.P5_cell169_embryo6_single	E5.5	REACTOME_GLYCOLYSIS	1.46203
E5.5_P7.P4.P5_cell171_embryo6_single	E5.5	REACTOME_GLYCOLYSIS	1.3718
E5.5_P7.P4.P5_cell172_embryo6_single	E5.5	REACTOME_GLYCOLYSIS	1.40068
E5.5_P7.P4.P5_cell173_embryo6_single	E5.5	REACTOME_GLYCOLYSIS	1.50934
E5.5_P7.P4.P5_cell174_embryo6_single	E5.5	REACTOME_GLYCOLYSIS	1.38971
E5.5_P7.P4.P5_cell175_embryo6_single	E5.5	REACTOME_GLYCOLYSIS	1.33558
E5.5_P7.P4.P5_cell178_embryo6_single	E5.5	REACTOME_GLYCOLYSIS	1.27428
E5.5_P7.P4.P5_cell179_embryo6_single	E5.5	REACTOME_GLYCOLYSIS	1.17962
E5.5_P7.P4.P5_cell180_embryo6_double	E5.5	REACTOME_GLYCOLYSIS	1.58056
E5.5_P7.P4.P5_cell181_embryo6_double	E5.5	REACTOME_GLYCOLYSIS	1.49951
E5.5_P7.P4.P5_cell182_embryo6_double	E5.5	REACTOME_GLYCOLYSIS	1.41647
E5.5_P7.P4.P5_cell183_embryo6_double	E5.5	REACTOME_GLYCOLYSIS	1.55816
E5.5_P11.P6.P10_cell2_embryo7_single	E5.5	REACTOME_GLYCOLYSIS	1.31552
E5.5_P11.P6.P10_cell5_embryo7_single	E5.5	REACTOME_GLYCOLYSIS	1.36035
E5.5_P11.P6.P10_cell6_embryo7_single	E5.5	REACTOME_GLYCOLYSIS	1.26031
E5.5_P11.P6.P10_cell15_embryo7_single	E5.5	REACTOME_GLYCOLYSIS	1.02919
E5.5_P11.P6.P10_cell17_embryo7_single	E5.5	REACTOME_GLYCOLYSIS	1.17376
E5.5_P11.P6.P10_cell22_embryo7_single	E5.5	REACTOME_GLYCOLYSIS	1.1848
E5.5_P11.P6.P10_cell25_embryo7_single	E5.5	REACTOME_GLYCOLYSIS	1.57357
E5.5_P11.P6.P10_cell26_embryo7_single	E5.5	REACTOME_GLYCOLYSIS	1.34012
E5.5_P11.P6.P10_cell27_embryo7_single	E5.5	REACTOME_GLYCOLYSIS	1.3992
E5.5_P11.P6.P10_cell32_embryo7_single	E5.5	REACTOME_GLYCOLYSIS	1.27681
E5.5_P11.P6.P10_cell33_embryo7_single	E5.5	REACTOME_GLYCOLYSIS	1.32559
E5.5_P11.P6.P10_cell34_embryo7_single	E5.5	REACTOME_GLYCOLYSIS	1.26186
E5.5_P11.P6.P10_cell37_embryo7_single	E5.5	REACTOME_GLYCOLYSIS	1.41489
E5.5_P11.P6.P10_cell40_embryo7_single	E5.5	REACTOME_GLYCOLYSIS	1.29406
E5.5_P11.P6.P10_cell44_embryo7_single	E5.5	REACTOME_GLYCOLYSIS	0.98762
E5.5_P11.P6.P10_cell46_embryo7_single	E5.5	REACTOME_GLYCOLYSIS	1.34013
E5.5_P11.P6.P10_cell49_embryo7_single	E5.5	REACTOME_GLYCOLYSIS	1.18152
E5.5_P11.P6.P10_cell52_embryo7_single	E5.5	REACTOME_GLYCOLYSIS	1.24538
E5.5_P11.P6.P10_cell53_embryo7_single	E5.5	REACTOME_GLYCOLYSIS	1.27568
E5.5_P11.P6.P10_cell54_embryo7_single	E5.5	REACTOME_GLYCOLYSIS	1.14434
E5.5_P11.P6.P10_cell55_embryo7_single	E5.5	REACTOME_GLYCOLYSIS	1.21287
E5.5_P11.P6.P10_cell56_embryo7_single	E5.5	REACTOME_GLYCOLYSIS	1.1677
E5.5_P11.P6.P10_cell57_embryo7_single	E5.5	REACTOME_GLYCOLYSIS	1.03234
E5.5_P11.P6.P10_cell58_embryo7_double	E5.5	REACTOME_GLYCOLYSIS	1.25359
E5.5_P11.P6.P10_cell61_embryo7_single	E5.5	REACTOME_GLYCOLYSIS	1.1912
E5.5_P11.P6.P10_cell62_embryo7_single	E5.5	REACTOME_GLYCOLYSIS	1.16125
E5.5_P11.P6.P10_cell64_embryo7_single	E5.5	REACTOME_GLYCOLYSIS	1.25982
E5.5_P11.P6.P10_cell65_embryo7_single	E5.5	REACTOME_GLYCOLYSIS	0.793156
E5.5_P11.P6.P10_cell66_embryo7_single	E5.5	REACTOME_GLYCOLYSIS	1.23519
E5.5_P11.P6.P10_cell67_embryo7_single	E5.5	REACTOME_GLYCOLYSIS	1.14527
E5.5_P11.P6.P10_cell68_embryo7_single	E5.5	REACTOME_GLYCOLYSIS	1.2177
E5.5_P11.P6.P10_cell70_embryo7_double	E5.5	REACTOME_GLYCOLYSIS	1.33392
E5.5_P11.P6.P10_cell73_embryo7_single	E5.5	REACTOME_GLYCOLYSIS	1.54523
E5.5_P11.P6.P10_cell74_embryo7_single	E5.5	REACTOME_GLYCOLYSIS	1.43338
E5.5_P11.P6.P10_cell76_embryo7_single	E5.5	REACTOME_GLYCOLYSIS	1.0912
E5.5_P11.P6.P10_cell77_embryo7_single	E5.5	REACTOME_GLYCOLYSIS	1.78546
E5.5_P11.P6.P10_cell78_embryo7_single	E5.5	REACTOME_GLYCOLYSIS	1.27283
E5.5_P11.P6.P10_cell79_embryo7_single	E5.5	REACTOME_GLYCOLYSIS	1.12556
E5.5_P11.P6.P10_cell80_embryo7_single	E5.5	REACTOME_GLYCOLYSIS	1.41519
E5.5_P11.P6.P10_cell82_embryo7_double	E5.5	REACTOME_GLYCOLYSIS	1.31596
E5.5_P11.P6.P10_cell85_embryo7_single	E5.5	REACTOME_GLYCOLYSIS	1.36131
E5.5_P11.P6.P10_cell89_embryo7_single	E5.5	REACTOME_GLYCOLYSIS	1.14347
E5.5_P11.P6.P10_cell92_embryo7_single	E5.5	REACTOME_GLYCOLYSIS	1.12816
E5.5_P11.P6.P10_cell93_embryo7_single	E5.5	REACTOME_GLYCOLYSIS	1.3336
E5.5_P11.P6.P10_cell94_embryo7_double	E5.5	REACTOME_GLYCOLYSIS	0.990422
E5.5_P11.P6.P10_cell97_embryo8_single	E5.5	REACTOME_GLYCOLYSIS	1.26189
E5.5_P11.P6.P10_cell98_embryo8_single	E5.5	REACTOME_GLYCOLYSIS	1.18394
E5.5_P11.P6.P10_cell99_embryo8_single	E5.5	REACTOME_GLYCOLYSIS	1.33396
E5.5_P11.P6.P10_cell100_embryo8_single	E5.5	REACTOME_GLYCOLYSIS	1.32073
E5.5_P11.P6.P10_cell101_embryo8_single	E5.5	REACTOME_GLYCOLYSIS	0.781022
E5.5_P11.P6.P10_cell102_embryo8_single	E5.5	REACTOME_GLYCOLYSIS	1.33252
E5.5_P11.P6.P10_cell103_embryo8_single	E5.5	REACTOME_GLYCOLYSIS	0.937944
E5.5_P11.P6.P10_cell104_embryo8_single	E5.5	REACTOME_GLYCOLYSIS	1.19289
E5.5_P11.P6.P10_cell105_embryo8_single	E5.5	REACTOME_GLYCOLYSIS	1.26258
E5.5_P11.P6.P10_cell107_embryo8_single	E5.5	REACTOME_GLYCOLYSIS	1.07524
E5.5_P11.P6.P10_cell108_embryo8_single	E5.5	REACTOME_GLYCOLYSIS	1.27488
E5.5_P11.P6.P10_cell109_embryo8_single	E5.5	REACTOME_GLYCOLYSIS	1.40653
E5.5_P11.P6.P10_cell110_embryo8_single	E5.5	REACTOME_GLYCOLYSIS	1.34547
E5.5_P11.P6.P10_cell111_embryo8_single	E5.5	REACTOME_GLYCOLYSIS	1.02185
E5.5_P11.P6.P10_cell112_embryo8_single	E5.5	REACTOME_GLYCOLYSIS	1.45726
E5.5_P11.P6.P10_cell113_embryo8_single	E5.5	REACTOME_GLYCOLYSIS	1.29018
E5.5_P11.P6.P10_cell114_embryo8_single	E5.5	REACTOME_GLYCOLYSIS	1.27999
E5.5_P11.P6.P10_cell116_embryo8_single	E5.5	REACTOME_GLYCOLYSIS	1.35145
E5.5_P11.P6.P10_cell119_embryo8_single	E5.5	REACTOME_GLYCOLYSIS	1.26744
E5.5_P11.P6.P10_cell120_embryo8_single	E5.5	REACTOME_GLYCOLYSIS	1.34345
E5.5_P11.P6.P10_cell121_embryo8_single	E5.5	REACTOME_GLYCOLYSIS	1.33226
E5.5_P11.P6.P10_cell123_embryo8_single	E5.5	REACTOME_GLYCOLYSIS	1.34666
E5.5_P11.P6.P10_cell124_embryo8_single	E5.5	REACTOME_GLYCOLYSIS	1.34522
E5.5_P11.P6.P10_cell125_embryo8_single	E5.5	REACTOME_GLYCOLYSIS	1.21923
E5.5_P11.P6.P10_cell126_embryo8_single	E5.5	REACTOME_GLYCOLYSIS	1.03454
E5.5_P11.P6.P10_cell127_embryo8_single	E5.5	REACTOME_GLYCOLYSIS	1.34803
E5.5_P11.P6.P10_cell128_embryo8_single	E5.5	REACTOME_GLYCOLYSIS	1.24153
E5.5_P11.P6.P10_cell129_embryo8_single	E5.5	REACTOME_GLYCOLYSIS	0.879408
E5.5_P11.P6.P10_cell130_embryo8_single	E5.5	REACTOME_GLYCOLYSIS	1.24455
E5.5_P11.P6.P10_cell131_embryo8_single	E5.5	REACTOME_GLYCOLYSIS	1.37389
E5.5_P11.P6.P10_cell132_embryo8_single	E5.5	REACTOME_GLYCOLYSIS	1.32429
E5.5_P11.P6.P10_cell133_embryo8_single	E5.5	REACTOME_GLYCOLYSIS	1.44353
E5.5_P11.P6.P10_cell134_embryo8_single	E5.5	REACTOME_GLYCOLYSIS	1.45646
E5.5_P11.P6.P10_cell135_embryo8_single	E5.5	REACTOME_GLYCOLYSIS	1.46443
E5.5_P11.P6.P10_cell136_embryo8_single	E5.5	REACTOME_GLYCOLYSIS	1.4273
E5.5_P11.P6.P10_cell137_embryo8_single	E5.5	REACTOME_GLYCOLYSIS	1.49183
E5.5_P11.P6.P10_cell138_embryo8_single	E5.5	REACTOME_GLYCOLYSIS	1.41428
E5.5_P11.P6.P10_cell139_embryo8_single	E5.5	REACTOME_GLYCOLYSIS	1.43918
E5.5_P11.P6.P10_cell140_embryo8_single	E5.5	REACTOME_GLYCOLYSIS	1.47366
E5.5_P11.P6.P10_cell141_embryo8_single	E5.5	REACTOME_GLYCOLYSIS	1.39109
E5.5_P11.P6.P10_cell142_embryo8_single	E5.5	REACTOME_GLYCOLYSIS	1.57508
E5.5_P11.P6.P10_cell143_embryo8_single	E5.5	REACTOME_GLYCOLYSIS	1.49805
E5.5_P11.P6.P10_cell144_embryo8_single	E5.5	REACTOME_GLYCOLYSIS	1.36421
E5.5_P1_cell1_embryo9_single	E5.5	REACTOME_GLYCOLYSIS	1.12769
E5.5_P1_cell2_embryo9_single	E5.5	REACTOME_GLYCOLYSIS	1.19764
E5.5_P1_cell3_embryo9_single	E5.5	REACTOME_GLYCOLYSIS	1.45625
E5.5_P1_cell5_embryo9_single	E5.5	REACTOME_GLYCOLYSIS	1.3823
E5.5_P1_cell7_embryo9_single	E5.5	REACTOME_GLYCOLYSIS	1.05441
E5.5_P1_cell8_embryo9_single	E5.5	REACTOME_GLYCOLYSIS	1.34849
E5.5_P1_cell9_embryo9_single	E5.5	REACTOME_GLYCOLYSIS	1.25229
E5.5_P1_cell10_embryo9_single	E5.5	REACTOME_GLYCOLYSIS	1.34731
E5.5_P1_cell11_embryo9_single	E5.5	REACTOME_GLYCOLYSIS	1.34908
E5.5_P1_cell14_embryo9_single	E5.5	REACTOME_GLYCOLYSIS	1.34766
E5.5_P1_cell15_embryo9_single	E5.5	REACTOME_GLYCOLYSIS	1.2448
E5.5_P1_cell16_embryo9_single	E5.5	REACTOME_GLYCOLYSIS	1.21502
E5.5_P1_cell17_embryo9_single	E5.5	REACTOME_GLYCOLYSIS	1.44542
E5.5_P1_cell19_embryo9_single	E5.5	REACTOME_GLYCOLYSIS	1.25294
E5.5_P1_cell20_embryo9_single	E5.5	REACTOME_GLYCOLYSIS	1.2625
E5.5_P1_cell21_embryo9_double	E5.5	REACTOME_GLYCOLYSIS	1.33176
E5.5_P1_cell22_embryo9_double	E5.5	REACTOME_GLYCOLYSIS	1.41448
E5.5_P1_cell23_embryo9_double	E5.5	REACTOME_GLYCOLYSIS	1.46955
E5.5_P1_cell24_embryo9_double	E5.5	REACTOME_GLYCOLYSIS	1.42433
E5.5_P1_cell25_embryo9_double	E5.5	REACTOME_GLYCOLYSIS	1.35848
E5.5_P1_cell26_embryo9_double	E5.5	REACTOME_GLYCOLYSIS	1.47406
E5.5_P1_cell27_embryo9_double	E5.5	REACTOME_GLYCOLYSIS	1.17888
E5.5_P1_cell30_embryo9_double	E5.5	REACTOME_GLYCOLYSIS	1.15618
E5.5_P1_cell32_embryo9_double	E5.5	REACTOME_GLYCOLYSIS	1.14638
E5.5_P1_cell33_embryo9_double	E5.5	REACTOME_GLYCOLYSIS	1.40488
E5.5_P1_cell34_embryo9_double	E5.5	REACTOME_GLYCOLYSIS	1.32198
E5.5_P1_cell35_embryo9_double	E5.5	REACTOME_GLYCOLYSIS	1.43346
E5.5_P1_cell36_embryo9_double	E5.5	REACTOME_GLYCOLYSIS	1.19247
E5.5_P1_cell37_embryo9_double	E5.5	REACTOME_GLYCOLYSIS	1.45723
E5.5_P1_cell38_embryo9_double	E5.5	REACTOME_GLYCOLYSIS	1.42666
E5.5_P1_cell39_embryo9_double	E5.5	REACTOME_GLYCOLYSIS	0.739283
E5.5_P1_cell40_embryo9_double	E5.5	REACTOME_GLYCOLYSIS	1.41962
E5.5_P1_cell41_embryo9_double	E5.5	REACTOME_GLYCOLYSIS	1.46026
E5.5_P1_cell42_embryo9_double	E5.5	REACTOME_GLYCOLYSIS	1.33827
E5.5_P1_cell43_embryo9_double	E5.5	REACTOME_GLYCOLYSIS	1.23734
E5.5_P1_cell44_embryo9_double	E5.5	REACTOME_GLYCOLYSIS	1.47577
E5.5_P1_cell45_embryo9_double	E5.5	REACTOME_GLYCOLYSIS	1.28808
E5.5_P1_cell46_embryo9_double	E5.5	REACTOME_GLYCOLYSIS	1.51594
E5.5_P1_cell47_embryo9_double	E5.5	REACTOME_GLYCOLYSIS	1.06259
E6.5_cell10_embryo2_single	E6.5_Em	REACTOME_GLYCOLYSIS	1.63321
E6.5_cell11_embryo2_single	E6.5_Em	REACTOME_GLYCOLYSIS	1.51836
E6.5_cell12_embryo2_single	E6.5_Em	REACTOME_GLYCOLYSIS	1.51906
E6.5_cell19_embryo2_single	E6.5_Em	REACTOME_GLYCOLYSIS	1.7265
E6.5_cell22_embryo2_single	E6.5_Em	REACTOME_GLYCOLYSIS	1.62792
E6.5_cell23_embryo2_single	E6.5_Em	REACTOME_GLYCOLYSIS	1.38707
E6.5_cell24_embryo2_single	E6.5_Em	REACTOME_GLYCOLYSIS	1.62994
E6.5_cell31_embryo2_double	E6.5_Em	REACTOME_GLYCOLYSIS	1.6161
E6.5_cell32_embryo2_double	E6.5_Em	REACTOME_GLYCOLYSIS	0.927677
E6.5_cell34_embryo2_single	E6.5_Em	REACTOME_GLYCOLYSIS	1.39164
E6.5_cell35_embryo2_single	E6.5_Em	REACTOME_GLYCOLYSIS	1.4581
E6.5_cell36_embryo2_single	E6.5_Em	REACTOME_GLYCOLYSIS	1.50196
E6.5_cell39_embryo1_single	E6.5_Em	REACTOME_GLYCOLYSIS	1.32129
E6.5_cell41_embryo1_single	E6.5_Em	REACTOME_GLYCOLYSIS	1.41309
E6.5_cell44_embryo2_single	E6.5_Em	REACTOME_GLYCOLYSIS	1.71278
E6.5_cell47_embryo2_single	E6.5_Em	REACTOME_GLYCOLYSIS	1.56623
E6.5_cell48_embryo2_single	E6.5_Em	REACTOME_GLYCOLYSIS	1.53052
E6.5_cell52_embryo1_double	E6.5_Em	REACTOME_GLYCOLYSIS	1.32211
E6.5_cell58_embryo2_single	E6.5_Em	REACTOME_GLYCOLYSIS	1.19839
E6.5_cell59_embryo2_single	E6.5_Em	REACTOME_GLYCOLYSIS	1.46343
E6.5_cell60_embryo2_single	E6.5_Em	REACTOME_GLYCOLYSIS	1.52346
E6.5_cell68_embryo2_single	E6.5_Em	REACTOME_GLYCOLYSIS	1.12054
E6.5_cell70_embryo2_single	E6.5_Em	REACTOME_GLYCOLYSIS	1.54885
E6.5_cell71_embryo2_single	E6.5_Em	REACTOME_GLYCOLYSIS	1.44748
E6.5_cell72_embryo2_single	E6.5_Em	REACTOME_GLYCOLYSIS	1.50302
E6.5_cell80_embryo2_single	E6.5_Em	REACTOME_GLYCOLYSIS	1.17428
E6.5_cell82_embryo2_single	E6.5_Em	REACTOME_GLYCOLYSIS	1.44632
E6.5_cell83_embryo2_single	E6.5_Em	REACTOME_GLYCOLYSIS	1.48957
E6.5_cell84_embryo2_single	E6.5_Em	REACTOME_GLYCOLYSIS	1.38256
E6.5_cell85_embryo1_single	E6.5_Em	REACTOME_GLYCOLYSIS	1.28935
E6.5_cell91_embryo2_double	E6.5_Em	REACTOME_GLYCOLYSIS	0.748185
E6.5_cell94_embryo2_single	E6.5_Em	REACTOME_GLYCOLYSIS	1.51371
E6.5_cell95_embryo2_single	E6.5_Em	REACTOME_GLYCOLYSIS	1.58571
E6.5_cell96_embryo2_single	E6.5_Em	REACTOME_GLYCOLYSIS	1.56616
E6.5_P1_Cell2_embryo1_single	E6.5_Em	REACTOME_GLYCOLYSIS	1.11518
E6.5_P1_Cell8_embryo1_single	E6.5_Em	REACTOME_GLYCOLYSIS	1.01024
E6.5_P1_Cell13_embryo1_double	E6.5_Em	REACTOME_GLYCOLYSIS	1.18252
E6.5_P1_Cell22_embryo2_single	E6.5_Em	REACTOME_GLYCOLYSIS	0.8045
E6.5_P1_Cell35_embryo2_single	E6.5_Em	REACTOME_GLYCOLYSIS	1.1222
E6.5_P1_Cell38_embryo2_single	E6.5_Em	REACTOME_GLYCOLYSIS	0.996821
E6.5_P1_Cell50_embryo3_single	E6.5_Em	REACTOME_GLYCOLYSIS	1.19327
E6.5_P1_Cell51_embryo3_single	E6.5_Em	REACTOME_GLYCOLYSIS	1.046
E6.5_P1_Cell52_embryo3_single	E6.5_Em	REACTOME_GLYCOLYSIS	0.907622
E6.5_P1_Cell53_embryo3_single	E6.5_Em	REACTOME_GLYCOLYSIS	1.04805
E6.5_P1_Cell59_embryo3_single	E6.5_Em	REACTOME_GLYCOLYSIS	1.09244
E6.5_P1_Cell62_embryo3_single	E6.5_Em	REACTOME_GLYCOLYSIS	1.02052
E6.5_P1_Cell64_embryo3_single	E6.5_Em	REACTOME_GLYCOLYSIS	0.828223
E6.5_P1_Cell65_embryo3_single	E6.5_Em	REACTOME_GLYCOLYSIS	1.11821
E6.5_P1_Cell66_embryo3_single	E6.5_Em	REACTOME_GLYCOLYSIS	1.16849
E6.5_P1_Cell67_embryo3_single	E6.5_Em	REACTOME_GLYCOLYSIS	1.1784
E6.5_P1_Cell69_embryo3_single	E6.5_Em	REACTOME_GLYCOLYSIS	1.17986
E6.5_P1_Cell72_embryo3_single	E6.5_Em	REACTOME_GLYCOLYSIS	1.17879
E6.5_P1_Cell73_embryo3_single	E6.5_Em	REACTOME_GLYCOLYSIS	1.06411
E6.5_P1_Cell74_embryo3_single	E6.5_Em	REACTOME_GLYCOLYSIS	0.914859
E6.5_P1_Cell76_embryo3_single	E6.5_Em	REACTOME_GLYCOLYSIS	1.22895
E6.5_P1_Cell77_embryo3_single	E6.5_Em	REACTOME_GLYCOLYSIS	0.720135
E6.5_P1_Cell78_embryo3_single	E6.5_Em	REACTOME_GLYCOLYSIS	1.24679
E6.5_P1_Cell79_embryo3_single	E6.5_Em	REACTOME_GLYCOLYSIS	1.20511
E6.5_P1_Cell80_embryo3_single	E6.5_Em	REACTOME_GLYCOLYSIS	1.1261
E6.5_P1_Cell81_embryo3_single	E6.5_Em	REACTOME_GLYCOLYSIS	1.21562
E6.5_P1_Cell82_embryo3_single	E6.5_Em	REACTOME_GLYCOLYSIS	1.14582
E6.5_P1_Cell83_embryo3_single	E6.5_Em	REACTOME_GLYCOLYSIS	1.14936
E6.5_P1_Cell90_embryo3_single	E6.5_Em	REACTOME_GLYCOLYSIS	0.857133
E6.5_P1_Cell91_embryo3_single	E6.5_Em	REACTOME_GLYCOLYSIS	0.996102
E6.5_P1_Cell92_embryo3_single	E6.5_Em	REACTOME_GLYCOLYSIS	1.03265
E6.5_P1_Cell93_embryo3_single	E6.5_Em	REACTOME_GLYCOLYSIS	1.07416
E6.5_P2_Cell_3_embryo4_single	E6.5_Em	REACTOME_GLYCOLYSIS	0.64729
E6.5_P2_Cell_4_embryo4_single	E6.5_Em	REACTOME_GLYCOLYSIS	1.04255
E6.5_P2_Cell_5_embryo4_single	E6.5_Em	REACTOME_GLYCOLYSIS	1.09426
E6.5_P2_Cell_7_embryo4_single	E6.5_Em	REACTOME_GLYCOLYSIS	1.05642
E6.5_P2_Cell_8_embryo4_single	E6.5_Em	REACTOME_GLYCOLYSIS	1.08547
E6.5_P2_Cell_10_embryo4_single	E6.5_Em	REACTOME_GLYCOLYSIS	1.14445
E6.5_P2_Cell_13_embryo4_single	E6.5_Em	REACTOME_GLYCOLYSIS	1.10955
E6.5_P2_Cell_16_embryo4_single	E6.5_Em	REACTOME_GLYCOLYSIS	1.16188
E6.5_P2_Cell_17_embryo4_single	E6.5_Em	REACTOME_GLYCOLYSIS	1.29482
E6.5_P2_Cell_18_embryo4_single	E6.5_Em	REACTOME_GLYCOLYSIS	1.16304
E6.5_P2_Cell_19_embryo4_single	E6.5_Em	REACTOME_GLYCOLYSIS	1.15838
E6.5_P2_Cell_20_embryo4_single	E6.5_Em	REACTOME_GLYCOLYSIS	0.918763
E6.5_P2_Cell_21_embryo4_single	E6.5_Em	REACTOME_GLYCOLYSIS	1.18578
E6.5_P2_Cell_22_embryo4_single	E6.5_Em	REACTOME_GLYCOLYSIS	1.35741
E6.5_P2_Cell_23_embryo4_single	E6.5_Em	REACTOME_GLYCOLYSIS	0.934351
E6.5_P2_Cell_24_embryo4_single	E6.5_Em	REACTOME_GLYCOLYSIS	1.00634
E6.5_P2_Cell_26_embryo5_single	E6.5_Em	REACTOME_GLYCOLYSIS	1.16871
E6.5_P2_Cell_28_embryo5_single	E6.5_Em	REACTOME_GLYCOLYSIS	1.19348
E6.5_P2_Cell_30_embryo5_single	E6.5_Em	REACTOME_GLYCOLYSIS	1.16537
E6.5_P2_Cell_34_embryo5_single	E6.5_Em	REACTOME_GLYCOLYSIS	1.35315
E6.5_P2_Cell_37_embryo5_single	E6.5_Em	REACTOME_GLYCOLYSIS	1.11618
E6.5_P2_Cell_38_embryo5_single	E6.5_Em	REACTOME_GLYCOLYSIS	1.28453
E6.5_P2_Cell_39_embryo5_single	E6.5_Em	REACTOME_GLYCOLYSIS	1.19518
E6.5_P2_Cell_40_embryo5_single	E6.5_Em	REACTOME_GLYCOLYSIS	1.23042
E6.5_P2_Cell_42_embryo5_single	E6.5_Em	REACTOME_GLYCOLYSIS	0.715689
E6.5_P2_Cell_44_embryo5_single	E6.5_Em	REACTOME_GLYCOLYSIS	1.26044
E6.5_P2_Cell_45_embryo5_single	E6.5_Em	REACTOME_GLYCOLYSIS	1.01565
E6.5_P2_Cell_47_embryo5_single	E6.5_Em	REACTOME_GLYCOLYSIS	1.1241
E6.5_P2_Cell_48_embryo5_single	E6.5_Em	REACTOME_GLYCOLYSIS	0.728989
E6.5_P2_Cell_64_embryo6_single	E6.5_Em	REACTOME_GLYCOLYSIS	1.0902
E6.5_P2_Cell_69_embryo6_single	E6.5_Em	REACTOME_GLYCOLYSIS	1.24308
E6.5_P2_Cell_70_embryo6_single	E6.5_Em	REACTOME_GLYCOLYSIS	1.1306
E6.5_P2_Cell_71_embryo6_single	E6.5_Em	REACTOME_GLYCOLYSIS	1.07937
E6.5_P2_Cell_72_embryo6_single	E6.5_Em	REACTOME_GLYCOLYSIS	0.942517
E6.5_P3_Cell_13_embryo7_single	E6.5_Em	REACTOME_GLYCOLYSIS	1.04193
E6.5_P3_Cell_14_embryo7_single	E6.5_Em	REACTOME_GLYCOLYSIS	1.04956
E6.5_P3_Cell_19_embryo7_single	E6.5_Em	REACTOME_GLYCOLYSIS	0.972639
E6.5_P3_Cell_20_embryo7_single	E6.5_Em	REACTOME_GLYCOLYSIS	0.917584
E6.5_P3_Cell_21_embryo7_single	E6.5_Em	REACTOME_GLYCOLYSIS	1.29411
E6.5_P3_Cell_22_embryo7_single	E6.5_Em	REACTOME_GLYCOLYSIS	1.02834
E6.5_P3_Cell_23_embryo7_single	E6.5_Em	REACTOME_GLYCOLYSIS	1.03239
E6.5_P3_Cell_24_embryo7_single	E6.5_Em	REACTOME_GLYCOLYSIS	0.95232
E6.5_P3_Cell_29_embryo7_double	E6.5_Em	REACTOME_GLYCOLYSIS	1.18963
E6.5_P3_Cell_35_embryo8_double	E6.5_Em	REACTOME_GLYCOLYSIS	0.971296
E6.5_P3_Cell_36_embryo8_single	E6.5_Em	REACTOME_GLYCOLYSIS	0.996399
E6.5_P3_Cell_37_embryo8_single	E6.5_Em	REACTOME_GLYCOLYSIS	0.991629
E6.5_P3_Cell_40_embryo8_single	E6.5_Em	REACTOME_GLYCOLYSIS	0.99278
E6.5_P3_Cell_43_embryo8_single	E6.5_Em	REACTOME_GLYCOLYSIS	1.15281
E6.5_P3_Cell_45_embryo8_single	E6.5_Em	REACTOME_GLYCOLYSIS	0.982624
E6.5_P3_Cell_46_embryo8_single	E6.5_Em	REACTOME_GLYCOLYSIS	0.942651
E6.5_P3_Cell_47_embryo8_single	E6.5_Em	REACTOME_GLYCOLYSIS	0.770749
E6.5_P3_Cell_49_embryo8_single	E6.5_Em	REACTOME_GLYCOLYSIS	0.951069
E6.5_P3_Cell_52_embryo8_single	E6.5_Em	REACTOME_GLYCOLYSIS	0.966576
E6.5_P3_Cell_56_embryo8_single	E6.5_Em	REACTOME_GLYCOLYSIS	1.05895
E6.5_P3_Cell_60_embryo8_single	E6.5_Em	REACTOME_GLYCOLYSIS	0.926211
E6.5_P3_Cell_61_embryo8_single	E6.5_Em	REACTOME_GLYCOLYSIS	0.955535
E6.5_P3_Cell_62_embryo8_single	E6.5_Em	REACTOME_GLYCOLYSIS	0.923362
E6.5_P3_Cell_63_embryo8_single	E6.5_Em	REACTOME_GLYCOLYSIS	1.17247
E6.5_P3_Cell_64_embryo8_single	E6.5_Em	REACTOME_GLYCOLYSIS	1.14406
E6.5_P3_Cell_67_embryo9_single	E6.5_Em	REACTOME_GLYCOLYSIS	1.07137
E6.5_P3_Cell_68_embryo9_single	E6.5_Em	REACTOME_GLYCOLYSIS	1.17509
E6.5_P3_Cell_72_embryo9_single	E6.5_Em	REACTOME_GLYCOLYSIS	1.07004
E6.5_P3_Cell_76_embryo9_single	E6.5_Em	REACTOME_GLYCOLYSIS	0.852728
E6.5_P3_Cell_84_embryo9_single	E6.5_Em	REACTOME_GLYCOLYSIS	1.09069
E6.5_P3_Cell_85_embryo9_single	E6.5_Em	REACTOME_GLYCOLYSIS	0.937716
E6.5_P3_Cell_93_embryo9_single	E6.5_Em	REACTOME_GLYCOLYSIS	0.564732
E6.75_cell1_Embryo1_Single	E6.5_Em	REACTOME_GLYCOLYSIS	1.43088
E6.75_cell2_Embryo1_Single	E6.5_Em	REACTOME_GLYCOLYSIS	1.35086
E6.75_cell3_Embryo1_Single	E6.5_Em	REACTOME_GLYCOLYSIS	1.37144
E6.75_cell4_Embryo1_Single	E6.5_Em	REACTOME_GLYCOLYSIS	1.33814
E6.75_cell5_Embryo1_Single	E6.5_Em	REACTOME_GLYCOLYSIS	1.38985
E6.75_cell6_Embryo1_Single	E6.5_Em	REACTOME_GLYCOLYSIS	1.43826
E6.75_cell7_Embryo1_Double	E6.5_Em	REACTOME_GLYCOLYSIS	1.37467
E6.75_cell8_Embryo1_Single	E6.5_Em	REACTOME_GLYCOLYSIS	1.08385
E6.75_cell9_Embryo1_Single	E6.5_Em	REACTOME_GLYCOLYSIS	1.30841
E6.75_cell10_Embryo1_Single	E6.5_Em	REACTOME_GLYCOLYSIS	1.37522
E6.75_cell12_Embryo1_Single	E6.5_Em	REACTOME_GLYCOLYSIS	1.30706
E6.75_cell13_Embryo1_Single	E6.5_Em	REACTOME_GLYCOLYSIS	1.41346
E6.75_cell14_Embryo1_Single	E6.5_Em	REACTOME_GLYCOLYSIS	1.31144
E6.75_cell15_Embryo1_Single	E6.5_Em	REACTOME_GLYCOLYSIS	1.38466
E6.75_cell16_Embryo1_Single	E6.5_Em	REACTOME_GLYCOLYSIS	1.24444
E6.75_cell17_Embryo1_Single	E6.5_Em	REACTOME_GLYCOLYSIS	1.33959
E6.75_cell18_Embryo1_Single	E6.5_Em	REACTOME_GLYCOLYSIS	1.26329
E6.75_cell19_Embryo1_Single	E6.5_Em	REACTOME_GLYCOLYSIS	1.3106
E6.75_cell20_Embryo1_Single	E6.5_Em	REACTOME_GLYCOLYSIS	1.47864
E6.75_cell21_Embryo1_Single	E6.5_Em	REACTOME_GLYCOLYSIS	1.26242
E6.75_cell22_Embryo1_Single	E6.5_Em	REACTOME_GLYCOLYSIS	1.36616
E6.75_cell23_Embryo1_Single	E6.5_Em	REACTOME_GLYCOLYSIS	1.51006
E6.75_cell24_Embryo1_Double	E6.5_Em	REACTOME_GLYCOLYSIS	1.264
E6.75_cell25_Embryo1_Single	E6.5_Em	REACTOME_GLYCOLYSIS	1.37038
E6.75_cell26_Embryo1_Single	E6.5_Em	REACTOME_GLYCOLYSIS	1.3976
E6.75_cell27_Embryo1_Single	E6.5_Em	REACTOME_GLYCOLYSIS	1.47236
E6.75_cell28_Embryo1_Single	E6.5_Em	REACTOME_GLYCOLYSIS	1.49905
E6.75_cell29_Embryo1_Single	E6.5_Em	REACTOME_GLYCOLYSIS	1.41746
E6.75_cell30_Embryo1_Single	E6.5_Em	REACTOME_GLYCOLYSIS	1.46067
E6.75_cell31_Embryo1_Single	E6.5_Em	REACTOME_GLYCOLYSIS	1.42401
E6.75_cell33_Embryo1_Single	E6.5_Em	REACTOME_GLYCOLYSIS	1.25846
E6.75_cell35_Embryo1_Single	E6.5_Em	REACTOME_GLYCOLYSIS	1.49665
E6.75_cell36_Embryo1_Single	E6.5_Em	REACTOME_GLYCOLYSIS	1.39156
E6.75_cell37_Embryo1_Single	E6.5_Em	REACTOME_GLYCOLYSIS	1.43158
E6.75_cell38_Embryo1_Single	E6.5_Em	REACTOME_GLYCOLYSIS	1.4434
E6.75_cell39_Embryo1_Single	E6.5_Em	REACTOME_GLYCOLYSIS	1.46098
E6.75_cell40_Embryo1_Single	E6.5_Em	REACTOME_GLYCOLYSIS	1.4615
E6.75_cell41_Embryo1_Single	E6.5_Em	REACTOME_GLYCOLYSIS	1.50753
E6.75_cell42_Embryo1_Single	E6.5_Em	REACTOME_GLYCOLYSIS	1.32317
E6.75_cell43_Embryo1_Single	E6.5_Em	REACTOME_GLYCOLYSIS	1.44826
E6.75_cell44_Embryo1_Single	E6.5_Em	REACTOME_GLYCOLYSIS	1.35505
E6.75_cell45_Embryo1_Single	E6.5_Em	REACTOME_GLYCOLYSIS	1.41412
E6.75_cell46_Embryo1_Single	E6.5_Em	REACTOME_GLYCOLYSIS	1.25742
E6.75_cell47_Embryo1_Single	E6.5_Em	REACTOME_GLYCOLYSIS	1.47551
E6.75_cell48_Embryo1_Single	E6.5_Em	REACTOME_GLYCOLYSIS	1.36706
E6.75_cell54_Embryo1_Single	E6.5_Em	REACTOME_GLYCOLYSIS	1.39986
E6.75_cell55_Embryo1_Single	E6.5_Em	REACTOME_GLYCOLYSIS	1.41135
E6.75_cell56_Embryo1_Single	E6.5_Em	REACTOME_GLYCOLYSIS	1.27023
E6.75_cell58_Embryo1_Single	E6.5_Em	REACTOME_GLYCOLYSIS	1.48021
E6.75_cell59_Embryo1_Single	E6.5_Em	REACTOME_GLYCOLYSIS	1.42956
E6.75_cell60_Embryo1_Single	E6.5_Em	REACTOME_GLYCOLYSIS	1.29955
E6.75_cell62_Embryo1_Single	E6.5_Em	REACTOME_GLYCOLYSIS	1.22984
E6.75_cell63_Embryo1_Single	E6.5_Em	REACTOME_GLYCOLYSIS	1.35001
E6.75_cell64_Embryo1_Single	E6.5_Em	REACTOME_GLYCOLYSIS	1.07486
E6.75_cell70_Embryo2_Single	E6.5_Em	REACTOME_GLYCOLYSIS	1.27757
E6.75_cell71_Embryo2_Single	E6.5_Em	REACTOME_GLYCOLYSIS	1.3213
E6.75_cell72_Embryo2_Single	E6.5_Em	REACTOME_GLYCOLYSIS	1.23398
E6.75_cell74_Embryo2_Single	E6.5_Em	REACTOME_GLYCOLYSIS	1.35399
E6.75_cell75_Embryo2_Single	E6.5_Em	REACTOME_GLYCOLYSIS	1.42948
E6.75_cell77_Embryo2_Single	E6.5_Em	REACTOME_GLYCOLYSIS	1.30442
E6.75_cell80_Embryo2_Single	E6.5_Em	REACTOME_GLYCOLYSIS	1.32816
E6.75_cell82_Embryo2_Single	E6.5_Em	REACTOME_GLYCOLYSIS	1.43292
E6.75_cell84_Embryo2_Single	E6.5_Em	REACTOME_GLYCOLYSIS	1.30222
E6.75_cell85_Embryo2_Single	E6.5_Em	REACTOME_GLYCOLYSIS	1.23553
E6.75_cell86_Embryo2_Single	E6.5_Em	REACTOME_GLYCOLYSIS	1.45135
E6.75_cell87_Embryo2_Single	E6.5_Em	REACTOME_GLYCOLYSIS	1.4582
E6.75_cell88_Embryo2_Single	E6.5_Em	REACTOME_GLYCOLYSIS	1.24559
E6.75_cell90_Embryo2_Single	E6.5_Em	REACTOME_GLYCOLYSIS	1.36868
E6.75_cell92_Embryo2_Single	E6.5_Em	REACTOME_GLYCOLYSIS	1.33573
E6.75_cell93_Embryo2_Single	E6.5_Em	REACTOME_GLYCOLYSIS	1.30918
E6.75_cell94_Embryo2_Single	E6.5_Em	REACTOME_GLYCOLYSIS	1.35537
E6.75_cell95_Embryo2_Single	E6.5_Em	REACTOME_GLYCOLYSIS	1.37971
E6.75_cell96_Embryo2_Single	E6.5_Em	REACTOME_GLYCOLYSIS	1.30386
SRR805451Aligned.sortedByCoord.out.bam	Zy	REACTOME_GLYCOLYSIS	1.2248
SRR805452Aligned.sortedByCoord.out.bam	Zy	REACTOME_GLYCOLYSIS	1.24145
SRR805450Aligned.sortedByCoord.out.bam	Zy	REACTOME_GLYCOLYSIS	1.14749
SRR805264Aligned.sortedByCoord.out.bam	8C	REACTOME_GLYCOLYSIS	1.02649
SRR805263Aligned.sortedByCoord.out.bam	8C	REACTOME_GLYCOLYSIS	0.939875
SRR805262Aligned.sortedByCoord.out.bam	8C	REACTOME_GLYCOLYSIS	0.999833
SRR805260Aligned.sortedByCoord.out.bam	8C	REACTOME_GLYCOLYSIS	1.17227
SRR805261Aligned.sortedByCoord.out.bam	8C	REACTOME_GLYCOLYSIS	1.04838
SRR805259Aligned.sortedByCoord.out.bam	8C	REACTOME_GLYCOLYSIS	1.01184
SRR805257Aligned.sortedByCoord.out.bam	8C	REACTOME_GLYCOLYSIS	1.081
SRR805252Aligned.sortedByCoord.out.bam	8C	REACTOME_GLYCOLYSIS	1.03403
SRR805258Aligned.sortedByCoord.out.bam	8C	REACTOME_GLYCOLYSIS	0.937634
SRR805253Aligned.sortedByCoord.out.bam	8C	REACTOME_GLYCOLYSIS	0.988298
SRR805255Aligned.sortedByCoord.out.bam	8C	REACTOME_GLYCOLYSIS	0.987799
SRR805256Aligned.sortedByCoord.out.bam	8C	REACTOME_GLYCOLYSIS	0.980249
SRR805251Aligned.sortedByCoord.out.bam	8C	REACTOME_GLYCOLYSIS	0.934884
SRR805254Aligned.sortedByCoord.out.bam	8C	REACTOME_GLYCOLYSIS	1.02736
SRR805250Aligned.sortedByCoord.out.bam	8C	REACTOME_GLYCOLYSIS	0.802488
SRR805249Aligned.sortedByCoord.out.bam	8C	REACTOME_GLYCOLYSIS	1.00868
SRR805248Aligned.sortedByCoord.out.bam	8C	REACTOME_GLYCOLYSIS	0.844261
SRR805247Aligned.sortedByCoord.out.bam	8C	REACTOME_GLYCOLYSIS	0.810047
SRR805245Aligned.sortedByCoord.out.bam	8C	REACTOME_GLYCOLYSIS	0.839782
SRR805246Aligned.sortedByCoord.out.bam	8C	REACTOME_GLYCOLYSIS	0.901218
SRR805244Aligned.sortedByCoord.out.bam	8C	REACTOME_GLYCOLYSIS	0.962884
SRR805243Aligned.sortedByCoord.out.bam	8C	REACTOME_GLYCOLYSIS	1.03591
SRR805241Aligned.sortedByCoord.out.bam	8C	REACTOME_GLYCOLYSIS	1.05576
SRR805236Aligned.sortedByCoord.out.bam	4C	REACTOME_GLYCOLYSIS	0.930838
SRR805235Aligned.sortedByCoord.out.bam	4C	REACTOME_GLYCOLYSIS	1.04758
SRR805234Aligned.sortedByCoord.out.bam	4C	REACTOME_GLYCOLYSIS	0.924846
SRR805233Aligned.sortedByCoord.out.bam	4C	REACTOME_GLYCOLYSIS	0.806649
SRR805232Aligned.sortedByCoord.out.bam	4C	REACTOME_GLYCOLYSIS	0.968465
SRR805229Aligned.sortedByCoord.out.bam	4C	REACTOME_GLYCOLYSIS	1.02511
SRR805230Aligned.sortedByCoord.out.bam	4C	REACTOME_GLYCOLYSIS	0.920921
SRR805231Aligned.sortedByCoord.out.bam	4C	REACTOME_GLYCOLYSIS	0.996091
SRR805228Aligned.sortedByCoord.out.bam	4C	REACTOME_GLYCOLYSIS	1.0469
SRR805227Aligned.sortedByCoord.out.bam	4C	REACTOME_GLYCOLYSIS	1.06666
SRR805226Aligned.sortedByCoord.out.bam	4C	REACTOME_GLYCOLYSIS	1.06678
SRR805225Aligned.sortedByCoord.out.bam	4C	REACTOME_GLYCOLYSIS	0.888217
SRR1041753Aligned.sortedByCoord.out.bam	8C	REACTOME_GLYCOLYSIS	0.883438
SRR1041752Aligned.sortedByCoord.out.bam	8C	REACTOME_GLYCOLYSIS	0.861117
SRR1041751Aligned.sortedByCoord.out.bam	8C	REACTOME_GLYCOLYSIS	0.617046
SRR1041750Aligned.sortedByCoord.out.bam	8C	REACTOME_GLYCOLYSIS	0.967712
SRR1041749Aligned.sortedByCoord.out.bam	8C	REACTOME_GLYCOLYSIS	0.925236
SRR1041747Aligned.sortedByCoord.out.bam	8C	REACTOME_GLYCOLYSIS	0.916906
SRR1041748Aligned.sortedByCoord.out.bam	8C	REACTOME_GLYCOLYSIS	0.84127
SRR1041746Aligned.sortedByCoord.out.bam	8C	REACTOME_GLYCOLYSIS	0.971357
SRR1041745Aligned.sortedByCoord.out.bam	8C	REACTOME_GLYCOLYSIS	0.864092
SRR1041743Aligned.sortedByCoord.out.bam	8C	REACTOME_GLYCOLYSIS	1.00166
SRR1041742Aligned.sortedByCoord.out.bam	8C	REACTOME_GLYCOLYSIS	1.00156
SRR1041741Aligned.sortedByCoord.out.bam	8C	REACTOME_GLYCOLYSIS	0.949031
SRR1041740Aligned.sortedByCoord.out.bam	8C	REACTOME_GLYCOLYSIS	1.05345
E3.5_P8_Cell2_embryo1_single	E3.5	REACTOME_RESPIRATORY_ELECTRON_TRANSPORT	2.01067
E3.5_P8_Cell3_embryo2_single	E3.5	REACTOME_RESPIRATORY_ELECTRON_TRANSPORT	2.28844
E3.5_P8_Cell5_embryo3_single	E3.5	REACTOME_RESPIRATORY_ELECTRON_TRANSPORT	2.06108
E3.5_P8_Cell7_embryo4_single	E3.5	REACTOME_RESPIRATORY_ELECTRON_TRANSPORT	2.11844
E3.5_P8_Cell22_embryo5_single	E3.5	REACTOME_RESPIRATORY_ELECTRON_TRANSPORT	2.00805
E3.5_P8_Cell25_embryo1_double	E3.5	REACTOME_RESPIRATORY_ELECTRON_TRANSPORT	1.61307
E3.5_P8_Cell58_embryo5_double	E3.5	REACTOME_RESPIRATORY_ELECTRON_TRANSPORT	2.01815
E3.5_P8_Cell61_embryo1_single	E3.5	REACTOME_RESPIRATORY_ELECTRON_TRANSPORT	2.01252
E3.5_P8_Cell63_embryo2_single	E3.5	REACTOME_RESPIRATORY_ELECTRON_TRANSPORT	2.17856
E3.5_P8_Cell65_embryo3_single	E3.5	REACTOME_RESPIRATORY_ELECTRON_TRANSPORT	1.7895
E3.5_P8_Cell70_embryo5_double	E3.5	REACTOME_RESPIRATORY_ELECTRON_TRANSPORT	2.30991
E3.5_P8_Cell77_embryo3_single	E3.5	REACTOME_RESPIRATORY_ELECTRON_TRANSPORT	2.03073
E3.5_P8_Cell79_embryo4_single	E3.5	REACTOME_RESPIRATORY_ELECTRON_TRANSPORT	2.27625
E3.5_P8_Cell80_embryo4_single	E3.5	REACTOME_RESPIRATORY_ELECTRON_TRANSPORT	1.86025
E3.5_P8_Cell87_embryo2_single	E3.5	REACTOME_RESPIRATORY_ELECTRON_TRANSPORT	1.67321
E3.5_P8_Cell91_embryo4_single	E3.5	REACTOME_RESPIRATORY_ELECTRON_TRANSPORT	2.15063
E3.5_P9_Cell1_embryo6_single	E3.5	REACTOME_RESPIRATORY_ELECTRON_TRANSPORT	2.25254
E3.5_P9_Cell3_embryo6_single	E3.5	REACTOME_RESPIRATORY_ELECTRON_TRANSPORT	2.37228
E3.5_P9_Cell4_embryo6_single	E3.5	REACTOME_RESPIRATORY_ELECTRON_TRANSPORT	2.48349
E3.5_P9_Cell5_embryo7_single	E3.5	REACTOME_RESPIRATORY_ELECTRON_TRANSPORT	2.71899
E3.5_P9_Cell6_embryo7_single	E3.5	REACTOME_RESPIRATORY_ELECTRON_TRANSPORT	2.39556
E3.5_P9_Cell8_embryo8_single	E3.5	REACTOME_RESPIRATORY_ELECTRON_TRANSPORT	2.22897
E3.5_P9_Cell9_embryo8_single	E3.5	REACTOME_RESPIRATORY_ELECTRON_TRANSPORT	2.53517
E3.5_P9_Cell10_embryo9_single	E3.5	REACTOME_RESPIRATORY_ELECTRON_TRANSPORT	2.60668
E3.5_P9_Cell11_embryo9_single	E3.5	REACTOME_RESPIRATORY_ELECTRON_TRANSPORT	2.39418
E3.5_P9_Cell12_embryo9_double	E3.5	REACTOME_RESPIRATORY_ELECTRON_TRANSPORT	2.63415
E3.5_P9_Cell13_embryo6_single	E3.5	REACTOME_RESPIRATORY_ELECTRON_TRANSPORT	2.42519
E3.5_P9_Cell14_embryo6_single	E3.5	REACTOME_RESPIRATORY_ELECTRON_TRANSPORT	2.04796
E3.5_P9_Cell15_embryo6_single	E3.5	REACTOME_RESPIRATORY_ELECTRON_TRANSPORT	2.35697
E3.5_P9_Cell16_embryo6_single	E3.5	REACTOME_RESPIRATORY_ELECTRON_TRANSPORT	2.46346
E3.5_P9_Cell17_embryo7_single	E3.5	REACTOME_RESPIRATORY_ELECTRON_TRANSPORT	2.38701
E3.5_P9_Cell18_embryo7_single	E3.5	REACTOME_RESPIRATORY_ELECTRON_TRANSPORT	2.61888
E3.5_P9_Cell22_embryo9_single	E3.5	REACTOME_RESPIRATORY_ELECTRON_TRANSPORT	2.49217
E3.5_P9_Cell23_embryo9_single	E3.5	REACTOME_RESPIRATORY_ELECTRON_TRANSPORT	1.93652
E3.5_P9_Cell24_embryo9_single	E3.5	REACTOME_RESPIRATORY_ELECTRON_TRANSPORT	2.43952
E3.5_P9_Cell25_embryo6_single	E3.5	REACTOME_RESPIRATORY_ELECTRON_TRANSPORT	2.23649
E3.5_P9_Cell26_embryo6_single	E3.5	REACTOME_RESPIRATORY_ELECTRON_TRANSPORT	2.14466
E3.5_P9_Cell27_embryo6_single	E3.5	REACTOME_RESPIRATORY_ELECTRON_TRANSPORT	2.12333
E3.5_P9_Cell28_embryo6_single	E3.5	REACTOME_RESPIRATORY_ELECTRON_TRANSPORT	2.53672
E3.5_P9_Cell29_embryo7_single	E3.5	REACTOME_RESPIRATORY_ELECTRON_TRANSPORT	2.54878
E3.5_P9_Cell30_embryo7_single	E3.5	REACTOME_RESPIRATORY_ELECTRON_TRANSPORT	2.4661
E3.5_P9_Cell33_embryo8_single	E3.5	REACTOME_RESPIRATORY_ELECTRON_TRANSPORT	2.37179
E3.5_P9_Cell34_embryo9_single	E3.5	REACTOME_RESPIRATORY_ELECTRON_TRANSPORT	2.51924
E3.5_P9_Cell35_embryo9_single	E3.5	REACTOME_RESPIRATORY_ELECTRON_TRANSPORT	2.19738
E3.5_P9_Cell36_embryo9_single	E3.5	REACTOME_RESPIRATORY_ELECTRON_TRANSPORT	2.40948
E3.5_P9_Cell37_embryo6_single	E3.5	REACTOME_RESPIRATORY_ELECTRON_TRANSPORT	2.52916
E3.5_P9_Cell38_embryo6_single	E3.5	REACTOME_RESPIRATORY_ELECTRON_TRANSPORT	2.32232
E3.5_P9_Cell39_embryo6_single	E3.5	REACTOME_RESPIRATORY_ELECTRON_TRANSPORT	2.31328
E3.5_P9_Cell40_embryo6_single	E3.5	REACTOME_RESPIRATORY_ELECTRON_TRANSPORT	2.37608
E3.5_P9_Cell41_embryo7_single	E3.5	REACTOME_RESPIRATORY_ELECTRON_TRANSPORT	2.47822
E3.5_P9_Cell42_embryo7_single	E3.5	REACTOME_RESPIRATORY_ELECTRON_TRANSPORT	2.2949
E3.5_P9_Cell43_embryo7_double	E3.5	REACTOME_RESPIRATORY_ELECTRON_TRANSPORT	2.53253
E3.5_P9_Cell45_embryo8_single	E3.5	REACTOME_RESPIRATORY_ELECTRON_TRANSPORT	2.07555
E3.5_P9_Cell46_embryo9_single	E3.5	REACTOME_RESPIRATORY_ELECTRON_TRANSPORT	2.24198
E3.5_P9_Cell47_embryo9_double	E3.5	REACTOME_RESPIRATORY_ELECTRON_TRANSPORT	2.56038
E3.5_P9_Cell49_embryo6_single	E3.5	REACTOME_RESPIRATORY_ELECTRON_TRANSPORT	2.14495
E3.5_P9_Cell50_embryo6_single	E3.5	REACTOME_RESPIRATORY_ELECTRON_TRANSPORT	2.3312
E3.5_P9_Cell51_embryo6_single	E3.5	REACTOME_RESPIRATORY_ELECTRON_TRANSPORT	2.30441
E3.5_P9_Cell52_embryo6_single	E3.5	REACTOME_RESPIRATORY_ELECTRON_TRANSPORT	2.33761
E3.5_P9_Cell53_embryo7_single	E3.5	REACTOME_RESPIRATORY_ELECTRON_TRANSPORT	2.20508
E3.5_P9_Cell54_embryo7_single	E3.5	REACTOME_RESPIRATORY_ELECTRON_TRANSPORT	2.27405
E3.5_P9_Cell56_embryo8_single	E3.5	REACTOME_RESPIRATORY_ELECTRON_TRANSPORT	2.18935
E3.5_P9_Cell57_embryo8_single	E3.5	REACTOME_RESPIRATORY_ELECTRON_TRANSPORT	2.32812
E3.5_P9_Cell58_embryo9_single	E3.5	REACTOME_RESPIRATORY_ELECTRON_TRANSPORT	2.39848
E3.5_P9_Cell59_embryo9_double	E3.5	REACTOME_RESPIRATORY_ELECTRON_TRANSPORT	2.01069
E3.5_P9_Cell61_embryo6_single	E3.5	REACTOME_RESPIRATORY_ELECTRON_TRANSPORT	2.40985
E3.5_P9_Cell62_embryo6_single	E3.5	REACTOME_RESPIRATORY_ELECTRON_TRANSPORT	2.11983
E3.5_P9_Cell63_embryo6_single	E3.5	REACTOME_RESPIRATORY_ELECTRON_TRANSPORT	2.30818
E3.5_P9_Cell65_embryo7_single	E3.5	REACTOME_RESPIRATORY_ELECTRON_TRANSPORT	2.20183
E3.5_P9_Cell66_embryo7_single	E3.5	REACTOME_RESPIRATORY_ELECTRON_TRANSPORT	2.43331
E3.5_P9_Cell68_embryo8_single	E3.5	REACTOME_RESPIRATORY_ELECTRON_TRANSPORT	2.29458
E3.5_P9_Cell69_embryo8_single	E3.5	REACTOME_RESPIRATORY_ELECTRON_TRANSPORT	2.33595
E3.5_P9_Cell70_embryo9_single	E3.5	REACTOME_RESPIRATORY_ELECTRON_TRANSPORT	2.35556
E3.5_P9_Cell71_embryo9_double	E3.5	REACTOME_RESPIRATORY_ELECTRON_TRANSPORT	2.38669
E3.5_P9_Cell73_embryo6_single	E3.5	REACTOME_RESPIRATORY_ELECTRON_TRANSPORT	2.33765
E3.5_P9_Cell74_embryo6_single	E3.5	REACTOME_RESPIRATORY_ELECTRON_TRANSPORT	2.18385
E3.5_P9_Cell75_embryo6_single	E3.5	REACTOME_RESPIRATORY_ELECTRON_TRANSPORT	2.76336
E3.5_P9_Cell77_embryo7_single	E3.5	REACTOME_RESPIRATORY_ELECTRON_TRANSPORT	2.44456
E3.5_P9_Cell78_embryo7_single	E3.5	REACTOME_RESPIRATORY_ELECTRON_TRANSPORT	2.22185
E3.5_P9_Cell80_embryo8_single	E3.5	REACTOME_RESPIRATORY_ELECTRON_TRANSPORT	2.4263
E3.5_P9_Cell81_embryo8_single	E3.5	REACTOME_RESPIRATORY_ELECTRON_TRANSPORT	2.56003
E3.5_P9_Cell82_embryo9_single	E3.5	REACTOME_RESPIRATORY_ELECTRON_TRANSPORT	2.89234
E3.5_P9_Cell83_embryo9_double	E3.5	REACTOME_RESPIRATORY_ELECTRON_TRANSPORT	2.47098
E3.5_P9_Cell85_embryo6_single	E3.5	REACTOME_RESPIRATORY_ELECTRON_TRANSPORT	2.40522
E3.5_P9_Cell86_embryo6_single	E3.5	REACTOME_RESPIRATORY_ELECTRON_TRANSPORT	2.5337
E3.5_P9_Cell87_embryo6_single	E3.5	REACTOME_RESPIRATORY_ELECTRON_TRANSPORT	2.43329
E3.5_P9_Cell89_embryo7_single	E3.5	REACTOME_RESPIRATORY_ELECTRON_TRANSPORT	2.31449
E3.5_P9_Cell90_embryo7_single	E3.5	REACTOME_RESPIRATORY_ELECTRON_TRANSPORT	2.50453
E3.5_P9_Cell92_embryo8_single	E3.5	REACTOME_RESPIRATORY_ELECTRON_TRANSPORT	2.58736
E3.5_P9_Cell94_embryo9_single	E3.5	REACTOME_RESPIRATORY_ELECTRON_TRANSPORT	2.76764
E3.5_P11.P6.P10_cell181_embryo_single	E3.5	REACTOME_RESPIRATORY_ELECTRON_TRANSPORT	2.04729
E3.5_P11.P6.P10_cell182_embryo_single	E3.5	REACTOME_RESPIRATORY_ELECTRON_TRANSPORT	1.99551
E3.5_P11.P6.P10_cell183_embryo_single	E3.5	REACTOME_RESPIRATORY_ELECTRON_TRANSPORT	2.21343
E3.5_P11.P6.P10_cell184_embryo_single	E3.5	REACTOME_RESPIRATORY_ELECTRON_TRANSPORT	2.48576
E3.5_P11.P6.P10_cell185_embryo_single	E3.5	REACTOME_RESPIRATORY_ELECTRON_TRANSPORT	2.13629
E3.5_P11.P6.P10_cell186_embryo_single	E3.5	REACTOME_RESPIRATORY_ELECTRON_TRANSPORT	2.09421
E3.5_P11.P6.P10_cell187_embryo_single	E3.5	REACTOME_RESPIRATORY_ELECTRON_TRANSPORT	2.04208
E3.5_P11.P6.P10_cell189_embryo_single	E3.5	REACTOME_RESPIRATORY_ELECTRON_TRANSPORT	2.57604
E3.5_P11.P6.P10_cell190_embryo_single	E3.5	REACTOME_RESPIRATORY_ELECTRON_TRANSPORT	2.44159
E4.5_P1_Cell1_embryo1_single	E4.5_Epiblast	REACTOME_RESPIRATORY_ELECTRON_TRANSPORT	2.72045
E4.5_P1_Cell2_embryo1_single	E4.5_Epiblast	REACTOME_RESPIRATORY_ELECTRON_TRANSPORT	2.67874
E4.5_P1_Cell7_embryo2_single	E5.5	REACTOME_RESPIRATORY_ELECTRON_TRANSPORT	3.10883
E4.5_P1_Cell19_embryo2_single	E4.5_Epiblast	REACTOME_RESPIRATORY_ELECTRON_TRANSPORT	2.65781
E4.5_P1_Cell39_embryo1_double	E4.5_Epiblast	REACTOME_RESPIRATORY_ELECTRON_TRANSPORT	2.40369
E4.5_P1_Cell51_embryo1_double	E4.5_Epiblast	REACTOME_RESPIRATORY_ELECTRON_TRANSPORT	2.80133
E4.5_P1_Cell67_embryo2_single	E4.5_Epiblast	REACTOME_RESPIRATORY_ELECTRON_TRANSPORT	2.67659
E4.5_P1_Cell73_embryo1_single	E4.5_Epiblast	REACTOME_RESPIRATORY_ELECTRON_TRANSPORT	2.79706
E4.5_P1_Cell78_embryo2_single	E4.5_Epiblast	REACTOME_RESPIRATORY_ELECTRON_TRANSPORT	2.39963
E4.5_P1_Cell85_embryo1_single	E4.5_Epiblast	REACTOME_RESPIRATORY_ELECTRON_TRANSPORT	2.62743
E4.5_P2_Cell5_embryo4_single	E4.5_Epiblast	REACTOME_RESPIRATORY_ELECTRON_TRANSPORT	2.67642
E4.5_P2_Cell7_embryo4_double	E4.5_Epiblast	REACTOME_RESPIRATORY_ELECTRON_TRANSPORT	3.21016
E4.5_P2_Cell9_embryo5_single	E4.5_Epiblast	REACTOME_RESPIRATORY_ELECTRON_TRANSPORT	2.93033
E4.5_P2_Cell23_embryo5_double	E4.5_Epiblast	REACTOME_RESPIRATORY_ELECTRON_TRANSPORT	2.85179
E4.5_P2_Cell26_embryo3_double	E4.5_Epiblast	REACTOME_RESPIRATORY_ELECTRON_TRANSPORT	2.93106
E4.5_P2_Cell28_embryo4_single	E4.5_Epiblast	REACTOME_RESPIRATORY_ELECTRON_TRANSPORT	2.76325
E4.5_P2_Cell35_embryo5_double	E4.5_Epiblast	REACTOME_RESPIRATORY_ELECTRON_TRANSPORT	2.77183
E4.5_P2_Cell37_embryo3_single	E4.5_Epiblast	REACTOME_RESPIRATORY_ELECTRON_TRANSPORT	2.81425
E4.5_P2_Cell42_embryo4_double	E4.5_Epiblast	REACTOME_RESPIRATORY_ELECTRON_TRANSPORT	2.57105
E4.5_P2_Cell47_embryo5_double	E4.5_Epiblast	REACTOME_RESPIRATORY_ELECTRON_TRANSPORT	2.80511
E4.5_P2_Cell49_embryo3_single	E4.5_Epiblast	REACTOME_RESPIRATORY_ELECTRON_TRANSPORT	2.73654
E4.5_P2_Cell52_embryo4_single	E4.5_Epiblast	REACTOME_RESPIRATORY_ELECTRON_TRANSPORT	2.83436
E4.5_P2_Cell56_embryo5_single	E4.5_Epiblast	REACTOME_RESPIRATORY_ELECTRON_TRANSPORT	2.91101
E4.5_P2_Cell57_embryo5_single	E4.5_Epiblast	REACTOME_RESPIRATORY_ELECTRON_TRANSPORT	2.30815
E4.5_P2_Cell61_embryo3_single	E4.5_Epiblast	REACTOME_RESPIRATORY_ELECTRON_TRANSPORT	2.52015
E4.5_P2_Cell73_embryo3_single	E4.5_Epiblast	REACTOME_RESPIRATORY_ELECTRON_TRANSPORT	2.77097
E4.5_P2_Cell87_embryo4_single	E4.5_Epiblast	REACTOME_RESPIRATORY_ELECTRON_TRANSPORT	2.89675
E4.5_P2_Cell88_embryo4_single	E4.5_Epiblast	REACTOME_RESPIRATORY_ELECTRON_TRANSPORT	2.62431
E4.5_P2_Cell92_embryo5_single	E4.5_Epiblast	REACTOME_RESPIRATORY_ELECTRON_TRANSPORT	2.68185
E5.5_P2.P3_cell1_embryo1_single	E5.5	REACTOME_RESPIRATORY_ELECTRON_TRANSPORT	2.46607
E5.5_P2.P3_cell2_embryo1_single	E5.5	REACTOME_RESPIRATORY_ELECTRON_TRANSPORT	2.48082
E5.5_P2.P3_cell4_embryo1_single	E5.5	REACTOME_RESPIRATORY_ELECTRON_TRANSPORT	2.46684
E5.5_P2.P3_cell5_embryo1_single	E5.5	REACTOME_RESPIRATORY_ELECTRON_TRANSPORT	2.62865
E5.5_P2.P3_cell6_embryo1_single	E5.5	REACTOME_RESPIRATORY_ELECTRON_TRANSPORT	2.75941
E5.5_P2.P3_cell7_embryo1_single	E5.5	REACTOME_RESPIRATORY_ELECTRON_TRANSPORT	2.41654
E5.5_P2.P3_cell8_embryo1_single	E5.5	REACTOME_RESPIRATORY_ELECTRON_TRANSPORT	2.59647
E5.5_P2.P3_cell10_embryo1_single	E5.5	REACTOME_RESPIRATORY_ELECTRON_TRANSPORT	2.46694
E5.5_P2.P3_cell13_embryo1_single	E5.5	REACTOME_RESPIRATORY_ELECTRON_TRANSPORT	2.54356
E5.5_P2.P3_cell14_embryo1_single	E5.5	REACTOME_RESPIRATORY_ELECTRON_TRANSPORT	2.65162
E5.5_P2.P3_cell15_embryo1_single	E5.5	REACTOME_RESPIRATORY_ELECTRON_TRANSPORT	2.08286
E5.5_P2.P3_cell18_embryo1_single	E5.5	REACTOME_RESPIRATORY_ELECTRON_TRANSPORT	2.7362
E5.5_P2.P3_cell19_embryo1_single	E5.5	REACTOME_RESPIRATORY_ELECTRON_TRANSPORT	2.5003
E5.5_P2.P3_cell20_embryo1_single	E5.5	REACTOME_RESPIRATORY_ELECTRON_TRANSPORT	2.50938
E5.5_P2.P3_cell21_embryo1_single	E5.5	REACTOME_RESPIRATORY_ELECTRON_TRANSPORT	2.23646
E5.5_P2.P3_cell23_embryo1_single	E5.5	REACTOME_RESPIRATORY_ELECTRON_TRANSPORT	2.18906
E5.5_P2.P3_cell25_embryo1_single	E5.5	REACTOME_RESPIRATORY_ELECTRON_TRANSPORT	2.57202
E5.5_P2.P3_cell27_embryo1_single	E5.5	REACTOME_RESPIRATORY_ELECTRON_TRANSPORT	2.51073
E5.5_P2.P3_cell30_embryo1_single	E5.5	REACTOME_RESPIRATORY_ELECTRON_TRANSPORT	2.43297
E5.5_P2.P3_cell31_embryo1_single	E5.5	REACTOME_RESPIRATORY_ELECTRON_TRANSPORT	2.25462
E5.5_P2.P3_cell36_embryo1_single	E5.5	REACTOME_RESPIRATORY_ELECTRON_TRANSPORT	2.49438
E5.5_P2.P3_cell39_embryo1_single	E5.5	REACTOME_RESPIRATORY_ELECTRON_TRANSPORT	2.78497
E5.5_P2.P3_cell44_embryo1_single	E5.5	REACTOME_RESPIRATORY_ELECTRON_TRANSPORT	2.2166
E5.5_P2.P3_cell47_embryo1_single	E5.5	REACTOME_RESPIRATORY_ELECTRON_TRANSPORT	2.27857
E5.5_P2.P3_cell48_embryo1_single	E5.5	REACTOME_RESPIRATORY_ELECTRON_TRANSPORT	2.47765
E5.5_P2.P3_cell55_embryo1_single	E5.5	REACTOME_RESPIRATORY_ELECTRON_TRANSPORT	2.13796
E5.5_P2.P3_cell99_embryo2_single	E5.5	REACTOME_RESPIRATORY_ELECTRON_TRANSPORT	2.25874
E5.5_P2.P3_cell100_embryo2_single	E5.5	REACTOME_RESPIRATORY_ELECTRON_TRANSPORT	2.57237
E5.5_P2.P3_cell101_embryo2_single	E5.5	REACTOME_RESPIRATORY_ELECTRON_TRANSPORT	2.28654
E5.5_P2.P3_cell108_embryo2_single	E5.5	REACTOME_RESPIRATORY_ELECTRON_TRANSPORT	2.64558
E5.5_P2.P3_cell110_embryo2_single	E5.5	REACTOME_RESPIRATORY_ELECTRON_TRANSPORT	2.53038
E5.5_P2.P3_cell111_embryo2_single	E5.5	REACTOME_RESPIRATORY_ELECTRON_TRANSPORT	2.32083
E5.5_P2.P3_cell112_embryo2_single	E5.5	REACTOME_RESPIRATORY_ELECTRON_TRANSPORT	2.10888
E5.5_P2.P3_cell115_embryo2_single	E5.5	REACTOME_RESPIRATORY_ELECTRON_TRANSPORT	2.35456
E5.5_P2.P3_cell117_embryo2_single	E5.5	REACTOME_RESPIRATORY_ELECTRON_TRANSPORT	2.42211
E5.5_P2.P3_cell119_embryo2_single	E5.5	REACTOME_RESPIRATORY_ELECTRON_TRANSPORT	2.41746
E5.5_P2.P3_cell120_embryo2_single	E5.5	REACTOME_RESPIRATORY_ELECTRON_TRANSPORT	2.33357
E5.5_P2.P3_cell121_embryo2_single	E5.5	REACTOME_RESPIRATORY_ELECTRON_TRANSPORT	2.42874
E5.5_P2.P3_cell123_embryo2_single	E5.5	REACTOME_RESPIRATORY_ELECTRON_TRANSPORT	2.22926
E5.5_P2.P3_cell125_embryo2_single	E5.5	REACTOME_RESPIRATORY_ELECTRON_TRANSPORT	2.61199
E5.5_P2.P3_cell126_embryo2_single	E5.5	REACTOME_RESPIRATORY_ELECTRON_TRANSPORT	2.35765
E5.5_P2.P3_cell127_embryo2_single	E5.5	REACTOME_RESPIRATORY_ELECTRON_TRANSPORT	2.77353
E5.5_P2.P3_cell128_embryo2_single	E5.5	REACTOME_RESPIRATORY_ELECTRON_TRANSPORT	2.39776
E5.5_P2.P3_cell129_embryo2_double	E5.5	REACTOME_RESPIRATORY_ELECTRON_TRANSPORT	2.32318
E5.5_P2.P3_cell130_embryo2_double	E5.5	REACTOME_RESPIRATORY_ELECTRON_TRANSPORT	2.24614
E5.5_P2.P3_cell131_embryo2_double	E5.5	REACTOME_RESPIRATORY_ELECTRON_TRANSPORT	2.27245
E5.5_P2.P3_cell132_embryo2_double	E5.5	REACTOME_RESPIRATORY_ELECTRON_TRANSPORT	2.39011
E5.5_P2.P3_cell133_embryo2_double	E5.5	REACTOME_RESPIRATORY_ELECTRON_TRANSPORT	2.73216
E5.5_P2.P3_cell134_embryo2_double	E5.5	REACTOME_RESPIRATORY_ELECTRON_TRANSPORT	2.2665
E5.5_P2.P3_cell135_embryo2_double	E5.5	REACTOME_RESPIRATORY_ELECTRON_TRANSPORT	2.56404
E5.5_P2.P3_cell136_embryo2_double	E5.5	REACTOME_RESPIRATORY_ELECTRON_TRANSPORT	2.23702
E5.5_P2.P3_cell137_embryo2_double	E5.5	REACTOME_RESPIRATORY_ELECTRON_TRANSPORT	2.23934
E5.5_P2.P3_cell139_embryo2_double	E5.5	REACTOME_RESPIRATORY_ELECTRON_TRANSPORT	2.37616
E5.5_P2.P3_cell140_embryo2_double	E5.5	REACTOME_RESPIRATORY_ELECTRON_TRANSPORT	2.73513
E5.5_P2.P3_cell141_embryo2_double	E5.5	REACTOME_RESPIRATORY_ELECTRON_TRANSPORT	2.48539
E5.5_P2.P3_cell142_embryo2_double	E5.5	REACTOME_RESPIRATORY_ELECTRON_TRANSPORT	2.47494
E5.5_P2.P3_cell143_embryo2_double	E5.5	REACTOME_RESPIRATORY_ELECTRON_TRANSPORT	2.25467
E5.5_P2.P3_cell144_embryo2_double	E5.5	REACTOME_RESPIRATORY_ELECTRON_TRANSPORT	2.41637
E5.5_P2.P3_cell145_embryo2_double	E5.5	REACTOME_RESPIRATORY_ELECTRON_TRANSPORT	2.38166
E5.5_P2.P3_cell147_embryo2_double	E5.5	REACTOME_RESPIRATORY_ELECTRON_TRANSPORT	2.7119
E5.5_P2.P3_cell148_embryo2_double	E5.5	REACTOME_RESPIRATORY_ELECTRON_TRANSPORT	2.43582
E5.5_P7.P4.P5_cell2_embryo3_single	E5.5	REACTOME_RESPIRATORY_ELECTRON_TRANSPORT	2.43846
E5.5_P7.P4.P5_cell3_embryo3_single	E5.5	REACTOME_RESPIRATORY_ELECTRON_TRANSPORT	2.82518
E5.5_P7.P4.P5_cell6_embryo3_single	E5.5	REACTOME_RESPIRATORY_ELECTRON_TRANSPORT	2.68068
E5.5_P7.P4.P5_cell7_embryo3_single	E5.5	REACTOME_RESPIRATORY_ELECTRON_TRANSPORT	2.53705
E5.5_P7.P4.P5_cell8_embryo3_single	E5.5	REACTOME_RESPIRATORY_ELECTRON_TRANSPORT	2.45049
E5.5_P7.P4.P5_cell9_embryo3_single	E5.5	REACTOME_RESPIRATORY_ELECTRON_TRANSPORT	2.13028
E5.5_P7.P4.P5_cell10_embryo3_single	E5.5	REACTOME_RESPIRATORY_ELECTRON_TRANSPORT	2.52305
E5.5_P7.P4.P5_cell11_embryo3_single	E5.5	REACTOME_RESPIRATORY_ELECTRON_TRANSPORT	2.52156
E5.5_P7.P4.P5_cell12_embryo3_single	E5.5	REACTOME_RESPIRATORY_ELECTRON_TRANSPORT	2.70395
E5.5_P7.P4.P5_cell13_embryo3_single	E5.5	REACTOME_RESPIRATORY_ELECTRON_TRANSPORT	2.24107
E5.5_P7.P4.P5_cell14_embryo3_single	E5.5	REACTOME_RESPIRATORY_ELECTRON_TRANSPORT	2.39819
E5.5_P7.P4.P5_cell15_embryo3_single	E5.5	REACTOME_RESPIRATORY_ELECTRON_TRANSPORT	2.60103
E5.5_P7.P4.P5_cell20_embryo3_single	E5.5	REACTOME_RESPIRATORY_ELECTRON_TRANSPORT	2.43961
E5.5_P7.P4.P5_cell21_embryo3_single	E5.5	REACTOME_RESPIRATORY_ELECTRON_TRANSPORT	2.37443
E5.5_P7.P4.P5_cell22_embryo3_single	E5.5	REACTOME_RESPIRATORY_ELECTRON_TRANSPORT	2.61781
E5.5_P7.P4.P5_cell23_embryo3_single	E5.5	REACTOME_RESPIRATORY_ELECTRON_TRANSPORT	2.74737
E5.5_P7.P4.P5_cell26_embryo3_double	E5.5	REACTOME_RESPIRATORY_ELECTRON_TRANSPORT	2.27869
E5.5_P7.P4.P5_cell27_embryo3_double	E5.5	REACTOME_RESPIRATORY_ELECTRON_TRANSPORT	2.59102
E5.5_P7.P4.P5_cell28_embryo3_double	E5.5	REACTOME_RESPIRATORY_ELECTRON_TRANSPORT	2.31795
E5.5_P7.P4.P5_cell30_embryo3_double	E5.5	REACTOME_RESPIRATORY_ELECTRON_TRANSPORT	2.5804
E5.5_P7.P4.P5_cell32_embryo3_double	E5.5	REACTOME_RESPIRATORY_ELECTRON_TRANSPORT	2.60806
E5.5_P7.P4.P5_cell33_embryo3_double	E5.5	REACTOME_RESPIRATORY_ELECTRON_TRANSPORT	1.85305
E5.5_P7.P4.P5_cell34_embryo3_double	E5.5	REACTOME_RESPIRATORY_ELECTRON_TRANSPORT	2.8278
E5.5_P7.P4.P5_cell51_embryo4_single	E5.5	REACTOME_RESPIRATORY_ELECTRON_TRANSPORT	2.32448
E5.5_P7.P4.P5_cell52_embryo4_single	E5.5	REACTOME_RESPIRATORY_ELECTRON_TRANSPORT	2.31431
E5.5_P7.P4.P5_cell54_embryo4_single	E5.5	REACTOME_RESPIRATORY_ELECTRON_TRANSPORT	2.51739
E5.5_P7.P4.P5_cell55_embryo4_single	E5.5	REACTOME_RESPIRATORY_ELECTRON_TRANSPORT	2.481
E5.5_P7.P4.P5_cell56_embryo4_single	E5.5	REACTOME_RESPIRATORY_ELECTRON_TRANSPORT	1.8082
E5.5_P7.P4.P5_cell58_embryo4_single	E5.5	REACTOME_RESPIRATORY_ELECTRON_TRANSPORT	2.64028
E5.5_P7.P4.P5_cell59_embryo4_single	E5.5	REACTOME_RESPIRATORY_ELECTRON_TRANSPORT	2.66924
E5.5_P7.P4.P5_cell62_embryo4_single	E5.5	REACTOME_RESPIRATORY_ELECTRON_TRANSPORT	2.52637
E5.5_P7.P4.P5_cell63_embryo4_single	E5.5	REACTOME_RESPIRATORY_ELECTRON_TRANSPORT	2.31014
E5.5_P7.P4.P5_cell65_embryo4_double	E5.5	REACTOME_RESPIRATORY_ELECTRON_TRANSPORT	2.4788
E5.5_P7.P4.P5_cell66_embryo4_double	E5.5	REACTOME_RESPIRATORY_ELECTRON_TRANSPORT	2.54995
E5.5_P7.P4.P5_cell68_embryo4_double	E5.5	REACTOME_RESPIRATORY_ELECTRON_TRANSPORT	1.96783
E5.5_P7.P4.P5_cell70_embryo4_double	E5.5	REACTOME_RESPIRATORY_ELECTRON_TRANSPORT	2.45335
E5.5_P7.P4.P5_cell71_embryo4_double	E5.5	REACTOME_RESPIRATORY_ELECTRON_TRANSPORT	2.53139
E5.5_P7.P4.P5_cell72_embryo4_double	E5.5	REACTOME_RESPIRATORY_ELECTRON_TRANSPORT	2.35322
E5.5_P7.P4.P5_cell73_embryo4_double	E5.5	REACTOME_RESPIRATORY_ELECTRON_TRANSPORT	2.29473
E5.5_P7.P4.P5_cell74_embryo4_double	E5.5	REACTOME_RESPIRATORY_ELECTRON_TRANSPORT	2.41636
E5.5_P7.P4.P5_cell118_embryo5_single	E5.5	REACTOME_RESPIRATORY_ELECTRON_TRANSPORT	3.31133
E5.5_P7.P4.P5_cell125_embryo5_double	E5.5	REACTOME_RESPIRATORY_ELECTRON_TRANSPORT	3.25791
E5.5_P7.P4.P5_cell145_embryo6_single	E5.5	REACTOME_RESPIRATORY_ELECTRON_TRANSPORT	2.70078
E5.5_P7.P4.P5_cell146_embryo6_single	E5.5	REACTOME_RESPIRATORY_ELECTRON_TRANSPORT	2.63152
E5.5_P7.P4.P5_cell148_embryo6_single	E5.5	REACTOME_RESPIRATORY_ELECTRON_TRANSPORT	2.41493
E5.5_P7.P4.P5_cell150_embryo6_single	E5.5	REACTOME_RESPIRATORY_ELECTRON_TRANSPORT	2.38728
E5.5_P7.P4.P5_cell151_embryo6_single	E5.5	REACTOME_RESPIRATORY_ELECTRON_TRANSPORT	1.8998
E5.5_P7.P4.P5_cell153_embryo6_single	E5.5	REACTOME_RESPIRATORY_ELECTRON_TRANSPORT	2.20922
E5.5_P7.P4.P5_cell155_embryo6_single	E5.5	REACTOME_RESPIRATORY_ELECTRON_TRANSPORT	2.29059
E5.5_P7.P4.P5_cell156_embryo6_single	E5.5	REACTOME_RESPIRATORY_ELECTRON_TRANSPORT	2.28506
E5.5_P7.P4.P5_cell157_embryo6_single	E5.5	REACTOME_RESPIRATORY_ELECTRON_TRANSPORT	2.23569
E5.5_P7.P4.P5_cell158_embryo6_single	E5.5	REACTOME_RESPIRATORY_ELECTRON_TRANSPORT	2.62252
E5.5_P7.P4.P5_cell160_embryo6_single	E5.5	REACTOME_RESPIRATORY_ELECTRON_TRANSPORT	2.25202
E5.5_P7.P4.P5_cell161_embryo6_single	E5.5	REACTOME_RESPIRATORY_ELECTRON_TRANSPORT	2.36357
E5.5_P7.P4.P5_cell162_embryo6_single	E5.5	REACTOME_RESPIRATORY_ELECTRON_TRANSPORT	2.36017
E5.5_P7.P4.P5_cell163_embryo6_single	E5.5	REACTOME_RESPIRATORY_ELECTRON_TRANSPORT	2.12408
E5.5_P7.P4.P5_cell165_embryo6_single	E5.5	REACTOME_RESPIRATORY_ELECTRON_TRANSPORT	2.27591
E5.5_P7.P4.P5_cell166_embryo6_single	E5.5	REACTOME_RESPIRATORY_ELECTRON_TRANSPORT	2.36454
E5.5_P7.P4.P5_cell167_embryo6_single	E5.5	REACTOME_RESPIRATORY_ELECTRON_TRANSPORT	2.4381
E5.5_P7.P4.P5_cell168_embryo6_single	E5.5	REACTOME_RESPIRATORY_ELECTRON_TRANSPORT	2.35924
E5.5_P7.P4.P5_cell169_embryo6_single	E5.5	REACTOME_RESPIRATORY_ELECTRON_TRANSPORT	2.22203
E5.5_P7.P4.P5_cell171_embryo6_single	E5.5	REACTOME_RESPIRATORY_ELECTRON_TRANSPORT	2.1653
E5.5_P7.P4.P5_cell172_embryo6_single	E5.5	REACTOME_RESPIRATORY_ELECTRON_TRANSPORT	2.62619
E5.5_P7.P4.P5_cell173_embryo6_single	E5.5	REACTOME_RESPIRATORY_ELECTRON_TRANSPORT	2.02025
E5.5_P7.P4.P5_cell174_embryo6_single	E5.5	REACTOME_RESPIRATORY_ELECTRON_TRANSPORT	1.86692
E5.5_P7.P4.P5_cell175_embryo6_single	E5.5	REACTOME_RESPIRATORY_ELECTRON_TRANSPORT	2.23865
E5.5_P7.P4.P5_cell178_embryo6_single	E5.5	REACTOME_RESPIRATORY_ELECTRON_TRANSPORT	2.2741
E5.5_P7.P4.P5_cell179_embryo6_single	E5.5	REACTOME_RESPIRATORY_ELECTRON_TRANSPORT	2.33615
E5.5_P7.P4.P5_cell180_embryo6_double	E5.5	REACTOME_RESPIRATORY_ELECTRON_TRANSPORT	2.43343
E5.5_P7.P4.P5_cell181_embryo6_double	E5.5	REACTOME_RESPIRATORY_ELECTRON_TRANSPORT	2.33775
E5.5_P7.P4.P5_cell182_embryo6_double	E5.5	REACTOME_RESPIRATORY_ELECTRON_TRANSPORT	2.44388
E5.5_P7.P4.P5_cell183_embryo6_double	E5.5	REACTOME_RESPIRATORY_ELECTRON_TRANSPORT	2.40091
E5.5_P11.P6.P10_cell2_embryo7_single	E5.5	REACTOME_RESPIRATORY_ELECTRON_TRANSPORT	2.51535
E5.5_P11.P6.P10_cell5_embryo7_single	E5.5	REACTOME_RESPIRATORY_ELECTRON_TRANSPORT	2.26774
E5.5_P11.P6.P10_cell6_embryo7_single	E5.5	REACTOME_RESPIRATORY_ELECTRON_TRANSPORT	2.73015
E5.5_P11.P6.P10_cell15_embryo7_single	E5.5	REACTOME_RESPIRATORY_ELECTRON_TRANSPORT	2.1937
E5.5_P11.P6.P10_cell17_embryo7_single	E5.5	REACTOME_RESPIRATORY_ELECTRON_TRANSPORT	2.58432
E5.5_P11.P6.P10_cell22_embryo7_single	E5.5	REACTOME_RESPIRATORY_ELECTRON_TRANSPORT	2.60081
E5.5_P11.P6.P10_cell25_embryo7_single	E5.5	REACTOME_RESPIRATORY_ELECTRON_TRANSPORT	2.11036
E5.5_P11.P6.P10_cell26_embryo7_single	E5.5	REACTOME_RESPIRATORY_ELECTRON_TRANSPORT	2.48085
E5.5_P11.P6.P10_cell27_embryo7_single	E5.5	REACTOME_RESPIRATORY_ELECTRON_TRANSPORT	2.30079
E5.5_P11.P6.P10_cell32_embryo7_single	E5.5	REACTOME_RESPIRATORY_ELECTRON_TRANSPORT	2.4396
E5.5_P11.P6.P10_cell33_embryo7_single	E5.5	REACTOME_RESPIRATORY_ELECTRON_TRANSPORT	2.65684
E5.5_P11.P6.P10_cell34_embryo7_single	E5.5	REACTOME_RESPIRATORY_ELECTRON_TRANSPORT	2.25947
E5.5_P11.P6.P10_cell37_embryo7_single	E5.5	REACTOME_RESPIRATORY_ELECTRON_TRANSPORT	2.46013
E5.5_P11.P6.P10_cell40_embryo7_single	E5.5	REACTOME_RESPIRATORY_ELECTRON_TRANSPORT	2.39081
E5.5_P11.P6.P10_cell44_embryo7_single	E5.5	REACTOME_RESPIRATORY_ELECTRON_TRANSPORT	2.43811
E5.5_P11.P6.P10_cell46_embryo7_single	E5.5	REACTOME_RESPIRATORY_ELECTRON_TRANSPORT	2.55264
E5.5_P11.P6.P10_cell49_embryo7_single	E5.5	REACTOME_RESPIRATORY_ELECTRON_TRANSPORT	2.78666
E5.5_P11.P6.P10_cell52_embryo7_single	E5.5	REACTOME_RESPIRATORY_ELECTRON_TRANSPORT	2.4955
E5.5_P11.P6.P10_cell53_embryo7_single	E5.5	REACTOME_RESPIRATORY_ELECTRON_TRANSPORT	2.49148
E5.5_P11.P6.P10_cell54_embryo7_single	E5.5	REACTOME_RESPIRATORY_ELECTRON_TRANSPORT	2.65534
E5.5_P11.P6.P10_cell55_embryo7_single	E5.5	REACTOME_RESPIRATORY_ELECTRON_TRANSPORT	2.63232
E5.5_P11.P6.P10_cell56_embryo7_single	E5.5	REACTOME_RESPIRATORY_ELECTRON_TRANSPORT	2.50416
E5.5_P11.P6.P10_cell57_embryo7_single	E5.5	REACTOME_RESPIRATORY_ELECTRON_TRANSPORT	2.5902
E5.5_P11.P6.P10_cell58_embryo7_double	E5.5	REACTOME_RESPIRATORY_ELECTRON_TRANSPORT	2.4904
E5.5_P11.P6.P10_cell61_embryo7_single	E5.5	REACTOME_RESPIRATORY_ELECTRON_TRANSPORT	2.56413
E5.5_P11.P6.P10_cell62_embryo7_single	E5.5	REACTOME_RESPIRATORY_ELECTRON_TRANSPORT	2.52902
E5.5_P11.P6.P10_cell64_embryo7_single	E5.5	REACTOME_RESPIRATORY_ELECTRON_TRANSPORT	2.44026
E5.5_P11.P6.P10_cell65_embryo7_single	E5.5	REACTOME_RESPIRATORY_ELECTRON_TRANSPORT	3.2709
E5.5_P11.P6.P10_cell66_embryo7_single	E5.5	REACTOME_RESPIRATORY_ELECTRON_TRANSPORT	2.55249
E5.5_P11.P6.P10_cell67_embryo7_single	E5.5	REACTOME_RESPIRATORY_ELECTRON_TRANSPORT	2.59521
E5.5_P11.P6.P10_cell68_embryo7_single	E5.5	REACTOME_RESPIRATORY_ELECTRON_TRANSPORT	2.35756
E5.5_P11.P6.P10_cell70_embryo7_double	E5.5	REACTOME_RESPIRATORY_ELECTRON_TRANSPORT	2.55179
E5.5_P11.P6.P10_cell73_embryo7_single	E5.5	REACTOME_RESPIRATORY_ELECTRON_TRANSPORT	2.6159
E5.5_P11.P6.P10_cell74_embryo7_single	E5.5	REACTOME_RESPIRATORY_ELECTRON_TRANSPORT	2.30493
E5.5_P11.P6.P10_cell76_embryo7_single	E5.5	REACTOME_RESPIRATORY_ELECTRON_TRANSPORT	2.83825
E5.5_P11.P6.P10_cell77_embryo7_single	E5.5	REACTOME_RESPIRATORY_ELECTRON_TRANSPORT	2.34906
E5.5_P11.P6.P10_cell78_embryo7_single	E5.5	REACTOME_RESPIRATORY_ELECTRON_TRANSPORT	2.70485
E5.5_P11.P6.P10_cell79_embryo7_single	E5.5	REACTOME_RESPIRATORY_ELECTRON_TRANSPORT	2.4932
E5.5_P11.P6.P10_cell80_embryo7_single	E5.5	REACTOME_RESPIRATORY_ELECTRON_TRANSPORT	2.35544
E5.5_P11.P6.P10_cell82_embryo7_double	E5.5	REACTOME_RESPIRATORY_ELECTRON_TRANSPORT	2.55023
E5.5_P11.P6.P10_cell85_embryo7_single	E5.5	REACTOME_RESPIRATORY_ELECTRON_TRANSPORT	2.33765
E5.5_P11.P6.P10_cell89_embryo7_single	E5.5	REACTOME_RESPIRATORY_ELECTRON_TRANSPORT	2.40325
E5.5_P11.P6.P10_cell92_embryo7_single	E5.5	REACTOME_RESPIRATORY_ELECTRON_TRANSPORT	2.58029
E5.5_P11.P6.P10_cell93_embryo7_single	E5.5	REACTOME_RESPIRATORY_ELECTRON_TRANSPORT	2.61436
E5.5_P11.P6.P10_cell94_embryo7_double	E5.5	REACTOME_RESPIRATORY_ELECTRON_TRANSPORT	3.08592
E5.5_P11.P6.P10_cell97_embryo8_single	E5.5	REACTOME_RESPIRATORY_ELECTRON_TRANSPORT	1.97276
E5.5_P11.P6.P10_cell98_embryo8_single	E5.5	REACTOME_RESPIRATORY_ELECTRON_TRANSPORT	2.34599
E5.5_P11.P6.P10_cell99_embryo8_single	E5.5	REACTOME_RESPIRATORY_ELECTRON_TRANSPORT	2.44582
E5.5_P11.P6.P10_cell100_embryo8_single	E5.5	REACTOME_RESPIRATORY_ELECTRON_TRANSPORT	2.36914
E5.5_P11.P6.P10_cell101_embryo8_single	E5.5	REACTOME_RESPIRATORY_ELECTRON_TRANSPORT	2.55437
E5.5_P11.P6.P10_cell102_embryo8_single	E5.5	REACTOME_RESPIRATORY_ELECTRON_TRANSPORT	2.25583
E5.5_P11.P6.P10_cell103_embryo8_single	E5.5	REACTOME_RESPIRATORY_ELECTRON_TRANSPORT	2.50682
E5.5_P11.P6.P10_cell104_embryo8_single	E5.5	REACTOME_RESPIRATORY_ELECTRON_TRANSPORT	2.61743
E5.5_P11.P6.P10_cell105_embryo8_single	E5.5	REACTOME_RESPIRATORY_ELECTRON_TRANSPORT	2.47046
E5.5_P11.P6.P10_cell107_embryo8_single	E5.5	REACTOME_RESPIRATORY_ELECTRON_TRANSPORT	2.72746
E5.5_P11.P6.P10_cell108_embryo8_single	E5.5	REACTOME_RESPIRATORY_ELECTRON_TRANSPORT	2.33475
E5.5_P11.P6.P10_cell109_embryo8_single	E5.5	REACTOME_RESPIRATORY_ELECTRON_TRANSPORT	2.21657
E5.5_P11.P6.P10_cell110_embryo8_single	E5.5	REACTOME_RESPIRATORY_ELECTRON_TRANSPORT	2.25509
E5.5_P11.P6.P10_cell111_embryo8_single	E5.5	REACTOME_RESPIRATORY_ELECTRON_TRANSPORT	2.35316
E5.5_P11.P6.P10_cell112_embryo8_single	E5.5	REACTOME_RESPIRATORY_ELECTRON_TRANSPORT	2.16914
E5.5_P11.P6.P10_cell113_embryo8_single	E5.5	REACTOME_RESPIRATORY_ELECTRON_TRANSPORT	2.40145
E5.5_P11.P6.P10_cell114_embryo8_single	E5.5	REACTOME_RESPIRATORY_ELECTRON_TRANSPORT	2.43854
E5.5_P11.P6.P10_cell116_embryo8_single	E5.5	REACTOME_RESPIRATORY_ELECTRON_TRANSPORT	2.3047
E5.5_P11.P6.P10_cell119_embryo8_single	E5.5	REACTOME_RESPIRATORY_ELECTRON_TRANSPORT	2.52744
E5.5_P11.P6.P10_cell120_embryo8_single	E5.5	REACTOME_RESPIRATORY_ELECTRON_TRANSPORT	2.51315
E5.5_P11.P6.P10_cell121_embryo8_single	E5.5	REACTOME_RESPIRATORY_ELECTRON_TRANSPORT	2.53077
E5.5_P11.P6.P10_cell123_embryo8_single	E5.5	REACTOME_RESPIRATORY_ELECTRON_TRANSPORT	2.19909
E5.5_P11.P6.P10_cell124_embryo8_single	E5.5	REACTOME_RESPIRATORY_ELECTRON_TRANSPORT	1.9847
E5.5_P11.P6.P10_cell125_embryo8_single	E5.5	REACTOME_RESPIRATORY_ELECTRON_TRANSPORT	2.29409
E5.5_P11.P6.P10_cell126_embryo8_single	E5.5	REACTOME_RESPIRATORY_ELECTRON_TRANSPORT	2.53628
E5.5_P11.P6.P10_cell127_embryo8_single	E5.5	REACTOME_RESPIRATORY_ELECTRON_TRANSPORT	2.52808
E5.5_P11.P6.P10_cell128_embryo8_single	E5.5	REACTOME_RESPIRATORY_ELECTRON_TRANSPORT	2.38406
E5.5_P11.P6.P10_cell129_embryo8_single	E5.5	REACTOME_RESPIRATORY_ELECTRON_TRANSPORT	2.48034
E5.5_P11.P6.P10_cell130_embryo8_single	E5.5	REACTOME_RESPIRATORY_ELECTRON_TRANSPORT	2.53014
E5.5_P11.P6.P10_cell131_embryo8_single	E5.5	REACTOME_RESPIRATORY_ELECTRON_TRANSPORT	2.45517
E5.5_P11.P6.P10_cell132_embryo8_single	E5.5	REACTOME_RESPIRATORY_ELECTRON_TRANSPORT	2.40816
E5.5_P11.P6.P10_cell133_embryo8_single	E5.5	REACTOME_RESPIRATORY_ELECTRON_TRANSPORT	2.14662
E5.5_P11.P6.P10_cell134_embryo8_single	E5.5	REACTOME_RESPIRATORY_ELECTRON_TRANSPORT	2.33893
E5.5_P11.P6.P10_cell135_embryo8_single	E5.5	REACTOME_RESPIRATORY_ELECTRON_TRANSPORT	2.18969
E5.5_P11.P6.P10_cell136_embryo8_single	E5.5	REACTOME_RESPIRATORY_ELECTRON_TRANSPORT	2.11259
E5.5_P11.P6.P10_cell137_embryo8_single	E5.5	REACTOME_RESPIRATORY_ELECTRON_TRANSPORT	2.16098
E5.5_P11.P6.P10_cell138_embryo8_single	E5.5	REACTOME_RESPIRATORY_ELECTRON_TRANSPORT	2.36271
E5.5_P11.P6.P10_cell139_embryo8_single	E5.5	REACTOME_RESPIRATORY_ELECTRON_TRANSPORT	2.10005
E5.5_P11.P6.P10_cell140_embryo8_single	E5.5	REACTOME_RESPIRATORY_ELECTRON_TRANSPORT	2.22039
E5.5_P11.P6.P10_cell141_embryo8_single	E5.5	REACTOME_RESPIRATORY_ELECTRON_TRANSPORT	2.02348
E5.5_P11.P6.P10_cell142_embryo8_single	E5.5	REACTOME_RESPIRATORY_ELECTRON_TRANSPORT	2.01027
E5.5_P11.P6.P10_cell143_embryo8_single	E5.5	REACTOME_RESPIRATORY_ELECTRON_TRANSPORT	2.33361
E5.5_P11.P6.P10_cell144_embryo8_single	E5.5	REACTOME_RESPIRATORY_ELECTRON_TRANSPORT	2.41845
E5.5_P1_cell1_embryo9_single	E5.5	REACTOME_RESPIRATORY_ELECTRON_TRANSPORT	2.44039
E5.5_P1_cell2_embryo9_single	E5.5	REACTOME_RESPIRATORY_ELECTRON_TRANSPORT	2.76489
E5.5_P1_cell3_embryo9_single	E5.5	REACTOME_RESPIRATORY_ELECTRON_TRANSPORT	2.41851
E5.5_P1_cell5_embryo9_single	E5.5	REACTOME_RESPIRATORY_ELECTRON_TRANSPORT	2.7013
E5.5_P1_cell7_embryo9_single	E5.5	REACTOME_RESPIRATORY_ELECTRON_TRANSPORT	2.69723
E5.5_P1_cell8_embryo9_single	E5.5	REACTOME_RESPIRATORY_ELECTRON_TRANSPORT	2.36595
E5.5_P1_cell9_embryo9_single	E5.5	REACTOME_RESPIRATORY_ELECTRON_TRANSPORT	2.82721
E5.5_P1_cell10_embryo9_single	E5.5	REACTOME_RESPIRATORY_ELECTRON_TRANSPORT	2.64298
E5.5_P1_cell11_embryo9_single	E5.5	REACTOME_RESPIRATORY_ELECTRON_TRANSPORT	2.3128
E5.5_P1_cell14_embryo9_single	E5.5	REACTOME_RESPIRATORY_ELECTRON_TRANSPORT	2.46078
E5.5_P1_cell15_embryo9_single	E5.5	REACTOME_RESPIRATORY_ELECTRON_TRANSPORT	2.70662
E5.5_P1_cell16_embryo9_single	E5.5	REACTOME_RESPIRATORY_ELECTRON_TRANSPORT	2.6406
E5.5_P1_cell17_embryo9_single	E5.5	REACTOME_RESPIRATORY_ELECTRON_TRANSPORT	2.5841
E5.5_P1_cell19_embryo9_single	E5.5	REACTOME_RESPIRATORY_ELECTRON_TRANSPORT	2.38783
E5.5_P1_cell20_embryo9_single	E5.5	REACTOME_RESPIRATORY_ELECTRON_TRANSPORT	2.52573
E5.5_P1_cell21_embryo9_double	E5.5	REACTOME_RESPIRATORY_ELECTRON_TRANSPORT	2.64609
E5.5_P1_cell22_embryo9_double	E5.5	REACTOME_RESPIRATORY_ELECTRON_TRANSPORT	2.38547
E5.5_P1_cell23_embryo9_double	E5.5	REACTOME_RESPIRATORY_ELECTRON_TRANSPORT	2.56447
E5.5_P1_cell24_embryo9_double	E5.5	REACTOME_RESPIRATORY_ELECTRON_TRANSPORT	2.55005
E5.5_P1_cell25_embryo9_double	E5.5	REACTOME_RESPIRATORY_ELECTRON_TRANSPORT	2.72175
E5.5_P1_cell26_embryo9_double	E5.5	REACTOME_RESPIRATORY_ELECTRON_TRANSPORT	2.45439
E5.5_P1_cell27_embryo9_double	E5.5	REACTOME_RESPIRATORY_ELECTRON_TRANSPORT	2.53382
E5.5_P1_cell30_embryo9_double	E5.5	REACTOME_RESPIRATORY_ELECTRON_TRANSPORT	2.51033
E5.5_P1_cell32_embryo9_double	E5.5	REACTOME_RESPIRATORY_ELECTRON_TRANSPORT	2.1968
E5.5_P1_cell33_embryo9_double	E5.5	REACTOME_RESPIRATORY_ELECTRON_TRANSPORT	2.54427
E5.5_P1_cell34_embryo9_double	E5.5	REACTOME_RESPIRATORY_ELECTRON_TRANSPORT	2.63948
E5.5_P1_cell35_embryo9_double	E5.5	REACTOME_RESPIRATORY_ELECTRON_TRANSPORT	2.38548
E5.5_P1_cell36_embryo9_double	E5.5	REACTOME_RESPIRATORY_ELECTRON_TRANSPORT	2.33701
E5.5_P1_cell37_embryo9_double	E5.5	REACTOME_RESPIRATORY_ELECTRON_TRANSPORT	2.44872
E5.5_P1_cell38_embryo9_double	E5.5	REACTOME_RESPIRATORY_ELECTRON_TRANSPORT	2.37713
E5.5_P1_cell39_embryo9_double	E5.5	REACTOME_RESPIRATORY_ELECTRON_TRANSPORT	2.75855
E5.5_P1_cell40_embryo9_double	E5.5	REACTOME_RESPIRATORY_ELECTRON_TRANSPORT	2.45933
E5.5_P1_cell41_embryo9_double	E5.5	REACTOME_RESPIRATORY_ELECTRON_TRANSPORT	2.49252
E5.5_P1_cell42_embryo9_double	E5.5	REACTOME_RESPIRATORY_ELECTRON_TRANSPORT	2.33277
E5.5_P1_cell43_embryo9_double	E5.5	REACTOME_RESPIRATORY_ELECTRON_TRANSPORT	2.38316
E5.5_P1_cell44_embryo9_double	E5.5	REACTOME_RESPIRATORY_ELECTRON_TRANSPORT	2.60876
E5.5_P1_cell45_embryo9_double	E5.5	REACTOME_RESPIRATORY_ELECTRON_TRANSPORT	2.48311
E5.5_P1_cell46_embryo9_double	E5.5	REACTOME_RESPIRATORY_ELECTRON_TRANSPORT	2.428
E5.5_P1_cell47_embryo9_double	E5.5	REACTOME_RESPIRATORY_ELECTRON_TRANSPORT	2.69913
E6.5_cell10_embryo2_single	E6.5_Em	REACTOME_RESPIRATORY_ELECTRON_TRANSPORT	2.15087
E6.5_cell11_embryo2_single	E6.5_Em	REACTOME_RESPIRATORY_ELECTRON_TRANSPORT	2.06364
E6.5_cell12_embryo2_single	E6.5_Em	REACTOME_RESPIRATORY_ELECTRON_TRANSPORT	2.30313
E6.5_cell19_embryo2_single	E6.5_Em	REACTOME_RESPIRATORY_ELECTRON_TRANSPORT	2.01199
E6.5_cell22_embryo2_single	E6.5_Em	REACTOME_RESPIRATORY_ELECTRON_TRANSPORT	1.91593
E6.5_cell23_embryo2_single	E6.5_Em	REACTOME_RESPIRATORY_ELECTRON_TRANSPORT	2.42667
E6.5_cell24_embryo2_single	E6.5_Em	REACTOME_RESPIRATORY_ELECTRON_TRANSPORT	2.2146
E6.5_cell31_embryo2_double	E6.5_Em	REACTOME_RESPIRATORY_ELECTRON_TRANSPORT	2.02336
E6.5_cell32_embryo2_double	E6.5_Em	REACTOME_RESPIRATORY_ELECTRON_TRANSPORT	2.91271
E6.5_cell34_embryo2_single	E6.5_Em	REACTOME_RESPIRATORY_ELECTRON_TRANSPORT	2.1893
E6.5_cell35_embryo2_single	E6.5_Em	REACTOME_RESPIRATORY_ELECTRON_TRANSPORT	2.21096
E6.5_cell36_embryo2_single	E6.5_Em	REACTOME_RESPIRATORY_ELECTRON_TRANSPORT	2.12974
E6.5_cell39_embryo1_single	E6.5_Em	REACTOME_RESPIRATORY_ELECTRON_TRANSPORT	2.3107
E6.5_cell41_embryo1_single	E6.5_Em	REACTOME_RESPIRATORY_ELECTRON_TRANSPORT	2.31249
E6.5_cell44_embryo2_single	E6.5_Em	REACTOME_RESPIRATORY_ELECTRON_TRANSPORT	1.92225
E6.5_cell47_embryo2_single	E6.5_Em	REACTOME_RESPIRATORY_ELECTRON_TRANSPORT	2.184
E6.5_cell48_embryo2_single	E6.5_Em	REACTOME_RESPIRATORY_ELECTRON_TRANSPORT	2.20127
E6.5_cell52_embryo1_double	E6.5_Em	REACTOME_RESPIRATORY_ELECTRON_TRANSPORT	2.61924
E6.5_cell58_embryo2_single	E6.5_Em	REACTOME_RESPIRATORY_ELECTRON_TRANSPORT	2.82051
E6.5_cell59_embryo2_single	E6.5_Em	REACTOME_RESPIRATORY_ELECTRON_TRANSPORT	2.22983
E6.5_cell60_embryo2_single	E6.5_Em	REACTOME_RESPIRATORY_ELECTRON_TRANSPORT	2.32442
E6.5_cell68_embryo2_single	E6.5_Em	REACTOME_RESPIRATORY_ELECTRON_TRANSPORT	2.54346
E6.5_cell70_embryo2_single	E6.5_Em	REACTOME_RESPIRATORY_ELECTRON_TRANSPORT	2.15107
E6.5_cell71_embryo2_single	E6.5_Em	REACTOME_RESPIRATORY_ELECTRON_TRANSPORT	2.21658
E6.5_cell72_embryo2_single	E6.5_Em	REACTOME_RESPIRATORY_ELECTRON_TRANSPORT	2.31121
E6.5_cell80_embryo2_single	E6.5_Em	REACTOME_RESPIRATORY_ELECTRON_TRANSPORT	2.77977
E6.5_cell82_embryo2_single	E6.5_Em	REACTOME_RESPIRATORY_ELECTRON_TRANSPORT	2.16564
E6.5_cell83_embryo2_single	E6.5_Em	REACTOME_RESPIRATORY_ELECTRON_TRANSPORT	2.19821
E6.5_cell84_embryo2_single	E6.5_Em	REACTOME_RESPIRATORY_ELECTRON_TRANSPORT	2.42246
E6.5_cell85_embryo1_single	E6.5_Em	REACTOME_RESPIRATORY_ELECTRON_TRANSPORT	2.45478
E6.5_cell91_embryo2_double	E6.5_Em	REACTOME_RESPIRATORY_ELECTRON_TRANSPORT	2.8594
E6.5_cell94_embryo2_single	E6.5_Em	REACTOME_RESPIRATORY_ELECTRON_TRANSPORT	2.25008
E6.5_cell95_embryo2_single	E6.5_Em	REACTOME_RESPIRATORY_ELECTRON_TRANSPORT	2.18212
E6.5_cell96_embryo2_single	E6.5_Em	REACTOME_RESPIRATORY_ELECTRON_TRANSPORT	2.20057
E6.5_P1_Cell2_embryo1_single	E6.5_Em	REACTOME_RESPIRATORY_ELECTRON_TRANSPORT	1.79872
E6.5_P1_Cell8_embryo1_single	E6.5_Em	REACTOME_RESPIRATORY_ELECTRON_TRANSPORT	2.66235
E6.5_P1_Cell13_embryo1_double	E6.5_Em	REACTOME_RESPIRATORY_ELECTRON_TRANSPORT	2.02731
E6.5_P1_Cell22_embryo2_single	E6.5_Em	REACTOME_RESPIRATORY_ELECTRON_TRANSPORT	2.14925
E6.5_P1_Cell35_embryo2_single	E6.5_Em	REACTOME_RESPIRATORY_ELECTRON_TRANSPORT	1.94098
E6.5_P1_Cell38_embryo2_single	E6.5_Em	REACTOME_RESPIRATORY_ELECTRON_TRANSPORT	1.71333
E6.5_P1_Cell50_embryo3_single	E6.5_Em	REACTOME_RESPIRATORY_ELECTRON_TRANSPORT	1.95103
E6.5_P1_Cell51_embryo3_single	E6.5_Em	REACTOME_RESPIRATORY_ELECTRON_TRANSPORT	2.3631
E6.5_P1_Cell52_embryo3_single	E6.5_Em	REACTOME_RESPIRATORY_ELECTRON_TRANSPORT	2.16082
E6.5_P1_Cell53_embryo3_single	E6.5_Em	REACTOME_RESPIRATORY_ELECTRON_TRANSPORT	2.36134
E6.5_P1_Cell59_embryo3_single	E6.5_Em	REACTOME_RESPIRATORY_ELECTRON_TRANSPORT	2.20595
E6.5_P1_Cell62_embryo3_single	E6.5_Em	REACTOME_RESPIRATORY_ELECTRON_TRANSPORT	1.96729
E6.5_P1_Cell64_embryo3_single	E6.5_Em	REACTOME_RESPIRATORY_ELECTRON_TRANSPORT	2.08053
E6.5_P1_Cell65_embryo3_single	E6.5_Em	REACTOME_RESPIRATORY_ELECTRON_TRANSPORT	2.26118
E6.5_P1_Cell66_embryo3_single	E6.5_Em	REACTOME_RESPIRATORY_ELECTRON_TRANSPORT	1.95143
E6.5_P1_Cell67_embryo3_single	E6.5_Em	REACTOME_RESPIRATORY_ELECTRON_TRANSPORT	2.41265
E6.5_P1_Cell69_embryo3_single	E6.5_Em	REACTOME_RESPIRATORY_ELECTRON_TRANSPORT	1.98666
E6.5_P1_Cell72_embryo3_single	E6.5_Em	REACTOME_RESPIRATORY_ELECTRON_TRANSPORT	2.45577
E6.5_P1_Cell73_embryo3_single	E6.5_Em	REACTOME_RESPIRATORY_ELECTRON_TRANSPORT	2.49795
E6.5_P1_Cell74_embryo3_single	E6.5_Em	REACTOME_RESPIRATORY_ELECTRON_TRANSPORT	2.29184
E6.5_P1_Cell76_embryo3_single	E6.5_Em	REACTOME_RESPIRATORY_ELECTRON_TRANSPORT	2.30983
E6.5_P1_Cell77_embryo3_single	E6.5_Em	REACTOME_RESPIRATORY_ELECTRON_TRANSPORT	2.09961
E6.5_P1_Cell78_embryo3_single	E6.5_Em	REACTOME_RESPIRATORY_ELECTRON_TRANSPORT	2.25789
E6.5_P1_Cell79_embryo3_single	E6.5_Em	REACTOME_RESPIRATORY_ELECTRON_TRANSPORT	2.06684
E6.5_P1_Cell80_embryo3_single	E6.5_Em	REACTOME_RESPIRATORY_ELECTRON_TRANSPORT	1.97478
E6.5_P1_Cell81_embryo3_single	E6.5_Em	REACTOME_RESPIRATORY_ELECTRON_TRANSPORT	2.06811
E6.5_P1_Cell82_embryo3_single	E6.5_Em	REACTOME_RESPIRATORY_ELECTRON_TRANSPORT	2.26668
E6.5_P1_Cell83_embryo3_single	E6.5_Em	REACTOME_RESPIRATORY_ELECTRON_TRANSPORT	2.1607
E6.5_P1_Cell90_embryo3_single	E6.5_Em	REACTOME_RESPIRATORY_ELECTRON_TRANSPORT	2.07421
E6.5_P1_Cell91_embryo3_single	E6.5_Em	REACTOME_RESPIRATORY_ELECTRON_TRANSPORT	2.16213
E6.5_P1_Cell92_embryo3_single	E6.5_Em	REACTOME_RESPIRATORY_ELECTRON_TRANSPORT	2.27452
E6.5_P1_Cell93_embryo3_single	E6.5_Em	REACTOME_RESPIRATORY_ELECTRON_TRANSPORT	2.2385
E6.5_P2_Cell_3_embryo4_single	E6.5_Em	REACTOME_RESPIRATORY_ELECTRON_TRANSPORT	1.92388
E6.5_P2_Cell_4_embryo4_single	E6.5_Em	REACTOME_RESPIRATORY_ELECTRON_TRANSPORT	1.68362
E6.5_P2_Cell_5_embryo4_single	E6.5_Em	REACTOME_RESPIRATORY_ELECTRON_TRANSPORT	1.55353
E6.5_P2_Cell_7_embryo4_single	E6.5_Em	REACTOME_RESPIRATORY_ELECTRON_TRANSPORT	1.52558
E6.5_P2_Cell_8_embryo4_single	E6.5_Em	REACTOME_RESPIRATORY_ELECTRON_TRANSPORT	1.43743
E6.5_P2_Cell_10_embryo4_single	E6.5_Em	REACTOME_RESPIRATORY_ELECTRON_TRANSPORT	1.71275
E6.5_P2_Cell_13_embryo4_single	E6.5_Em	REACTOME_RESPIRATORY_ELECTRON_TRANSPORT	1.79161
E6.5_P2_Cell_16_embryo4_single	E6.5_Em	REACTOME_RESPIRATORY_ELECTRON_TRANSPORT	1.79502
E6.5_P2_Cell_17_embryo4_single	E6.5_Em	REACTOME_RESPIRATORY_ELECTRON_TRANSPORT	1.94731
E6.5_P2_Cell_18_embryo4_single	E6.5_Em	REACTOME_RESPIRATORY_ELECTRON_TRANSPORT	1.9566
E6.5_P2_Cell_19_embryo4_single	E6.5_Em	REACTOME_RESPIRATORY_ELECTRON_TRANSPORT	1.87641
E6.5_P2_Cell_20_embryo4_single	E6.5_Em	REACTOME_RESPIRATORY_ELECTRON_TRANSPORT	1.33442
E6.5_P2_Cell_21_embryo4_single	E6.5_Em	REACTOME_RESPIRATORY_ELECTRON_TRANSPORT	1.84521
E6.5_P2_Cell_22_embryo4_single	E6.5_Em	REACTOME_RESPIRATORY_ELECTRON_TRANSPORT	1.639
E6.5_P2_Cell_23_embryo4_single	E6.5_Em	REACTOME_RESPIRATORY_ELECTRON_TRANSPORT	1.69287
E6.5_P2_Cell_24_embryo4_single	E6.5_Em	REACTOME_RESPIRATORY_ELECTRON_TRANSPORT	1.91715
E6.5_P2_Cell_26_embryo5_single	E6.5_Em	REACTOME_RESPIRATORY_ELECTRON_TRANSPORT	1.74959
E6.5_P2_Cell_28_embryo5_single	E6.5_Em	REACTOME_RESPIRATORY_ELECTRON_TRANSPORT	1.66733
E6.5_P2_Cell_30_embryo5_single	E6.5_Em	REACTOME_RESPIRATORY_ELECTRON_TRANSPORT	1.51497
E6.5_P2_Cell_34_embryo5_single	E6.5_Em	REACTOME_RESPIRATORY_ELECTRON_TRANSPORT	1.72051
E6.5_P2_Cell_37_embryo5_single	E6.5_Em	REACTOME_RESPIRATORY_ELECTRON_TRANSPORT	1.80536
E6.5_P2_Cell_38_embryo5_single	E6.5_Em	REACTOME_RESPIRATORY_ELECTRON_TRANSPORT	1.49104
E6.5_P2_Cell_39_embryo5_single	E6.5_Em	REACTOME_RESPIRATORY_ELECTRON_TRANSPORT	1.58687
E6.5_P2_Cell_40_embryo5_single	E6.5_Em	REACTOME_RESPIRATORY_ELECTRON_TRANSPORT	1.94917
E6.5_P2_Cell_42_embryo5_single	E6.5_Em	REACTOME_RESPIRATORY_ELECTRON_TRANSPORT	1.80936
E6.5_P2_Cell_44_embryo5_single	E6.5_Em	REACTOME_RESPIRATORY_ELECTRON_TRANSPORT	1.68379
E6.5_P2_Cell_45_embryo5_single	E6.5_Em	REACTOME_RESPIRATORY_ELECTRON_TRANSPORT	1.88757
E6.5_P2_Cell_47_embryo5_single	E6.5_Em	REACTOME_RESPIRATORY_ELECTRON_TRANSPORT	1.65125
E6.5_P2_Cell_48_embryo5_single	E6.5_Em	REACTOME_RESPIRATORY_ELECTRON_TRANSPORT	2.18157
E6.5_P2_Cell_64_embryo6_single	E6.5_Em	REACTOME_RESPIRATORY_ELECTRON_TRANSPORT	1.73596
E6.5_P2_Cell_69_embryo6_single	E6.5_Em	REACTOME_RESPIRATORY_ELECTRON_TRANSPORT	1.60808
E6.5_P2_Cell_70_embryo6_single	E6.5_Em	REACTOME_RESPIRATORY_ELECTRON_TRANSPORT	1.87589
E6.5_P2_Cell_71_embryo6_single	E6.5_Em	REACTOME_RESPIRATORY_ELECTRON_TRANSPORT	1.57048
E6.5_P2_Cell_72_embryo6_single	E6.5_Em	REACTOME_RESPIRATORY_ELECTRON_TRANSPORT	1.60791
E6.5_P3_Cell_13_embryo7_single	E6.5_Em	REACTOME_RESPIRATORY_ELECTRON_TRANSPORT	2.08174
E6.5_P3_Cell_14_embryo7_single	E6.5_Em	REACTOME_RESPIRATORY_ELECTRON_TRANSPORT	1.914
E6.5_P3_Cell_19_embryo7_single	E6.5_Em	REACTOME_RESPIRATORY_ELECTRON_TRANSPORT	2.31361
E6.5_P3_Cell_20_embryo7_single	E6.5_Em	REACTOME_RESPIRATORY_ELECTRON_TRANSPORT	2.26327
E6.5_P3_Cell_21_embryo7_single	E6.5_Em	REACTOME_RESPIRATORY_ELECTRON_TRANSPORT	1.95067
E6.5_P3_Cell_22_embryo7_single	E6.5_Em	REACTOME_RESPIRATORY_ELECTRON_TRANSPORT	2.17027
E6.5_P3_Cell_23_embryo7_single	E6.5_Em	REACTOME_RESPIRATORY_ELECTRON_TRANSPORT	1.6142
E6.5_P3_Cell_24_embryo7_single	E6.5_Em	REACTOME_RESPIRATORY_ELECTRON_TRANSPORT	1.76184
E6.5_P3_Cell_29_embryo7_double	E6.5_Em	REACTOME_RESPIRATORY_ELECTRON_TRANSPORT	2.19854
E6.5_P3_Cell_35_embryo8_double	E6.5_Em	REACTOME_RESPIRATORY_ELECTRON_TRANSPORT	2.39837
E6.5_P3_Cell_36_embryo8_single	E6.5_Em	REACTOME_RESPIRATORY_ELECTRON_TRANSPORT	2.11156
E6.5_P3_Cell_37_embryo8_single	E6.5_Em	REACTOME_RESPIRATORY_ELECTRON_TRANSPORT	1.85657
E6.5_P3_Cell_40_embryo8_single	E6.5_Em	REACTOME_RESPIRATORY_ELECTRON_TRANSPORT	1.7842
E6.5_P3_Cell_43_embryo8_single	E6.5_Em	REACTOME_RESPIRATORY_ELECTRON_TRANSPORT	2.38893
E6.5_P3_Cell_45_embryo8_single	E6.5_Em	REACTOME_RESPIRATORY_ELECTRON_TRANSPORT	1.84177
E6.5_P3_Cell_46_embryo8_single	E6.5_Em	REACTOME_RESPIRATORY_ELECTRON_TRANSPORT	2.25167
E6.5_P3_Cell_47_embryo8_single	E6.5_Em	REACTOME_RESPIRATORY_ELECTRON_TRANSPORT	2.04878
E6.5_P3_Cell_49_embryo8_single	E6.5_Em	REACTOME_RESPIRATORY_ELECTRON_TRANSPORT	2.40582
E6.5_P3_Cell_52_embryo8_single	E6.5_Em	REACTOME_RESPIRATORY_ELECTRON_TRANSPORT	1.87081
E6.5_P3_Cell_56_embryo8_single	E6.5_Em	REACTOME_RESPIRATORY_ELECTRON_TRANSPORT	2.07003
E6.5_P3_Cell_60_embryo8_single	E6.5_Em	REACTOME_RESPIRATORY_ELECTRON_TRANSPORT	2.13351
E6.5_P3_Cell_61_embryo8_single	E6.5_Em	REACTOME_RESPIRATORY_ELECTRON_TRANSPORT	1.99225
E6.5_P3_Cell_62_embryo8_single	E6.5_Em	REACTOME_RESPIRATORY_ELECTRON_TRANSPORT	1.97681
E6.5_P3_Cell_63_embryo8_single	E6.5_Em	REACTOME_RESPIRATORY_ELECTRON_TRANSPORT	2.21727
E6.5_P3_Cell_64_embryo8_single	E6.5_Em	REACTOME_RESPIRATORY_ELECTRON_TRANSPORT	2.04103
E6.5_P3_Cell_67_embryo9_single	E6.5_Em	REACTOME_RESPIRATORY_ELECTRON_TRANSPORT	1.79818
E6.5_P3_Cell_68_embryo9_single	E6.5_Em	REACTOME_RESPIRATORY_ELECTRON_TRANSPORT	1.92496
E6.5_P3_Cell_72_embryo9_single	E6.5_Em	REACTOME_RESPIRATORY_ELECTRON_TRANSPORT	1.79349
E6.5_P3_Cell_76_embryo9_single	E6.5_Em	REACTOME_RESPIRATORY_ELECTRON_TRANSPORT	1.87143
E6.5_P3_Cell_84_embryo9_single	E6.5_Em	REACTOME_RESPIRATORY_ELECTRON_TRANSPORT	2.04411
E6.5_P3_Cell_85_embryo9_single	E6.5_Em	REACTOME_RESPIRATORY_ELECTRON_TRANSPORT	1.82566
E6.5_P3_Cell_93_embryo9_single	E6.5_Em	REACTOME_RESPIRATORY_ELECTRON_TRANSPORT	2.58027
E6.75_cell1_Embryo1_Single	E6.5_Em	REACTOME_RESPIRATORY_ELECTRON_TRANSPORT	2.42216
E6.75_cell2_Embryo1_Single	E6.5_Em	REACTOME_RESPIRATORY_ELECTRON_TRANSPORT	2.32809
E6.75_cell3_Embryo1_Single	E6.5_Em	REACTOME_RESPIRATORY_ELECTRON_TRANSPORT	2.36238
E6.75_cell4_Embryo1_Single	E6.5_Em	REACTOME_RESPIRATORY_ELECTRON_TRANSPORT	2.26525
E6.75_cell5_Embryo1_Single	E6.5_Em	REACTOME_RESPIRATORY_ELECTRON_TRANSPORT	2.17735
E6.75_cell6_Embryo1_Single	E6.5_Em	REACTOME_RESPIRATORY_ELECTRON_TRANSPORT	2.41406
E6.75_cell7_Embryo1_Double	E6.5_Em	REACTOME_RESPIRATORY_ELECTRON_TRANSPORT	2.41703
E6.75_cell8_Embryo1_Single	E6.5_Em	REACTOME_RESPIRATORY_ELECTRON_TRANSPORT	2.70225
E6.75_cell9_Embryo1_Single	E6.5_Em	REACTOME_RESPIRATORY_ELECTRON_TRANSPORT	2.43067
E6.75_cell10_Embryo1_Single	E6.5_Em	REACTOME_RESPIRATORY_ELECTRON_TRANSPORT	2.10204
E6.75_cell12_Embryo1_Single	E6.5_Em	REACTOME_RESPIRATORY_ELECTRON_TRANSPORT	2.15888
E6.75_cell13_Embryo1_Single	E6.5_Em	REACTOME_RESPIRATORY_ELECTRON_TRANSPORT	2.15093
E6.75_cell14_Embryo1_Single	E6.5_Em	REACTOME_RESPIRATORY_ELECTRON_TRANSPORT	2.11586
E6.75_cell15_Embryo1_Single	E6.5_Em	REACTOME_RESPIRATORY_ELECTRON_TRANSPORT	2.21557
E6.75_cell16_Embryo1_Single	E6.5_Em	REACTOME_RESPIRATORY_ELECTRON_TRANSPORT	1.98966
E6.75_cell17_Embryo1_Single	E6.5_Em	REACTOME_RESPIRATORY_ELECTRON_TRANSPORT	2.1732
E6.75_cell18_Embryo1_Single	E6.5_Em	REACTOME_RESPIRATORY_ELECTRON_TRANSPORT	2.36225
E6.75_cell19_Embryo1_Single	E6.5_Em	REACTOME_RESPIRATORY_ELECTRON_TRANSPORT	2.21649
E6.75_cell20_Embryo1_Single	E6.5_Em	REACTOME_RESPIRATORY_ELECTRON_TRANSPORT	2.18164
E6.75_cell21_Embryo1_Single	E6.5_Em	REACTOME_RESPIRATORY_ELECTRON_TRANSPORT	2.34103
E6.75_cell22_Embryo1_Single	E6.5_Em	REACTOME_RESPIRATORY_ELECTRON_TRANSPORT	2.0759
E6.75_cell23_Embryo1_Single	E6.5_Em	REACTOME_RESPIRATORY_ELECTRON_TRANSPORT	2.0899
E6.75_cell24_Embryo1_Double	E6.5_Em	REACTOME_RESPIRATORY_ELECTRON_TRANSPORT	2.37356
E6.75_cell25_Embryo1_Single	E6.5_Em	REACTOME_RESPIRATORY_ELECTRON_TRANSPORT	2.33614
E6.75_cell26_Embryo1_Single	E6.5_Em	REACTOME_RESPIRATORY_ELECTRON_TRANSPORT	2.07518
E6.75_cell27_Embryo1_Single	E6.5_Em	REACTOME_RESPIRATORY_ELECTRON_TRANSPORT	1.92832
E6.75_cell28_Embryo1_Single	E6.5_Em	REACTOME_RESPIRATORY_ELECTRON_TRANSPORT	2.23689
E6.75_cell29_Embryo1_Single	E6.5_Em	REACTOME_RESPIRATORY_ELECTRON_TRANSPORT	2.20028
E6.75_cell30_Embryo1_Single	E6.5_Em	REACTOME_RESPIRATORY_ELECTRON_TRANSPORT	2.27312
E6.75_cell31_Embryo1_Single	E6.5_Em	REACTOME_RESPIRATORY_ELECTRON_TRANSPORT	2.04002
E6.75_cell33_Embryo1_Single	E6.5_Em	REACTOME_RESPIRATORY_ELECTRON_TRANSPORT	2.30343
E6.75_cell35_Embryo1_Single	E6.5_Em	REACTOME_RESPIRATORY_ELECTRON_TRANSPORT	2.13629
E6.75_cell36_Embryo1_Single	E6.5_Em	REACTOME_RESPIRATORY_ELECTRON_TRANSPORT	2.06408
E6.75_cell37_Embryo1_Single	E6.5_Em	REACTOME_RESPIRATORY_ELECTRON_TRANSPORT	2.19551
E6.75_cell38_Embryo1_Single	E6.5_Em	REACTOME_RESPIRATORY_ELECTRON_TRANSPORT	2.15504
E6.75_cell39_Embryo1_Single	E6.5_Em	REACTOME_RESPIRATORY_ELECTRON_TRANSPORT	2.12078
E6.75_cell40_Embryo1_Single	E6.5_Em	REACTOME_RESPIRATORY_ELECTRON_TRANSPORT	1.97019
E6.75_cell41_Embryo1_Single	E6.5_Em	REACTOME_RESPIRATORY_ELECTRON_TRANSPORT	2.05088
E6.75_cell42_Embryo1_Single	E6.5_Em	REACTOME_RESPIRATORY_ELECTRON_TRANSPORT	2.25196
E6.75_cell43_Embryo1_Single	E6.5_Em	REACTOME_RESPIRATORY_ELECTRON_TRANSPORT	2.11856
E6.75_cell44_Embryo1_Single	E6.5_Em	REACTOME_RESPIRATORY_ELECTRON_TRANSPORT	2.22286
E6.75_cell45_Embryo1_Single	E6.5_Em	REACTOME_RESPIRATORY_ELECTRON_TRANSPORT	2.13773
E6.75_cell46_Embryo1_Single	E6.5_Em	REACTOME_RESPIRATORY_ELECTRON_TRANSPORT	2.13162
E6.75_cell47_Embryo1_Single	E6.5_Em	REACTOME_RESPIRATORY_ELECTRON_TRANSPORT	2.05229
E6.75_cell48_Embryo1_Single	E6.5_Em	REACTOME_RESPIRATORY_ELECTRON_TRANSPORT	2.13723
E6.75_cell54_Embryo1_Single	E6.5_Em	REACTOME_RESPIRATORY_ELECTRON_TRANSPORT	2.13448
E6.75_cell55_Embryo1_Single	E6.5_Em	REACTOME_RESPIRATORY_ELECTRON_TRANSPORT	2.36334
E6.75_cell56_Embryo1_Single	E6.5_Em	REACTOME_RESPIRATORY_ELECTRON_TRANSPORT	2.17552
E6.75_cell58_Embryo1_Single	E6.5_Em	REACTOME_RESPIRATORY_ELECTRON_TRANSPORT	1.85774
E6.75_cell59_Embryo1_Single	E6.5_Em	REACTOME_RESPIRATORY_ELECTRON_TRANSPORT	2.11819
E6.75_cell60_Embryo1_Single	E6.5_Em	REACTOME_RESPIRATORY_ELECTRON_TRANSPORT	2.04786
E6.75_cell62_Embryo1_Single	E6.5_Em	REACTOME_RESPIRATORY_ELECTRON_TRANSPORT	2.17315
E6.75_cell63_Embryo1_Single	E6.5_Em	REACTOME_RESPIRATORY_ELECTRON_TRANSPORT	2.16763
E6.75_cell64_Embryo1_Single	E6.5_Em	REACTOME_RESPIRATORY_ELECTRON_TRANSPORT	2.24721
E6.75_cell70_Embryo2_Single	E6.5_Em	REACTOME_RESPIRATORY_ELECTRON_TRANSPORT	2.15476
E6.75_cell71_Embryo2_Single	E6.5_Em	REACTOME_RESPIRATORY_ELECTRON_TRANSPORT	2.51985
E6.75_cell72_Embryo2_Single	E6.5_Em	REACTOME_RESPIRATORY_ELECTRON_TRANSPORT	2.59239
E6.75_cell74_Embryo2_Single	E6.5_Em	REACTOME_RESPIRATORY_ELECTRON_TRANSPORT	2.25382
E6.75_cell75_Embryo2_Single	E6.5_Em	REACTOME_RESPIRATORY_ELECTRON_TRANSPORT	2.17106
E6.75_cell77_Embryo2_Single	E6.5_Em	REACTOME_RESPIRATORY_ELECTRON_TRANSPORT	2.16625
E6.75_cell80_Embryo2_Single	E6.5_Em	REACTOME_RESPIRATORY_ELECTRON_TRANSPORT	2.2648
E6.75_cell82_Embryo2_Single	E6.5_Em	REACTOME_RESPIRATORY_ELECTRON_TRANSPORT	2.24836
E6.75_cell84_Embryo2_Single	E6.5_Em	REACTOME_RESPIRATORY_ELECTRON_TRANSPORT	2.17681
E6.75_cell85_Embryo2_Single	E6.5_Em	REACTOME_RESPIRATORY_ELECTRON_TRANSPORT	2.52281
E6.75_cell86_Embryo2_Single	E6.5_Em	REACTOME_RESPIRATORY_ELECTRON_TRANSPORT	2.18368
E6.75_cell87_Embryo2_Single	E6.5_Em	REACTOME_RESPIRATORY_ELECTRON_TRANSPORT	2.08232
E6.75_cell88_Embryo2_Single	E6.5_Em	REACTOME_RESPIRATORY_ELECTRON_TRANSPORT	2.22223
E6.75_cell90_Embryo2_Single	E6.5_Em	REACTOME_RESPIRATORY_ELECTRON_TRANSPORT	2.40179
E6.75_cell92_Embryo2_Single	E6.5_Em	REACTOME_RESPIRATORY_ELECTRON_TRANSPORT	2.33519
E6.75_cell93_Embryo2_Single	E6.5_Em	REACTOME_RESPIRATORY_ELECTRON_TRANSPORT	2.63394
E6.75_cell94_Embryo2_Single	E6.5_Em	REACTOME_RESPIRATORY_ELECTRON_TRANSPORT	2.32156
E6.75_cell95_Embryo2_Single	E6.5_Em	REACTOME_RESPIRATORY_ELECTRON_TRANSPORT	2.33017
E6.75_cell96_Embryo2_Single	E6.5_Em	REACTOME_RESPIRATORY_ELECTRON_TRANSPORT	2.16647
SRR805451Aligned.sortedByCoord.out.bam	Zy	REACTOME_RESPIRATORY_ELECTRON_TRANSPORT	0.096703
SRR805452Aligned.sortedByCoord.out.bam	Zy	REACTOME_RESPIRATORY_ELECTRON_TRANSPORT	0.103201
SRR805450Aligned.sortedByCoord.out.bam	Zy	REACTOME_RESPIRATORY_ELECTRON_TRANSPORT	0.0384656
SRR805264Aligned.sortedByCoord.out.bam	8C	REACTOME_RESPIRATORY_ELECTRON_TRANSPORT	1.28446
SRR805263Aligned.sortedByCoord.out.bam	8C	REACTOME_RESPIRATORY_ELECTRON_TRANSPORT	1.33989
SRR805262Aligned.sortedByCoord.out.bam	8C	REACTOME_RESPIRATORY_ELECTRON_TRANSPORT	1.07244
SRR805260Aligned.sortedByCoord.out.bam	8C	REACTOME_RESPIRATORY_ELECTRON_TRANSPORT	1.70536
SRR805261Aligned.sortedByCoord.out.bam	8C	REACTOME_RESPIRATORY_ELECTRON_TRANSPORT	1.15423
SRR805259Aligned.sortedByCoord.out.bam	8C	REACTOME_RESPIRATORY_ELECTRON_TRANSPORT	1.25464
SRR805257Aligned.sortedByCoord.out.bam	8C	REACTOME_RESPIRATORY_ELECTRON_TRANSPORT	1.06576
SRR805252Aligned.sortedByCoord.out.bam	8C	REACTOME_RESPIRATORY_ELECTRON_TRANSPORT	1.27332
SRR805258Aligned.sortedByCoord.out.bam	8C	REACTOME_RESPIRATORY_ELECTRON_TRANSPORT	1.13508
SRR805253Aligned.sortedByCoord.out.bam	8C	REACTOME_RESPIRATORY_ELECTRON_TRANSPORT	1.04688
SRR805255Aligned.sortedByCoord.out.bam	8C	REACTOME_RESPIRATORY_ELECTRON_TRANSPORT	1.18072
SRR805256Aligned.sortedByCoord.out.bam	8C	REACTOME_RESPIRATORY_ELECTRON_TRANSPORT	1.1118
SRR805251Aligned.sortedByCoord.out.bam	8C	REACTOME_RESPIRATORY_ELECTRON_TRANSPORT	0.942859
SRR805254Aligned.sortedByCoord.out.bam	8C	REACTOME_RESPIRATORY_ELECTRON_TRANSPORT	1.15161
SRR805250Aligned.sortedByCoord.out.bam	8C	REACTOME_RESPIRATORY_ELECTRON_TRANSPORT	0.900554
SRR805249Aligned.sortedByCoord.out.bam	8C	REACTOME_RESPIRATORY_ELECTRON_TRANSPORT	1.11902
SRR805248Aligned.sortedByCoord.out.bam	8C	REACTOME_RESPIRATORY_ELECTRON_TRANSPORT	1.08302
SRR805247Aligned.sortedByCoord.out.bam	8C	REACTOME_RESPIRATORY_ELECTRON_TRANSPORT	1.03567
SRR805245Aligned.sortedByCoord.out.bam	8C	REACTOME_RESPIRATORY_ELECTRON_TRANSPORT	1.181
SRR805246Aligned.sortedByCoord.out.bam	8C	REACTOME_RESPIRATORY_ELECTRON_TRANSPORT	1.03308
SRR805244Aligned.sortedByCoord.out.bam	8C	REACTOME_RESPIRATORY_ELECTRON_TRANSPORT	1.2008
SRR805243Aligned.sortedByCoord.out.bam	8C	REACTOME_RESPIRATORY_ELECTRON_TRANSPORT	1.14188
SRR805241Aligned.sortedByCoord.out.bam	8C	REACTOME_RESPIRATORY_ELECTRON_TRANSPORT	1.19973
SRR805236Aligned.sortedByCoord.out.bam	4C	REACTOME_RESPIRATORY_ELECTRON_TRANSPORT	0.369749
SRR805235Aligned.sortedByCoord.out.bam	4C	REACTOME_RESPIRATORY_ELECTRON_TRANSPORT	0.630548
SRR805234Aligned.sortedByCoord.out.bam	4C	REACTOME_RESPIRATORY_ELECTRON_TRANSPORT	0.591685
SRR805233Aligned.sortedByCoord.out.bam	4C	REACTOME_RESPIRATORY_ELECTRON_TRANSPORT	0.557217
SRR805232Aligned.sortedByCoord.out.bam	4C	REACTOME_RESPIRATORY_ELECTRON_TRANSPORT	0.826554
SRR805229Aligned.sortedByCoord.out.bam	4C	REACTOME_RESPIRATORY_ELECTRON_TRANSPORT	0.772828
SRR805230Aligned.sortedByCoord.out.bam	4C	REACTOME_RESPIRATORY_ELECTRON_TRANSPORT	0.818545
SRR805231Aligned.sortedByCoord.out.bam	4C	REACTOME_RESPIRATORY_ELECTRON_TRANSPORT	0.707514
SRR805228Aligned.sortedByCoord.out.bam	4C	REACTOME_RESPIRATORY_ELECTRON_TRANSPORT	0.79269
SRR805227Aligned.sortedByCoord.out.bam	4C	REACTOME_RESPIRATORY_ELECTRON_TRANSPORT	0.514168
SRR805226Aligned.sortedByCoord.out.bam	4C	REACTOME_RESPIRATORY_ELECTRON_TRANSPORT	0.735141
SRR805225Aligned.sortedByCoord.out.bam	4C	REACTOME_RESPIRATORY_ELECTRON_TRANSPORT	0.723805
SRR1041753Aligned.sortedByCoord.out.bam	8C	REACTOME_RESPIRATORY_ELECTRON_TRANSPORT	0.807273
SRR1041752Aligned.sortedByCoord.out.bam	8C	REACTOME_RESPIRATORY_ELECTRON_TRANSPORT	0.507421
SRR1041751Aligned.sortedByCoord.out.bam	8C	REACTOME_RESPIRATORY_ELECTRON_TRANSPORT	0.697918
SRR1041750Aligned.sortedByCoord.out.bam	8C	REACTOME_RESPIRATORY_ELECTRON_TRANSPORT	0.93286
SRR1041749Aligned.sortedByCoord.out.bam	8C	REACTOME_RESPIRATORY_ELECTRON_TRANSPORT	1.07821
SRR1041747Aligned.sortedByCoord.out.bam	8C	REACTOME_RESPIRATORY_ELECTRON_TRANSPORT	0.997108
SRR1041748Aligned.sortedByCoord.out.bam	8C	REACTOME_RESPIRATORY_ELECTRON_TRANSPORT	0.965263
SRR1041746Aligned.sortedByCoord.out.bam	8C	REACTOME_RESPIRATORY_ELECTRON_TRANSPORT	0.905098
SRR1041745Aligned.sortedByCoord.out.bam	8C	REACTOME_RESPIRATORY_ELECTRON_TRANSPORT	0.875929
SRR1041743Aligned.sortedByCoord.out.bam	8C	REACTOME_RESPIRATORY_ELECTRON_TRANSPORT	0.921541
SRR1041742Aligned.sortedByCoord.out.bam	8C	REACTOME_RESPIRATORY_ELECTRON_TRANSPORT	0.801203
SRR1041741Aligned.sortedByCoord.out.bam	8C	REACTOME_RESPIRATORY_ELECTRON_TRANSPORT	1.09623
SRR1041740Aligned.sortedByCoord.out.bam	8C	REACTOME_RESPIRATORY_ELECTRON_TRANSPORT	0.985142

## Sheet: Suppl 1c Vision custom
cell_id	CT	score	value
E3.5_P8_Cell2_embryo1_single	E3.5	Glycolysis	0.127921
E3.5_P8_Cell3_embryo2_single	E3.5	Glycolysis	0.122118
E3.5_P8_Cell5_embryo3_single	E3.5	Glycolysis	0.180842
E3.5_P8_Cell7_embryo4_single	E3.5	Glycolysis	-0.217766
E3.5_P8_Cell22_embryo5_single	E3.5	Glycolysis	-0.0175485
E3.5_P8_Cell25_embryo1_double	E3.5	Glycolysis	-0.0473054
E3.5_P8_Cell58_embryo5_double	E3.5	Glycolysis	-0.0655845
E3.5_P8_Cell61_embryo1_single	E3.5	Glycolysis	0.29458
E3.5_P8_Cell63_embryo2_single	E3.5	Glycolysis	0.244708
E3.5_P8_Cell65_embryo3_single	E3.5	Glycolysis	0.214934
E3.5_P8_Cell70_embryo5_double	E3.5	Glycolysis	0.25562
E3.5_P8_Cell77_embryo3_single	E3.5	Glycolysis	0.285246
E3.5_P8_Cell79_embryo4_single	E3.5	Glycolysis	0.17738
E3.5_P8_Cell80_embryo4_single	E3.5	Glycolysis	0.211442
E3.5_P8_Cell87_embryo2_single	E3.5	Glycolysis	0.0340386
E3.5_P8_Cell91_embryo4_single	E3.5	Glycolysis	0.0884957
E3.5_P9_Cell1_embryo6_single	E3.5	Glycolysis	0.151528
E3.5_P9_Cell3_embryo6_single	E3.5	Glycolysis	0.283528
E3.5_P9_Cell4_embryo6_single	E3.5	Glycolysis	0.247333
E3.5_P9_Cell5_embryo7_single	E3.5	Glycolysis	0.259592
E3.5_P9_Cell6_embryo7_single	E3.5	Glycolysis	0.364214
E3.5_P9_Cell8_embryo8_single	E3.5	Glycolysis	0.324174
E3.5_P9_Cell9_embryo8_single	E3.5	Glycolysis	0.171479
E3.5_P9_Cell10_embryo9_single	E3.5	Glycolysis	0.66303
E3.5_P9_Cell11_embryo9_single	E3.5	Glycolysis	0.22532
E3.5_P9_Cell12_embryo9_double	E3.5	Glycolysis	0.195346
E3.5_P9_Cell13_embryo6_single	E3.5	Glycolysis	0.278608
E3.5_P9_Cell14_embryo6_single	E3.5	Glycolysis	0.466234
E3.5_P9_Cell15_embryo6_single	E3.5	Glycolysis	0.298493
E3.5_P9_Cell16_embryo6_single	E3.5	Glycolysis	0.454627
E3.5_P9_Cell17_embryo7_single	E3.5	Glycolysis	0.24986
E3.5_P9_Cell18_embryo7_single	E3.5	Glycolysis	0.194142
E3.5_P9_Cell22_embryo9_single	E3.5	Glycolysis	0.495339
E3.5_P9_Cell23_embryo9_single	E3.5	Glycolysis	0.439309
E3.5_P9_Cell24_embryo9_single	E3.5	Glycolysis	0.105988
E3.5_P9_Cell25_embryo6_single	E3.5	Glycolysis	0.223379
E3.5_P9_Cell26_embryo6_single	E3.5	Glycolysis	0.668561
E3.5_P9_Cell27_embryo6_single	E3.5	Glycolysis	0.29103
E3.5_P9_Cell28_embryo6_single	E3.5	Glycolysis	0.366818
E3.5_P9_Cell29_embryo7_single	E3.5	Glycolysis	0.154272
E3.5_P9_Cell30_embryo7_single	E3.5	Glycolysis	0.413534
E3.5_P9_Cell33_embryo8_single	E3.5	Glycolysis	0.285274
E3.5_P9_Cell34_embryo9_single	E3.5	Glycolysis	0.311328
E3.5_P9_Cell35_embryo9_single	E3.5	Glycolysis	0.287354
E3.5_P9_Cell36_embryo9_single	E3.5	Glycolysis	0.284613
E3.5_P9_Cell37_embryo6_single	E3.5	Glycolysis	0.372001
E3.5_P9_Cell38_embryo6_single	E3.5	Glycolysis	0.154788
E3.5_P9_Cell39_embryo6_single	E3.5	Glycolysis	0.314522
E3.5_P9_Cell40_embryo6_single	E3.5	Glycolysis	0.340537
E3.5_P9_Cell41_embryo7_single	E3.5	Glycolysis	0.518996
E3.5_P9_Cell42_embryo7_single	E3.5	Glycolysis	0.353699
E3.5_P9_Cell43_embryo7_double	E3.5	Glycolysis	0.389713
E3.5_P9_Cell45_embryo8_single	E3.5	Glycolysis	0.224779
E3.5_P9_Cell46_embryo9_single	E3.5	Glycolysis	0.284684
E3.5_P9_Cell47_embryo9_double	E3.5	Glycolysis	0.30658
E3.5_P9_Cell49_embryo6_single	E3.5	Glycolysis	0.477239
E3.5_P9_Cell50_embryo6_single	E3.5	Glycolysis	0.186155
E3.5_P9_Cell51_embryo6_single	E3.5	Glycolysis	0.371004
E3.5_P9_Cell52_embryo6_single	E3.5	Glycolysis	0.485437
E3.5_P9_Cell53_embryo7_single	E3.5	Glycolysis	0.329498
E3.5_P9_Cell54_embryo7_single	E3.5	Glycolysis	0.0827587
E3.5_P9_Cell56_embryo8_single	E3.5	Glycolysis	0.459742
E3.5_P9_Cell57_embryo8_single	E3.5	Glycolysis	0.319634
E3.5_P9_Cell58_embryo9_single	E3.5	Glycolysis	0.170835
E3.5_P9_Cell59_embryo9_double	E3.5	Glycolysis	0.24453
E3.5_P9_Cell61_embryo6_single	E3.5	Glycolysis	0.21423
E3.5_P9_Cell62_embryo6_single	E3.5	Glycolysis	0.175719
E3.5_P9_Cell63_embryo6_single	E3.5	Glycolysis	0.291192
E3.5_P9_Cell65_embryo7_single	E3.5	Glycolysis	0.390156
E3.5_P9_Cell66_embryo7_single	E3.5	Glycolysis	0.455738
E3.5_P9_Cell68_embryo8_single	E3.5	Glycolysis	0.046074
E3.5_P9_Cell69_embryo8_single	E3.5	Glycolysis	-0.0453512
E3.5_P9_Cell70_embryo9_single	E3.5	Glycolysis	0.456707
E3.5_P9_Cell71_embryo9_double	E3.5	Glycolysis	0.388092
E3.5_P9_Cell73_embryo6_single	E3.5	Glycolysis	0.583709
E3.5_P9_Cell74_embryo6_single	E3.5	Glycolysis	0.341014
E3.5_P9_Cell75_embryo6_single	E3.5	Glycolysis	0.438042
E3.5_P9_Cell77_embryo7_single	E3.5	Glycolysis	0.509391
E3.5_P9_Cell78_embryo7_single	E3.5	Glycolysis	0.4456
E3.5_P9_Cell80_embryo8_single	E3.5	Glycolysis	0.170574
E3.5_P9_Cell81_embryo8_single	E3.5	Glycolysis	0.226786
E3.5_P9_Cell82_embryo9_single	E3.5	Glycolysis	0.0413338
E3.5_P9_Cell83_embryo9_double	E3.5	Glycolysis	0.205974
E3.5_P9_Cell85_embryo6_single	E3.5	Glycolysis	0.188155
E3.5_P9_Cell86_embryo6_single	E3.5	Glycolysis	0.180968
E3.5_P9_Cell87_embryo6_single	E3.5	Glycolysis	0.200086
E3.5_P9_Cell89_embryo7_single	E3.5	Glycolysis	0.363468
E3.5_P9_Cell90_embryo7_single	E3.5	Glycolysis	0.192043
E3.5_P9_Cell92_embryo8_single	E3.5	Glycolysis	0.389378
E3.5_P9_Cell94_embryo9_single	E3.5	Glycolysis	0.379461
E3.5_P11.P6.P10_cell181_embryo_single	E3.5	Glycolysis	0.207642
E3.5_P11.P6.P10_cell182_embryo_single	E3.5	Glycolysis	0.474423
E3.5_P11.P6.P10_cell183_embryo_single	E3.5	Glycolysis	0.352186
E3.5_P11.P6.P10_cell184_embryo_single	E3.5	Glycolysis	-0.044884
E3.5_P11.P6.P10_cell185_embryo_single	E3.5	Glycolysis	0.256515
E3.5_P11.P6.P10_cell186_embryo_single	E3.5	Glycolysis	0.333821
E3.5_P11.P6.P10_cell187_embryo_single	E3.5	Glycolysis	-0.161408
E3.5_P11.P6.P10_cell189_embryo_single	E3.5	Glycolysis	0.250356
E3.5_P11.P6.P10_cell190_embryo_single	E3.5	Glycolysis	0.0889032
E4.5_P1_Cell1_embryo1_single	E4.5_Epiblast	Glycolysis	1.20739
E4.5_P1_Cell2_embryo1_single	E4.5_Epiblast	Glycolysis	1.31751
E4.5_P1_Cell7_embryo2_single	E5.5	Glycolysis	1.0378
E4.5_P1_Cell19_embryo2_single	E4.5_Epiblast	Glycolysis	1.05847
E4.5_P1_Cell39_embryo1_double	E4.5_Epiblast	Glycolysis	1.0862
E4.5_P1_Cell51_embryo1_double	E4.5_Epiblast	Glycolysis	0.991968
E4.5_P1_Cell67_embryo2_single	E4.5_Epiblast	Glycolysis	1.36804
E4.5_P1_Cell73_embryo1_single	E4.5_Epiblast	Glycolysis	1.19815
E4.5_P1_Cell78_embryo2_single	E4.5_Epiblast	Glycolysis	1.65081
E4.5_P1_Cell85_embryo1_single	E4.5_Epiblast	Glycolysis	1.37565
E4.5_P2_Cell5_embryo4_single	E4.5_Epiblast	Glycolysis	0.94067
E4.5_P2_Cell7_embryo4_double	E4.5_Epiblast	Glycolysis	0.814194
E4.5_P2_Cell9_embryo5_single	E4.5_Epiblast	Glycolysis	1.32766
E4.5_P2_Cell23_embryo5_double	E4.5_Epiblast	Glycolysis	1.15049
E4.5_P2_Cell26_embryo3_double	E4.5_Epiblast	Glycolysis	1.21108
E4.5_P2_Cell28_embryo4_single	E4.5_Epiblast	Glycolysis	1.23326
E4.5_P2_Cell35_embryo5_double	E4.5_Epiblast	Glycolysis	1.30421
E4.5_P2_Cell37_embryo3_single	E4.5_Epiblast	Glycolysis	1.25964
E4.5_P2_Cell42_embryo4_double	E4.5_Epiblast	Glycolysis	1.06009
E4.5_P2_Cell47_embryo5_double	E4.5_Epiblast	Glycolysis	1.28676
E4.5_P2_Cell49_embryo3_single	E4.5_Epiblast	Glycolysis	1.16855
E4.5_P2_Cell52_embryo4_single	E4.5_Epiblast	Glycolysis	0.53154
E4.5_P2_Cell56_embryo5_single	E4.5_Epiblast	Glycolysis	1.28746
E4.5_P2_Cell57_embryo5_single	E4.5_Epiblast	Glycolysis	0.881862
E4.5_P2_Cell61_embryo3_single	E4.5_Epiblast	Glycolysis	1.06928
E4.5_P2_Cell73_embryo3_single	E4.5_Epiblast	Glycolysis	1.3937
E4.5_P2_Cell87_embryo4_single	E4.5_Epiblast	Glycolysis	0.829701
E4.5_P2_Cell88_embryo4_single	E4.5_Epiblast	Glycolysis	1.35962
E4.5_P2_Cell92_embryo5_single	E4.5_Epiblast	Glycolysis	1.19955
E5.5_P2.P3_cell1_embryo1_single	E5.5	Glycolysis	1.85658
E5.5_P2.P3_cell2_embryo1_single	E5.5	Glycolysis	1.64746
E5.5_P2.P3_cell4_embryo1_single	E5.5	Glycolysis	1.73917
E5.5_P2.P3_cell5_embryo1_single	E5.5	Glycolysis	1.49284
E5.5_P2.P3_cell6_embryo1_single	E5.5	Glycolysis	1.57498
E5.5_P2.P3_cell7_embryo1_single	E5.5	Glycolysis	1.52365
E5.5_P2.P3_cell8_embryo1_single	E5.5	Glycolysis	1.52881
E5.5_P2.P3_cell10_embryo1_single	E5.5	Glycolysis	1.50854
E5.5_P2.P3_cell13_embryo1_single	E5.5	Glycolysis	1.52731
E5.5_P2.P3_cell14_embryo1_single	E5.5	Glycolysis	1.55396
E5.5_P2.P3_cell15_embryo1_single	E5.5	Glycolysis	1.78612
E5.5_P2.P3_cell18_embryo1_single	E5.5	Glycolysis	1.3463
E5.5_P2.P3_cell19_embryo1_single	E5.5	Glycolysis	1.50259
E5.5_P2.P3_cell20_embryo1_single	E5.5	Glycolysis	1.55826
E5.5_P2.P3_cell21_embryo1_single	E5.5	Glycolysis	1.44736
E5.5_P2.P3_cell23_embryo1_single	E5.5	Glycolysis	1.71626
E5.5_P2.P3_cell25_embryo1_single	E5.5	Glycolysis	1.67802
E5.5_P2.P3_cell27_embryo1_single	E5.5	Glycolysis	1.74384
E5.5_P2.P3_cell30_embryo1_single	E5.5	Glycolysis	1.55356
E5.5_P2.P3_cell31_embryo1_single	E5.5	Glycolysis	1.4116
E5.5_P2.P3_cell36_embryo1_single	E5.5	Glycolysis	1.39642
E5.5_P2.P3_cell39_embryo1_single	E5.5	Glycolysis	1.37989
E5.5_P2.P3_cell44_embryo1_single	E5.5	Glycolysis	1.79631
E5.5_P2.P3_cell47_embryo1_single	E5.5	Glycolysis	1.64236
E5.5_P2.P3_cell48_embryo1_single	E5.5	Glycolysis	1.7101
E5.5_P2.P3_cell55_embryo1_single	E5.5	Glycolysis	1.44894
E5.5_P2.P3_cell99_embryo2_single	E5.5	Glycolysis	1.77572
E5.5_P2.P3_cell100_embryo2_single	E5.5	Glycolysis	1.57045
E5.5_P2.P3_cell101_embryo2_single	E5.5	Glycolysis	1.53019
E5.5_P2.P3_cell108_embryo2_single	E5.5	Glycolysis	1.38812
E5.5_P2.P3_cell110_embryo2_single	E5.5	Glycolysis	1.64329
E5.5_P2.P3_cell111_embryo2_single	E5.5	Glycolysis	1.62179
E5.5_P2.P3_cell112_embryo2_single	E5.5	Glycolysis	1.72684
E5.5_P2.P3_cell115_embryo2_single	E5.5	Glycolysis	1.7157
E5.5_P2.P3_cell117_embryo2_single	E5.5	Glycolysis	1.55298
E5.5_P2.P3_cell119_embryo2_single	E5.5	Glycolysis	1.56973
E5.5_P2.P3_cell120_embryo2_single	E5.5	Glycolysis	1.79947
E5.5_P2.P3_cell121_embryo2_single	E5.5	Glycolysis	1.51599
E5.5_P2.P3_cell123_embryo2_single	E5.5	Glycolysis	1.62522
E5.5_P2.P3_cell125_embryo2_single	E5.5	Glycolysis	1.54021
E5.5_P2.P3_cell126_embryo2_single	E5.5	Glycolysis	1.49201
E5.5_P2.P3_cell127_embryo2_single	E5.5	Glycolysis	1.38088
E5.5_P2.P3_cell128_embryo2_single	E5.5	Glycolysis	1.74315
E5.5_P2.P3_cell129_embryo2_double	E5.5	Glycolysis	1.67671
E5.5_P2.P3_cell130_embryo2_double	E5.5	Glycolysis	1.45279
E5.5_P2.P3_cell131_embryo2_double	E5.5	Glycolysis	1.59453
E5.5_P2.P3_cell132_embryo2_double	E5.5	Glycolysis	1.75561
E5.5_P2.P3_cell133_embryo2_double	E5.5	Glycolysis	1.28465
E5.5_P2.P3_cell134_embryo2_double	E5.5	Glycolysis	1.75003
E5.5_P2.P3_cell135_embryo2_double	E5.5	Glycolysis	1.64237
E5.5_P2.P3_cell136_embryo2_double	E5.5	Glycolysis	1.76794
E5.5_P2.P3_cell137_embryo2_double	E5.5	Glycolysis	1.53522
E5.5_P2.P3_cell139_embryo2_double	E5.5	Glycolysis	1.6743
E5.5_P2.P3_cell140_embryo2_double	E5.5	Glycolysis	1.62206
E5.5_P2.P3_cell141_embryo2_double	E5.5	Glycolysis	1.7332
E5.5_P2.P3_cell142_embryo2_double	E5.5	Glycolysis	1.69926
E5.5_P2.P3_cell143_embryo2_double	E5.5	Glycolysis	1.50773
E5.5_P2.P3_cell144_embryo2_double	E5.5	Glycolysis	1.66437
E5.5_P2.P3_cell145_embryo2_double	E5.5	Glycolysis	1.56507
E5.5_P2.P3_cell147_embryo2_double	E5.5	Glycolysis	1.42586
E5.5_P2.P3_cell148_embryo2_double	E5.5	Glycolysis	1.6641
E5.5_P7.P4.P5_cell2_embryo3_single	E5.5	Glycolysis	1.40397
E5.5_P7.P4.P5_cell3_embryo3_single	E5.5	Glycolysis	1.46076
E5.5_P7.P4.P5_cell6_embryo3_single	E5.5	Glycolysis	1.40449
E5.5_P7.P4.P5_cell7_embryo3_single	E5.5	Glycolysis	1.37595
E5.5_P7.P4.P5_cell8_embryo3_single	E5.5	Glycolysis	1.68379
E5.5_P7.P4.P5_cell9_embryo3_single	E5.5	Glycolysis	1.74197
E5.5_P7.P4.P5_cell10_embryo3_single	E5.5	Glycolysis	1.32784
E5.5_P7.P4.P5_cell11_embryo3_single	E5.5	Glycolysis	1.18092
E5.5_P7.P4.P5_cell12_embryo3_single	E5.5	Glycolysis	0.964452
E5.5_P7.P4.P5_cell13_embryo3_single	E5.5	Glycolysis	1.50531
E5.5_P7.P4.P5_cell14_embryo3_single	E5.5	Glycolysis	1.62073
E5.5_P7.P4.P5_cell15_embryo3_single	E5.5	Glycolysis	1.73203
E5.5_P7.P4.P5_cell20_embryo3_single	E5.5	Glycolysis	1.3668
E5.5_P7.P4.P5_cell21_embryo3_single	E5.5	Glycolysis	1.66299
E5.5_P7.P4.P5_cell22_embryo3_single	E5.5	Glycolysis	1.55799
E5.5_P7.P4.P5_cell23_embryo3_single	E5.5	Glycolysis	1.32581
E5.5_P7.P4.P5_cell26_embryo3_double	E5.5	Glycolysis	1.46887
E5.5_P7.P4.P5_cell27_embryo3_double	E5.5	Glycolysis	1.599
E5.5_P7.P4.P5_cell28_embryo3_double	E5.5	Glycolysis	1.58153
E5.5_P7.P4.P5_cell30_embryo3_double	E5.5	Glycolysis	1.69596
E5.5_P7.P4.P5_cell32_embryo3_double	E5.5	Glycolysis	1.47765
E5.5_P7.P4.P5_cell33_embryo3_double	E5.5	Glycolysis	1.8127
E5.5_P7.P4.P5_cell34_embryo3_double	E5.5	Glycolysis	1.29175
E5.5_P7.P4.P5_cell51_embryo4_single	E5.5	Glycolysis	1.75986
E5.5_P7.P4.P5_cell52_embryo4_single	E5.5	Glycolysis	1.91506
E5.5_P7.P4.P5_cell54_embryo4_single	E5.5	Glycolysis	1.61842
E5.5_P7.P4.P5_cell55_embryo4_single	E5.5	Glycolysis	1.64718
E5.5_P7.P4.P5_cell56_embryo4_single	E5.5	Glycolysis	1.81125
E5.5_P7.P4.P5_cell58_embryo4_single	E5.5	Glycolysis	1.75891
E5.5_P7.P4.P5_cell59_embryo4_single	E5.5	Glycolysis	1.54565
E5.5_P7.P4.P5_cell62_embryo4_single	E5.5	Glycolysis	1.62063
E5.5_P7.P4.P5_cell63_embryo4_single	E5.5	Glycolysis	1.71864
E5.5_P7.P4.P5_cell65_embryo4_double	E5.5	Glycolysis	1.70042
E5.5_P7.P4.P5_cell66_embryo4_double	E5.5	Glycolysis	1.69065
E5.5_P7.P4.P5_cell68_embryo4_double	E5.5	Glycolysis	1.77903
E5.5_P7.P4.P5_cell70_embryo4_double	E5.5	Glycolysis	1.7145
E5.5_P7.P4.P5_cell71_embryo4_double	E5.5	Glycolysis	1.74879
E5.5_P7.P4.P5_cell72_embryo4_double	E5.5	Glycolysis	1.2399
E5.5_P7.P4.P5_cell73_embryo4_double	E5.5	Glycolysis	1.85482
E5.5_P7.P4.P5_cell74_embryo4_double	E5.5	Glycolysis	1.77244
E5.5_P7.P4.P5_cell118_embryo5_single	E5.5	Glycolysis	0.852034
E5.5_P7.P4.P5_cell125_embryo5_double	E5.5	Glycolysis	1.04298
E5.5_P7.P4.P5_cell145_embryo6_single	E5.5	Glycolysis	1.65569
E5.5_P7.P4.P5_cell146_embryo6_single	E5.5	Glycolysis	1.26099
E5.5_P7.P4.P5_cell148_embryo6_single	E5.5	Glycolysis	1.57166
E5.5_P7.P4.P5_cell150_embryo6_single	E5.5	Glycolysis	1.57347
E5.5_P7.P4.P5_cell151_embryo6_single	E5.5	Glycolysis	1.4109
E5.5_P7.P4.P5_cell153_embryo6_single	E5.5	Glycolysis	1.32511
E5.5_P7.P4.P5_cell155_embryo6_single	E5.5	Glycolysis	1.58807
E5.5_P7.P4.P5_cell156_embryo6_single	E5.5	Glycolysis	1.67589
E5.5_P7.P4.P5_cell157_embryo6_single	E5.5	Glycolysis	1.53895
E5.5_P7.P4.P5_cell158_embryo6_single	E5.5	Glycolysis	1.66582
E5.5_P7.P4.P5_cell160_embryo6_single	E5.5	Glycolysis	1.51346
E5.5_P7.P4.P5_cell161_embryo6_single	E5.5	Glycolysis	1.31528
E5.5_P7.P4.P5_cell162_embryo6_single	E5.5	Glycolysis	1.43707
E5.5_P7.P4.P5_cell163_embryo6_single	E5.5	Glycolysis	1.66128
E5.5_P7.P4.P5_cell165_embryo6_single	E5.5	Glycolysis	1.41774
E5.5_P7.P4.P5_cell166_embryo6_single	E5.5	Glycolysis	1.37792
E5.5_P7.P4.P5_cell167_embryo6_single	E5.5	Glycolysis	1.22853
E5.5_P7.P4.P5_cell168_embryo6_single	E5.5	Glycolysis	1.43506
E5.5_P7.P4.P5_cell169_embryo6_single	E5.5	Glycolysis	1.77528
E5.5_P7.P4.P5_cell171_embryo6_single	E5.5	Glycolysis	1.4924
E5.5_P7.P4.P5_cell172_embryo6_single	E5.5	Glycolysis	1.82518
E5.5_P7.P4.P5_cell173_embryo6_single	E5.5	Glycolysis	1.55554
E5.5_P7.P4.P5_cell174_embryo6_single	E5.5	Glycolysis	1.44678
E5.5_P7.P4.P5_cell175_embryo6_single	E5.5	Glycolysis	1.59804
E5.5_P7.P4.P5_cell178_embryo6_single	E5.5	Glycolysis	1.55782
E5.5_P7.P4.P5_cell179_embryo6_single	E5.5	Glycolysis	1.46044
E5.5_P7.P4.P5_cell180_embryo6_double	E5.5	Glycolysis	1.78179
E5.5_P7.P4.P5_cell181_embryo6_double	E5.5	Glycolysis	1.77835
E5.5_P7.P4.P5_cell182_embryo6_double	E5.5	Glycolysis	1.66129
E5.5_P7.P4.P5_cell183_embryo6_double	E5.5	Glycolysis	1.76672
E5.5_P11.P6.P10_cell2_embryo7_single	E5.5	Glycolysis	1.49306
E5.5_P11.P6.P10_cell5_embryo7_single	E5.5	Glycolysis	1.47943
E5.5_P11.P6.P10_cell6_embryo7_single	E5.5	Glycolysis	1.42284
E5.5_P11.P6.P10_cell15_embryo7_single	E5.5	Glycolysis	0.992547
E5.5_P11.P6.P10_cell17_embryo7_single	E5.5	Glycolysis	1.47204
E5.5_P11.P6.P10_cell22_embryo7_single	E5.5	Glycolysis	1.52956
E5.5_P11.P6.P10_cell25_embryo7_single	E5.5	Glycolysis	1.92745
E5.5_P11.P6.P10_cell26_embryo7_single	E5.5	Glycolysis	1.63065
E5.5_P11.P6.P10_cell27_embryo7_single	E5.5	Glycolysis	1.58685
E5.5_P11.P6.P10_cell32_embryo7_single	E5.5	Glycolysis	1.54567
E5.5_P11.P6.P10_cell33_embryo7_single	E5.5	Glycolysis	1.47475
E5.5_P11.P6.P10_cell34_embryo7_single	E5.5	Glycolysis	1.37478
E5.5_P11.P6.P10_cell37_embryo7_single	E5.5	Glycolysis	1.77185
E5.5_P11.P6.P10_cell40_embryo7_single	E5.5	Glycolysis	1.2764
E5.5_P11.P6.P10_cell44_embryo7_single	E5.5	Glycolysis	1.46655
E5.5_P11.P6.P10_cell46_embryo7_single	E5.5	Glycolysis	1.71522
E5.5_P11.P6.P10_cell49_embryo7_single	E5.5	Glycolysis	1.46698
E5.5_P11.P6.P10_cell52_embryo7_single	E5.5	Glycolysis	1.56481
E5.5_P11.P6.P10_cell53_embryo7_single	E5.5	Glycolysis	1.62042
E5.5_P11.P6.P10_cell54_embryo7_single	E5.5	Glycolysis	1.31407
E5.5_P11.P6.P10_cell55_embryo7_single	E5.5	Glycolysis	1.51371
E5.5_P11.P6.P10_cell56_embryo7_single	E5.5	Glycolysis	1.2908
E5.5_P11.P6.P10_cell57_embryo7_single	E5.5	Glycolysis	1.28506
E5.5_P11.P6.P10_cell58_embryo7_double	E5.5	Glycolysis	1.50971
E5.5_P11.P6.P10_cell61_embryo7_single	E5.5	Glycolysis	1.3483
E5.5_P11.P6.P10_cell62_embryo7_single	E5.5	Glycolysis	1.50517
E5.5_P11.P6.P10_cell64_embryo7_single	E5.5	Glycolysis	1.67515
E5.5_P11.P6.P10_cell65_embryo7_single	E5.5	Glycolysis	0.917987
E5.5_P11.P6.P10_cell66_embryo7_single	E5.5	Glycolysis	1.39987
E5.5_P11.P6.P10_cell67_embryo7_single	E5.5	Glycolysis	1.39493
E5.5_P11.P6.P10_cell68_embryo7_single	E5.5	Glycolysis	1.52411
E5.5_P11.P6.P10_cell70_embryo7_double	E5.5	Glycolysis	1.53961
E5.5_P11.P6.P10_cell73_embryo7_single	E5.5	Glycolysis	1.82911
E5.5_P11.P6.P10_cell74_embryo7_single	E5.5	Glycolysis	1.69351
E5.5_P11.P6.P10_cell76_embryo7_single	E5.5	Glycolysis	1.60893
E5.5_P11.P6.P10_cell77_embryo7_single	E5.5	Glycolysis	1.89441
E5.5_P11.P6.P10_cell78_embryo7_single	E5.5	Glycolysis	1.48192
E5.5_P11.P6.P10_cell79_embryo7_single	E5.5	Glycolysis	1.36478
E5.5_P11.P6.P10_cell80_embryo7_single	E5.5	Glycolysis	1.801
E5.5_P11.P6.P10_cell82_embryo7_double	E5.5	Glycolysis	1.58185
E5.5_P11.P6.P10_cell85_embryo7_single	E5.5	Glycolysis	1.59077
E5.5_P11.P6.P10_cell89_embryo7_single	E5.5	Glycolysis	1.5888
E5.5_P11.P6.P10_cell92_embryo7_single	E5.5	Glycolysis	1.51874
E5.5_P11.P6.P10_cell93_embryo7_single	E5.5	Glycolysis	1.65535
E5.5_P11.P6.P10_cell94_embryo7_double	E5.5	Glycolysis	1.35848
E5.5_P11.P6.P10_cell97_embryo8_single	E5.5	Glycolysis	1.49503
E5.5_P11.P6.P10_cell98_embryo8_single	E5.5	Glycolysis	1.57578
E5.5_P11.P6.P10_cell99_embryo8_single	E5.5	Glycolysis	1.4498
E5.5_P11.P6.P10_cell100_embryo8_single	E5.5	Glycolysis	1.46729
E5.5_P11.P6.P10_cell101_embryo8_single	E5.5	Glycolysis	1.13682
E5.5_P11.P6.P10_cell102_embryo8_single	E5.5	Glycolysis	1.41454
E5.5_P11.P6.P10_cell103_embryo8_single	E5.5	Glycolysis	1.07036
E5.5_P11.P6.P10_cell104_embryo8_single	E5.5	Glycolysis	1.18395
E5.5_P11.P6.P10_cell105_embryo8_single	E5.5	Glycolysis	1.26862
E5.5_P11.P6.P10_cell107_embryo8_single	E5.5	Glycolysis	1.45319
E5.5_P11.P6.P10_cell108_embryo8_single	E5.5	Glycolysis	1.33455
E5.5_P11.P6.P10_cell109_embryo8_single	E5.5	Glycolysis	1.57659
E5.5_P11.P6.P10_cell110_embryo8_single	E5.5	Glycolysis	1.41832
E5.5_P11.P6.P10_cell111_embryo8_single	E5.5	Glycolysis	1.0726
E5.5_P11.P6.P10_cell112_embryo8_single	E5.5	Glycolysis	1.47846
E5.5_P11.P6.P10_cell113_embryo8_single	E5.5	Glycolysis	1.233
E5.5_P11.P6.P10_cell114_embryo8_single	E5.5	Glycolysis	1.617
E5.5_P11.P6.P10_cell116_embryo8_single	E5.5	Glycolysis	1.41639
E5.5_P11.P6.P10_cell119_embryo8_single	E5.5	Glycolysis	1.39768
E5.5_P11.P6.P10_cell120_embryo8_single	E5.5	Glycolysis	1.45631
E5.5_P11.P6.P10_cell121_embryo8_single	E5.5	Glycolysis	1.5741
E5.5_P11.P6.P10_cell123_embryo8_single	E5.5	Glycolysis	1.37406
E5.5_P11.P6.P10_cell124_embryo8_single	E5.5	Glycolysis	1.41229
E5.5_P11.P6.P10_cell125_embryo8_single	E5.5	Glycolysis	1.39797
E5.5_P11.P6.P10_cell126_embryo8_single	E5.5	Glycolysis	1.36655
E5.5_P11.P6.P10_cell127_embryo8_single	E5.5	Glycolysis	1.7008
E5.5_P11.P6.P10_cell128_embryo8_single	E5.5	Glycolysis	1.61375
E5.5_P11.P6.P10_cell129_embryo8_single	E5.5	Glycolysis	1.34059
E5.5_P11.P6.P10_cell130_embryo8_single	E5.5	Glycolysis	1.48405
E5.5_P11.P6.P10_cell131_embryo8_single	E5.5	Glycolysis	1.64988
E5.5_P11.P6.P10_cell132_embryo8_single	E5.5	Glycolysis	1.5867
E5.5_P11.P6.P10_cell133_embryo8_single	E5.5	Glycolysis	1.47486
E5.5_P11.P6.P10_cell134_embryo8_single	E5.5	Glycolysis	1.66235
E5.5_P11.P6.P10_cell135_embryo8_single	E5.5	Glycolysis	1.63884
E5.5_P11.P6.P10_cell136_embryo8_single	E5.5	Glycolysis	1.35837
E5.5_P11.P6.P10_cell137_embryo8_single	E5.5	Glycolysis	1.42825
E5.5_P11.P6.P10_cell138_embryo8_single	E5.5	Glycolysis	1.55903
E5.5_P11.P6.P10_cell139_embryo8_single	E5.5	Glycolysis	1.67626
E5.5_P11.P6.P10_cell140_embryo8_single	E5.5	Glycolysis	1.53362
E5.5_P11.P6.P10_cell141_embryo8_single	E5.5	Glycolysis	1.52417
E5.5_P11.P6.P10_cell142_embryo8_single	E5.5	Glycolysis	1.71099
E5.5_P11.P6.P10_cell143_embryo8_single	E5.5	Glycolysis	1.80351
E5.5_P11.P6.P10_cell144_embryo8_single	E5.5	Glycolysis	1.55186
E5.5_P1_cell1_embryo9_single	E5.5	Glycolysis	1.8152
E5.5_P1_cell2_embryo9_single	E5.5	Glycolysis	1.61086
E5.5_P1_cell3_embryo9_single	E5.5	Glycolysis	1.49819
E5.5_P1_cell5_embryo9_single	E5.5	Glycolysis	1.66798
E5.5_P1_cell7_embryo9_single	E5.5	Glycolysis	1.46538
E5.5_P1_cell8_embryo9_single	E5.5	Glycolysis	1.58028
E5.5_P1_cell9_embryo9_single	E5.5	Glycolysis	1.68606
E5.5_P1_cell10_embryo9_single	E5.5	Glycolysis	1.56339
E5.5_P1_cell11_embryo9_single	E5.5	Glycolysis	1.7584
E5.5_P1_cell14_embryo9_single	E5.5	Glycolysis	1.52884
E5.5_P1_cell15_embryo9_single	E5.5	Glycolysis	1.75836
E5.5_P1_cell16_embryo9_single	E5.5	Glycolysis	1.57399
E5.5_P1_cell17_embryo9_single	E5.5	Glycolysis	1.68874
E5.5_P1_cell19_embryo9_single	E5.5	Glycolysis	1.47671
E5.5_P1_cell20_embryo9_single	E5.5	Glycolysis	1.6032
E5.5_P1_cell21_embryo9_double	E5.5	Glycolysis	1.65002
E5.5_P1_cell22_embryo9_double	E5.5	Glycolysis	1.59373
E5.5_P1_cell23_embryo9_double	E5.5	Glycolysis	1.52068
E5.5_P1_cell24_embryo9_double	E5.5	Glycolysis	1.84978
E5.5_P1_cell25_embryo9_double	E5.5	Glycolysis	1.53268
E5.5_P1_cell26_embryo9_double	E5.5	Glycolysis	1.68583
E5.5_P1_cell27_embryo9_double	E5.5	Glycolysis	1.43374
E5.5_P1_cell30_embryo9_double	E5.5	Glycolysis	1.46908
E5.5_P1_cell32_embryo9_double	E5.5	Glycolysis	1.50629
E5.5_P1_cell33_embryo9_double	E5.5	Glycolysis	1.60887
E5.5_P1_cell34_embryo9_double	E5.5	Glycolysis	1.61507
E5.5_P1_cell35_embryo9_double	E5.5	Glycolysis	1.62488
E5.5_P1_cell36_embryo9_double	E5.5	Glycolysis	1.50913
E5.5_P1_cell37_embryo9_double	E5.5	Glycolysis	1.76542
E5.5_P1_cell38_embryo9_double	E5.5	Glycolysis	1.53462
E5.5_P1_cell39_embryo9_double	E5.5	Glycolysis	1.00227
E5.5_P1_cell40_embryo9_double	E5.5	Glycolysis	1.63108
E5.5_P1_cell41_embryo9_double	E5.5	Glycolysis	1.73072
E5.5_P1_cell42_embryo9_double	E5.5	Glycolysis	1.56132
E5.5_P1_cell43_embryo9_double	E5.5	Glycolysis	1.39935
E5.5_P1_cell44_embryo9_double	E5.5	Glycolysis	1.68801
E5.5_P1_cell45_embryo9_double	E5.5	Glycolysis	1.61756
E5.5_P1_cell46_embryo9_double	E5.5	Glycolysis	1.77401
E5.5_P1_cell47_embryo9_double	E5.5	Glycolysis	1.30323
E6.5_cell10_embryo2_single	E6.5_Em	Glycolysis	1.87843
E6.5_cell11_embryo2_single	E6.5_Em	Glycolysis	1.74919
E6.5_cell12_embryo2_single	E6.5_Em	Glycolysis	1.73878
E6.5_cell19_embryo2_single	E6.5_Em	Glycolysis	1.89972
E6.5_cell22_embryo2_single	E6.5_Em	Glycolysis	1.76259
E6.5_cell23_embryo2_single	E6.5_Em	Glycolysis	1.58042
E6.5_cell24_embryo2_single	E6.5_Em	Glycolysis	1.74775
E6.5_cell31_embryo2_double	E6.5_Em	Glycolysis	1.83885
E6.5_cell32_embryo2_double	E6.5_Em	Glycolysis	1.03583
E6.5_cell34_embryo2_single	E6.5_Em	Glycolysis	1.74076
E6.5_cell35_embryo2_single	E6.5_Em	Glycolysis	1.62525
E6.5_cell36_embryo2_single	E6.5_Em	Glycolysis	1.78636
E6.5_cell39_embryo1_single	E6.5_Em	Glycolysis	1.61462
E6.5_cell41_embryo1_single	E6.5_Em	Glycolysis	1.62581
E6.5_cell44_embryo2_single	E6.5_Em	Glycolysis	1.89992
E6.5_cell47_embryo2_single	E6.5_Em	Glycolysis	1.78772
E6.5_cell48_embryo2_single	E6.5_Em	Glycolysis	1.73211
E6.5_cell52_embryo1_double	E6.5_Em	Glycolysis	1.56924
E6.5_cell58_embryo2_single	E6.5_Em	Glycolysis	1.41146
E6.5_cell59_embryo2_single	E6.5_Em	Glycolysis	1.65364
E6.5_cell60_embryo2_single	E6.5_Em	Glycolysis	1.83445
E6.5_cell68_embryo2_single	E6.5_Em	Glycolysis	1.31639
E6.5_cell70_embryo2_single	E6.5_Em	Glycolysis	1.74901
E6.5_cell71_embryo2_single	E6.5_Em	Glycolysis	1.74546
E6.5_cell72_embryo2_single	E6.5_Em	Glycolysis	1.72598
E6.5_cell80_embryo2_single	E6.5_Em	Glycolysis	1.41193
E6.5_cell82_embryo2_single	E6.5_Em	Glycolysis	1.67853
E6.5_cell83_embryo2_single	E6.5_Em	Glycolysis	1.6823
E6.5_cell84_embryo2_single	E6.5_Em	Glycolysis	1.62125
E6.5_cell85_embryo1_single	E6.5_Em	Glycolysis	1.59777
E6.5_cell91_embryo2_double	E6.5_Em	Glycolysis	0.987483
E6.5_cell94_embryo2_single	E6.5_Em	Glycolysis	1.76285
E6.5_cell95_embryo2_single	E6.5_Em	Glycolysis	1.91813
E6.5_cell96_embryo2_single	E6.5_Em	Glycolysis	1.70697
E6.5_P1_Cell2_embryo1_single	E6.5_Em	Glycolysis	1.46615
E6.5_P1_Cell8_embryo1_single	E6.5_Em	Glycolysis	1.44503
E6.5_P1_Cell13_embryo1_double	E6.5_Em	Glycolysis	1.51007
E6.5_P1_Cell22_embryo2_single	E6.5_Em	Glycolysis	1.34726
E6.5_P1_Cell35_embryo2_single	E6.5_Em	Glycolysis	1.47686
E6.5_P1_Cell38_embryo2_single	E6.5_Em	Glycolysis	1.57472
E6.5_P1_Cell50_embryo3_single	E6.5_Em	Glycolysis	1.68428
E6.5_P1_Cell51_embryo3_single	E6.5_Em	Glycolysis	1.33002
E6.5_P1_Cell52_embryo3_single	E6.5_Em	Glycolysis	1.42343
E6.5_P1_Cell53_embryo3_single	E6.5_Em	Glycolysis	1.23314
E6.5_P1_Cell59_embryo3_single	E6.5_Em	Glycolysis	1.43267
E6.5_P1_Cell62_embryo3_single	E6.5_Em	Glycolysis	1.37283
E6.5_P1_Cell64_embryo3_single	E6.5_Em	Glycolysis	1.13513
E6.5_P1_Cell65_embryo3_single	E6.5_Em	Glycolysis	1.31761
E6.5_P1_Cell66_embryo3_single	E6.5_Em	Glycolysis	1.47679
E6.5_P1_Cell67_embryo3_single	E6.5_Em	Glycolysis	1.4948
E6.5_P1_Cell69_embryo3_single	E6.5_Em	Glycolysis	1.43072
E6.5_P1_Cell72_embryo3_single	E6.5_Em	Glycolysis	1.34295
E6.5_P1_Cell73_embryo3_single	E6.5_Em	Glycolysis	1.33017
E6.5_P1_Cell74_embryo3_single	E6.5_Em	Glycolysis	1.44507
E6.5_P1_Cell76_embryo3_single	E6.5_Em	Glycolysis	1.51399
E6.5_P1_Cell77_embryo3_single	E6.5_Em	Glycolysis	1.0816
E6.5_P1_Cell78_embryo3_single	E6.5_Em	Glycolysis	1.51885
E6.5_P1_Cell79_embryo3_single	E6.5_Em	Glycolysis	1.30589
E6.5_P1_Cell80_embryo3_single	E6.5_Em	Glycolysis	1.35651
E6.5_P1_Cell81_embryo3_single	E6.5_Em	Glycolysis	1.61437
E6.5_P1_Cell82_embryo3_single	E6.5_Em	Glycolysis	1.31857
E6.5_P1_Cell83_embryo3_single	E6.5_Em	Glycolysis	1.53922
E6.5_P1_Cell90_embryo3_single	E6.5_Em	Glycolysis	1.24871
E6.5_P1_Cell91_embryo3_single	E6.5_Em	Glycolysis	1.11622
E6.5_P1_Cell92_embryo3_single	E6.5_Em	Glycolysis	1.40348
E6.5_P1_Cell93_embryo3_single	E6.5_Em	Glycolysis	1.1805
E6.5_P2_Cell_3_embryo4_single	E6.5_Em	Glycolysis	1.19821
E6.5_P2_Cell_4_embryo4_single	E6.5_Em	Glycolysis	1.45641
E6.5_P2_Cell_5_embryo4_single	E6.5_Em	Glycolysis	1.37076
E6.5_P2_Cell_7_embryo4_single	E6.5_Em	Glycolysis	1.36414
E6.5_P2_Cell_8_embryo4_single	E6.5_Em	Glycolysis	1.30751
E6.5_P2_Cell_10_embryo4_single	E6.5_Em	Glycolysis	1.55837
E6.5_P2_Cell_13_embryo4_single	E6.5_Em	Glycolysis	1.62116
E6.5_P2_Cell_16_embryo4_single	E6.5_Em	Glycolysis	1.3533
E6.5_P2_Cell_17_embryo4_single	E6.5_Em	Glycolysis	1.38733
E6.5_P2_Cell_18_embryo4_single	E6.5_Em	Glycolysis	1.55184
E6.5_P2_Cell_19_embryo4_single	E6.5_Em	Glycolysis	1.22554
E6.5_P2_Cell_20_embryo4_single	E6.5_Em	Glycolysis	1.54043
E6.5_P2_Cell_21_embryo4_single	E6.5_Em	Glycolysis	1.72985
E6.5_P2_Cell_22_embryo4_single	E6.5_Em	Glycolysis	1.58578
E6.5_P2_Cell_23_embryo4_single	E6.5_Em	Glycolysis	1.45985
E6.5_P2_Cell_24_embryo4_single	E6.5_Em	Glycolysis	1.50471
E6.5_P2_Cell_26_embryo5_single	E6.5_Em	Glycolysis	1.37746
E6.5_P2_Cell_28_embryo5_single	E6.5_Em	Glycolysis	1.52313
E6.5_P2_Cell_30_embryo5_single	E6.5_Em	Glycolysis	1.45648
E6.5_P2_Cell_34_embryo5_single	E6.5_Em	Glycolysis	1.68539
E6.5_P2_Cell_37_embryo5_single	E6.5_Em	Glycolysis	1.49018
E6.5_P2_Cell_38_embryo5_single	E6.5_Em	Glycolysis	1.31284
E6.5_P2_Cell_39_embryo5_single	E6.5_Em	Glycolysis	1.54973
E6.5_P2_Cell_40_embryo5_single	E6.5_Em	Glycolysis	1.30987
E6.5_P2_Cell_42_embryo5_single	E6.5_Em	Glycolysis	0.832396
E6.5_P2_Cell_44_embryo5_single	E6.5_Em	Glycolysis	1.5677
E6.5_P2_Cell_45_embryo5_single	E6.5_Em	Glycolysis	1.56807
E6.5_P2_Cell_47_embryo5_single	E6.5_Em	Glycolysis	1.75562
E6.5_P2_Cell_48_embryo5_single	E6.5_Em	Glycolysis	1.12362
E6.5_P2_Cell_64_embryo6_single	E6.5_Em	Glycolysis	1.30745
E6.5_P2_Cell_69_embryo6_single	E6.5_Em	Glycolysis	1.78786
E6.5_P2_Cell_70_embryo6_single	E6.5_Em	Glycolysis	1.50315
E6.5_P2_Cell_71_embryo6_single	E6.5_Em	Glycolysis	1.28923
E6.5_P2_Cell_72_embryo6_single	E6.5_Em	Glycolysis	1.34819
E6.5_P3_Cell_13_embryo7_single	E6.5_Em	Glycolysis	1.50525
E6.5_P3_Cell_14_embryo7_single	E6.5_Em	Glycolysis	1.35277
E6.5_P3_Cell_19_embryo7_single	E6.5_Em	Glycolysis	1.2425
E6.5_P3_Cell_20_embryo7_single	E6.5_Em	Glycolysis	1.35854
E6.5_P3_Cell_21_embryo7_single	E6.5_Em	Glycolysis	1.49714
E6.5_P3_Cell_22_embryo7_single	E6.5_Em	Glycolysis	1.3892
E6.5_P3_Cell_23_embryo7_single	E6.5_Em	Glycolysis	1.21556
E6.5_P3_Cell_24_embryo7_single	E6.5_Em	Glycolysis	1.22117
E6.5_P3_Cell_29_embryo7_double	E6.5_Em	Glycolysis	1.53149
E6.5_P3_Cell_35_embryo8_double	E6.5_Em	Glycolysis	1.20315
E6.5_P3_Cell_36_embryo8_single	E6.5_Em	Glycolysis	1.27658
E6.5_P3_Cell_37_embryo8_single	E6.5_Em	Glycolysis	1.02468
E6.5_P3_Cell_40_embryo8_single	E6.5_Em	Glycolysis	1.25931
E6.5_P3_Cell_43_embryo8_single	E6.5_Em	Glycolysis	1.3941
E6.5_P3_Cell_45_embryo8_single	E6.5_Em	Glycolysis	1.36441
E6.5_P3_Cell_46_embryo8_single	E6.5_Em	Glycolysis	1.36945
E6.5_P3_Cell_47_embryo8_single	E6.5_Em	Glycolysis	1.04228
E6.5_P3_Cell_49_embryo8_single	E6.5_Em	Glycolysis	1.31035
E6.5_P3_Cell_52_embryo8_single	E6.5_Em	Glycolysis	1.1128
E6.5_P3_Cell_56_embryo8_single	E6.5_Em	Glycolysis	1.22288
E6.5_P3_Cell_60_embryo8_single	E6.5_Em	Glycolysis	1.2646
E6.5_P3_Cell_61_embryo8_single	E6.5_Em	Glycolysis	1.37969
E6.5_P3_Cell_62_embryo8_single	E6.5_Em	Glycolysis	1.32662
E6.5_P3_Cell_63_embryo8_single	E6.5_Em	Glycolysis	1.47509
E6.5_P3_Cell_64_embryo8_single	E6.5_Em	Glycolysis	1.38463
E6.5_P3_Cell_67_embryo9_single	E6.5_Em	Glycolysis	1.34571
E6.5_P3_Cell_68_embryo9_single	E6.5_Em	Glycolysis	1.41955
E6.5_P3_Cell_72_embryo9_single	E6.5_Em	Glycolysis	1.3064
E6.5_P3_Cell_76_embryo9_single	E6.5_Em	Glycolysis	1.32744
E6.5_P3_Cell_84_embryo9_single	E6.5_Em	Glycolysis	1.51061
E6.5_P3_Cell_85_embryo9_single	E6.5_Em	Glycolysis	1.17482
E6.5_P3_Cell_93_embryo9_single	E6.5_Em	Glycolysis	0.694855
E6.75_cell1_Embryo1_Single	E6.5_Em	Glycolysis	1.58749
E6.75_cell2_Embryo1_Single	E6.5_Em	Glycolysis	1.81751
E6.75_cell3_Embryo1_Single	E6.5_Em	Glycolysis	1.55779
E6.75_cell4_Embryo1_Single	E6.5_Em	Glycolysis	1.40617
E6.75_cell5_Embryo1_Single	E6.5_Em	Glycolysis	1.63874
E6.75_cell6_Embryo1_Single	E6.5_Em	Glycolysis	1.76484
E6.75_cell7_Embryo1_Double	E6.5_Em	Glycolysis	1.62001
E6.75_cell8_Embryo1_Single	E6.5_Em	Glycolysis	1.32314
E6.75_cell9_Embryo1_Single	E6.5_Em	Glycolysis	1.48473
E6.75_cell10_Embryo1_Single	E6.5_Em	Glycolysis	1.65688
E6.75_cell12_Embryo1_Single	E6.5_Em	Glycolysis	1.45608
E6.75_cell13_Embryo1_Single	E6.5_Em	Glycolysis	1.61815
E6.75_cell14_Embryo1_Single	E6.5_Em	Glycolysis	1.51486
E6.75_cell15_Embryo1_Single	E6.5_Em	Glycolysis	1.84958
E6.75_cell16_Embryo1_Single	E6.5_Em	Glycolysis	1.43797
E6.75_cell17_Embryo1_Single	E6.5_Em	Glycolysis	1.57191
E6.75_cell18_Embryo1_Single	E6.5_Em	Glycolysis	1.69392
E6.75_cell19_Embryo1_Single	E6.5_Em	Glycolysis	1.42502
E6.75_cell20_Embryo1_Single	E6.5_Em	Glycolysis	1.72218
E6.75_cell21_Embryo1_Single	E6.5_Em	Glycolysis	1.70591
E6.75_cell22_Embryo1_Single	E6.5_Em	Glycolysis	1.4985
E6.75_cell23_Embryo1_Single	E6.5_Em	Glycolysis	1.74312
E6.75_cell24_Embryo1_Double	E6.5_Em	Glycolysis	1.53795
E6.75_cell25_Embryo1_Single	E6.5_Em	Glycolysis	1.75477
E6.75_cell26_Embryo1_Single	E6.5_Em	Glycolysis	1.67697
E6.75_cell27_Embryo1_Single	E6.5_Em	Glycolysis	1.55425
E6.75_cell28_Embryo1_Single	E6.5_Em	Glycolysis	1.76881
E6.75_cell29_Embryo1_Single	E6.5_Em	Glycolysis	1.61852
E6.75_cell30_Embryo1_Single	E6.5_Em	Glycolysis	1.64434
E6.75_cell31_Embryo1_Single	E6.5_Em	Glycolysis	1.65344
E6.75_cell33_Embryo1_Single	E6.5_Em	Glycolysis	1.66488
E6.75_cell35_Embryo1_Single	E6.5_Em	Glycolysis	1.63216
E6.75_cell36_Embryo1_Single	E6.5_Em	Glycolysis	1.44898
E6.75_cell37_Embryo1_Single	E6.5_Em	Glycolysis	1.75564
E6.75_cell38_Embryo1_Single	E6.5_Em	Glycolysis	1.60332
E6.75_cell39_Embryo1_Single	E6.5_Em	Glycolysis	1.67319
E6.75_cell40_Embryo1_Single	E6.5_Em	Glycolysis	1.61798
E6.75_cell41_Embryo1_Single	E6.5_Em	Glycolysis	1.75939
E6.75_cell42_Embryo1_Single	E6.5_Em	Glycolysis	1.42481
E6.75_cell43_Embryo1_Single	E6.5_Em	Glycolysis	1.66962
E6.75_cell44_Embryo1_Single	E6.5_Em	Glycolysis	1.62594
E6.75_cell45_Embryo1_Single	E6.5_Em	Glycolysis	1.61288
E6.75_cell46_Embryo1_Single	E6.5_Em	Glycolysis	1.46275
E6.75_cell47_Embryo1_Single	E6.5_Em	Glycolysis	1.61427
E6.75_cell48_Embryo1_Single	E6.5_Em	Glycolysis	1.62763
E6.75_cell54_Embryo1_Single	E6.5_Em	Glycolysis	1.55082
E6.75_cell55_Embryo1_Single	E6.5_Em	Glycolysis	1.56891
E6.75_cell56_Embryo1_Single	E6.5_Em	Glycolysis	1.61389
E6.75_cell58_Embryo1_Single	E6.5_Em	Glycolysis	1.5793
E6.75_cell59_Embryo1_Single	E6.5_Em	Glycolysis	1.64431
E6.75_cell60_Embryo1_Single	E6.5_Em	Glycolysis	1.59551
E6.75_cell62_Embryo1_Single	E6.5_Em	Glycolysis	1.62172
E6.75_cell63_Embryo1_Single	E6.5_Em	Glycolysis	1.62899
E6.75_cell64_Embryo1_Single	E6.5_Em	Glycolysis	1.44427
E6.75_cell70_Embryo2_Single	E6.5_Em	Glycolysis	1.57709
E6.75_cell71_Embryo2_Single	E6.5_Em	Glycolysis	1.51575
E6.75_cell72_Embryo2_Single	E6.5_Em	Glycolysis	1.36844
E6.75_cell74_Embryo2_Single	E6.5_Em	Glycolysis	1.60299
E6.75_cell75_Embryo2_Single	E6.5_Em	Glycolysis	1.59872
E6.75_cell77_Embryo2_Single	E6.5_Em	Glycolysis	1.80357
E6.75_cell80_Embryo2_Single	E6.5_Em	Glycolysis	1.57396
E6.75_cell82_Embryo2_Single	E6.5_Em	Glycolysis	1.57578
E6.75_cell84_Embryo2_Single	E6.5_Em	Glycolysis	1.42627
E6.75_cell85_Embryo2_Single	E6.5_Em	Glycolysis	1.63713
E6.75_cell86_Embryo2_Single	E6.5_Em	Glycolysis	1.61285
E6.75_cell87_Embryo2_Single	E6.5_Em	Glycolysis	1.47817
E6.75_cell88_Embryo2_Single	E6.5_Em	Glycolysis	1.61387
E6.75_cell90_Embryo2_Single	E6.5_Em	Glycolysis	1.46963
E6.75_cell92_Embryo2_Single	E6.5_Em	Glycolysis	1.58066
E6.75_cell93_Embryo2_Single	E6.5_Em	Glycolysis	1.49358
E6.75_cell94_Embryo2_Single	E6.5_Em	Glycolysis	1.64589
E6.75_cell95_Embryo2_Single	E6.5_Em	Glycolysis	1.36787
E6.75_cell96_Embryo2_Single	E6.5_Em	Glycolysis	1.43236
SRR805451Aligned.sortedByCoord.out.bam	Zy	Glycolysis	0.623305
SRR805452Aligned.sortedByCoord.out.bam	Zy	Glycolysis	0.551815
SRR805450Aligned.sortedByCoord.out.bam	Zy	Glycolysis	0.586078
SRR805264Aligned.sortedByCoord.out.bam	8C	Glycolysis	0.241304
SRR805263Aligned.sortedByCoord.out.bam	8C	Glycolysis	0.103982
SRR805262Aligned.sortedByCoord.out.bam	8C	Glycolysis	0.237549
SRR805260Aligned.sortedByCoord.out.bam	8C	Glycolysis	0.631531
SRR805261Aligned.sortedByCoord.out.bam	8C	Glycolysis	0.0777838
SRR805259Aligned.sortedByCoord.out.bam	8C	Glycolysis	0.219094
SRR805257Aligned.sortedByCoord.out.bam	8C	Glycolysis	0.261236
SRR805252Aligned.sortedByCoord.out.bam	8C	Glycolysis	0.0804056
SRR805258Aligned.sortedByCoord.out.bam	8C	Glycolysis	0.0753326
SRR805253Aligned.sortedByCoord.out.bam	8C	Glycolysis	0.189484
SRR805255Aligned.sortedByCoord.out.bam	8C	Glycolysis	0.0242823
SRR805256Aligned.sortedByCoord.out.bam	8C	Glycolysis	0.155074
SRR805251Aligned.sortedByCoord.out.bam	8C	Glycolysis	0.234467
SRR805254Aligned.sortedByCoord.out.bam	8C	Glycolysis	0.246759
SRR805250Aligned.sortedByCoord.out.bam	8C	Glycolysis	0.0211312
SRR805249Aligned.sortedByCoord.out.bam	8C	Glycolysis	0.230841
SRR805248Aligned.sortedByCoord.out.bam	8C	Glycolysis	0.0956617
SRR805247Aligned.sortedByCoord.out.bam	8C	Glycolysis	0.119243
SRR805245Aligned.sortedByCoord.out.bam	8C	Glycolysis	0.0932371
SRR805246Aligned.sortedByCoord.out.bam	8C	Glycolysis	0.115096
SRR805244Aligned.sortedByCoord.out.bam	8C	Glycolysis	0.139175
SRR805243Aligned.sortedByCoord.out.bam	8C	Glycolysis	0.0927035
SRR805241Aligned.sortedByCoord.out.bam	8C	Glycolysis	0.318877
SRR805236Aligned.sortedByCoord.out.bam	4C	Glycolysis	-0.00505376
SRR805235Aligned.sortedByCoord.out.bam	4C	Glycolysis	-0.066831
SRR805234Aligned.sortedByCoord.out.bam	4C	Glycolysis	-0.0886593
SRR805233Aligned.sortedByCoord.out.bam	4C	Glycolysis	-0.0403523
SRR805232Aligned.sortedByCoord.out.bam	4C	Glycolysis	-0.0648911
SRR805229Aligned.sortedByCoord.out.bam	4C	Glycolysis	0.00741805
SRR805230Aligned.sortedByCoord.out.bam	4C	Glycolysis	-0.0997587
SRR805231Aligned.sortedByCoord.out.bam	4C	Glycolysis	0.120159
SRR805228Aligned.sortedByCoord.out.bam	4C	Glycolysis	0.136928
SRR805227Aligned.sortedByCoord.out.bam	4C	Glycolysis	0.0566647
SRR805226Aligned.sortedByCoord.out.bam	4C	Glycolysis	-0.0610228
SRR805225Aligned.sortedByCoord.out.bam	4C	Glycolysis	-0.121944
SRR1041753Aligned.sortedByCoord.out.bam	8C	Glycolysis	0.0140526
SRR1041752Aligned.sortedByCoord.out.bam	8C	Glycolysis	-0.0314102
SRR1041751Aligned.sortedByCoord.out.bam	8C	Glycolysis	0.014192
SRR1041750Aligned.sortedByCoord.out.bam	8C	Glycolysis	0.0544013
SRR1041749Aligned.sortedByCoord.out.bam	8C	Glycolysis	0.045228
SRR1041747Aligned.sortedByCoord.out.bam	8C	Glycolysis	0.022793
SRR1041748Aligned.sortedByCoord.out.bam	8C	Glycolysis	0.0124058
SRR1041746Aligned.sortedByCoord.out.bam	8C	Glycolysis	0.0496147
SRR1041745Aligned.sortedByCoord.out.bam	8C	Glycolysis	0.00840163
SRR1041743Aligned.sortedByCoord.out.bam	8C	Glycolysis	0.0374875
SRR1041742Aligned.sortedByCoord.out.bam	8C	Glycolysis	0.146425
SRR1041741Aligned.sortedByCoord.out.bam	8C	Glycolysis	0.127622
SRR1041740Aligned.sortedByCoord.out.bam	8C	Glycolysis	0.21459
E3.5_P8_Cell2_embryo1_single	E3.5	OxPhos	1.97165
E3.5_P8_Cell3_embryo2_single	E3.5	OxPhos	2.02906
E3.5_P8_Cell5_embryo3_single	E3.5	OxPhos	1.90099
E3.5_P8_Cell7_embryo4_single	E3.5	OxPhos	1.8728
E3.5_P8_Cell22_embryo5_single	E3.5	OxPhos	1.81228
E3.5_P8_Cell25_embryo1_double	E3.5	OxPhos	1.48932
E3.5_P8_Cell58_embryo5_double	E3.5	OxPhos	1.79043
E3.5_P8_Cell61_embryo1_single	E3.5	OxPhos	1.97569
E3.5_P8_Cell63_embryo2_single	E3.5	OxPhos	1.97483
E3.5_P8_Cell65_embryo3_single	E3.5	OxPhos	1.73882
E3.5_P8_Cell70_embryo5_double	E3.5	OxPhos	2.08171
E3.5_P8_Cell77_embryo3_single	E3.5	OxPhos	1.91145
E3.5_P8_Cell79_embryo4_single	E3.5	OxPhos	1.95941
E3.5_P8_Cell80_embryo4_single	E3.5	OxPhos	1.79491
E3.5_P8_Cell87_embryo2_single	E3.5	OxPhos	1.7112
E3.5_P8_Cell91_embryo4_single	E3.5	OxPhos	1.96589
E3.5_P9_Cell1_embryo6_single	E3.5	OxPhos	2.05485
E3.5_P9_Cell3_embryo6_single	E3.5	OxPhos	2.25781
E3.5_P9_Cell4_embryo6_single	E3.5	OxPhos	2.23168
E3.5_P9_Cell5_embryo7_single	E3.5	OxPhos	2.45563
E3.5_P9_Cell6_embryo7_single	E3.5	OxPhos	2.25277
E3.5_P9_Cell8_embryo8_single	E3.5	OxPhos	2.09985
E3.5_P9_Cell9_embryo8_single	E3.5	OxPhos	2.3529
E3.5_P9_Cell10_embryo9_single	E3.5	OxPhos	2.4496
E3.5_P9_Cell11_embryo9_single	E3.5	OxPhos	2.02349
E3.5_P9_Cell12_embryo9_double	E3.5	OxPhos	2.45003
E3.5_P9_Cell13_embryo6_single	E3.5	OxPhos	2.15484
E3.5_P9_Cell14_embryo6_single	E3.5	OxPhos	1.97894
E3.5_P9_Cell15_embryo6_single	E3.5	OxPhos	2.23379
E3.5_P9_Cell16_embryo6_single	E3.5	OxPhos	2.24497
E3.5_P9_Cell17_embryo7_single	E3.5	OxPhos	2.14393
E3.5_P9_Cell18_embryo7_single	E3.5	OxPhos	2.37191
E3.5_P9_Cell22_embryo9_single	E3.5	OxPhos	2.2021
E3.5_P9_Cell23_embryo9_single	E3.5	OxPhos	2.02528
E3.5_P9_Cell24_embryo9_single	E3.5	OxPhos	2.23155
E3.5_P9_Cell25_embryo6_single	E3.5	OxPhos	2.06978
E3.5_P9_Cell26_embryo6_single	E3.5	OxPhos	2.1241
E3.5_P9_Cell27_embryo6_single	E3.5	OxPhos	2.0586
E3.5_P9_Cell28_embryo6_single	E3.5	OxPhos	2.1742
E3.5_P9_Cell29_embryo7_single	E3.5	OxPhos	2.27569
E3.5_P9_Cell30_embryo7_single	E3.5	OxPhos	2.23895
E3.5_P9_Cell33_embryo8_single	E3.5	OxPhos	2.1377
E3.5_P9_Cell34_embryo9_single	E3.5	OxPhos	2.26833
E3.5_P9_Cell35_embryo9_single	E3.5	OxPhos	2.09127
E3.5_P9_Cell36_embryo9_single	E3.5	OxPhos	2.30962
E3.5_P9_Cell37_embryo6_single	E3.5	OxPhos	2.26433
E3.5_P9_Cell38_embryo6_single	E3.5	OxPhos	2.16954
E3.5_P9_Cell39_embryo6_single	E3.5	OxPhos	2.21206
E3.5_P9_Cell40_embryo6_single	E3.5	OxPhos	2.24524
E3.5_P9_Cell41_embryo7_single	E3.5	OxPhos	2.15549
E3.5_P9_Cell42_embryo7_single	E3.5	OxPhos	2.18864
E3.5_P9_Cell43_embryo7_double	E3.5	OxPhos	2.3728
E3.5_P9_Cell45_embryo8_single	E3.5	OxPhos	2.06179
E3.5_P9_Cell46_embryo9_single	E3.5	OxPhos	2.14259
E3.5_P9_Cell47_embryo9_double	E3.5	OxPhos	2.39626
E3.5_P9_Cell49_embryo6_single	E3.5	OxPhos	2.06065
E3.5_P9_Cell50_embryo6_single	E3.5	OxPhos	2.02549
E3.5_P9_Cell51_embryo6_single	E3.5	OxPhos	2.15416
E3.5_P9_Cell52_embryo6_single	E3.5	OxPhos	2.17692
E3.5_P9_Cell53_embryo7_single	E3.5	OxPhos	2.20497
E3.5_P9_Cell54_embryo7_single	E3.5	OxPhos	2.17448
E3.5_P9_Cell56_embryo8_single	E3.5	OxPhos	2.09479
E3.5_P9_Cell57_embryo8_single	E3.5	OxPhos	2.11371
E3.5_P9_Cell58_embryo9_single	E3.5	OxPhos	2.3351
E3.5_P9_Cell59_embryo9_double	E3.5	OxPhos	2.04927
E3.5_P9_Cell61_embryo6_single	E3.5	OxPhos	2.18916
E3.5_P9_Cell62_embryo6_single	E3.5	OxPhos	2.0608
E3.5_P9_Cell63_embryo6_single	E3.5	OxPhos	2.19112
E3.5_P9_Cell65_embryo7_single	E3.5	OxPhos	2.17747
E3.5_P9_Cell66_embryo7_single	E3.5	OxPhos	2.31654
E3.5_P9_Cell68_embryo8_single	E3.5	OxPhos	2.12349
E3.5_P9_Cell69_embryo8_single	E3.5	OxPhos	2.21166
E3.5_P9_Cell70_embryo9_single	E3.5	OxPhos	2.12702
E3.5_P9_Cell71_embryo9_double	E3.5	OxPhos	2.26717
E3.5_P9_Cell73_embryo6_single	E3.5	OxPhos	2.13083
E3.5_P9_Cell74_embryo6_single	E3.5	OxPhos	2.03534
E3.5_P9_Cell75_embryo6_single	E3.5	OxPhos	2.32237
E3.5_P9_Cell77_embryo7_single	E3.5	OxPhos	2.35768
E3.5_P9_Cell78_embryo7_single	E3.5	OxPhos	2.10812
E3.5_P9_Cell80_embryo8_single	E3.5	OxPhos	2.27806
E3.5_P9_Cell81_embryo8_single	E3.5	OxPhos	2.38942
E3.5_P9_Cell82_embryo9_single	E3.5	OxPhos	2.62013
E3.5_P9_Cell83_embryo9_double	E3.5	OxPhos	2.29667
E3.5_P9_Cell85_embryo6_single	E3.5	OxPhos	2.14574
E3.5_P9_Cell86_embryo6_single	E3.5	OxPhos	2.35468
E3.5_P9_Cell87_embryo6_single	E3.5	OxPhos	2.09553
E3.5_P9_Cell89_embryo7_single	E3.5	OxPhos	2.19662
E3.5_P9_Cell90_embryo7_single	E3.5	OxPhos	2.26823
E3.5_P9_Cell92_embryo8_single	E3.5	OxPhos	2.31625
E3.5_P9_Cell94_embryo9_single	E3.5	OxPhos	2.521
E3.5_P11.P6.P10_cell181_embryo_single	E3.5	OxPhos	2.08122
E3.5_P11.P6.P10_cell182_embryo_single	E3.5	OxPhos	2.03412
E3.5_P11.P6.P10_cell183_embryo_single	E3.5	OxPhos	2.07511
E3.5_P11.P6.P10_cell184_embryo_single	E3.5	OxPhos	2.38799
E3.5_P11.P6.P10_cell185_embryo_single	E3.5	OxPhos	2.03982
E3.5_P11.P6.P10_cell186_embryo_single	E3.5	OxPhos	1.99502
E3.5_P11.P6.P10_cell187_embryo_single	E3.5	OxPhos	1.81591
E3.5_P11.P6.P10_cell189_embryo_single	E3.5	OxPhos	2.15863
E3.5_P11.P6.P10_cell190_embryo_single	E3.5	OxPhos	2.15942
E4.5_P1_Cell1_embryo1_single	E4.5_Epiblast	OxPhos	2.40247
E4.5_P1_Cell2_embryo1_single	E4.5_Epiblast	OxPhos	2.45376
E4.5_P1_Cell7_embryo2_single	E5.5	OxPhos	2.67932
E4.5_P1_Cell19_embryo2_single	E4.5_Epiblast	OxPhos	2.43738
E4.5_P1_Cell39_embryo1_double	E4.5_Epiblast	OxPhos	2.24346
E4.5_P1_Cell51_embryo1_double	E4.5_Epiblast	OxPhos	2.44896
E4.5_P1_Cell67_embryo2_single	E4.5_Epiblast	OxPhos	2.48588
E4.5_P1_Cell73_embryo1_single	E4.5_Epiblast	OxPhos	2.48526
E4.5_P1_Cell78_embryo2_single	E4.5_Epiblast	OxPhos	2.24251
E4.5_P1_Cell85_embryo1_single	E4.5_Epiblast	OxPhos	2.44147
E4.5_P2_Cell5_embryo4_single	E4.5_Epiblast	OxPhos	2.29205
E4.5_P2_Cell7_embryo4_double	E4.5_Epiblast	OxPhos	2.75563
E4.5_P2_Cell9_embryo5_single	E4.5_Epiblast	OxPhos	2.63505
E4.5_P2_Cell23_embryo5_double	E4.5_Epiblast	OxPhos	2.51832
E4.5_P2_Cell26_embryo3_double	E4.5_Epiblast	OxPhos	2.58483
E4.5_P2_Cell28_embryo4_single	E4.5_Epiblast	OxPhos	2.46186
E4.5_P2_Cell35_embryo5_double	E4.5_Epiblast	OxPhos	2.55321
E4.5_P2_Cell37_embryo3_single	E4.5_Epiblast	OxPhos	2.56204
E4.5_P2_Cell42_embryo4_double	E4.5_Epiblast	OxPhos	2.35365
E4.5_P2_Cell47_embryo5_double	E4.5_Epiblast	OxPhos	2.58279
E4.5_P2_Cell49_embryo3_single	E4.5_Epiblast	OxPhos	2.36614
E4.5_P2_Cell52_embryo4_single	E4.5_Epiblast	OxPhos	2.51339
E4.5_P2_Cell56_embryo5_single	E4.5_Epiblast	OxPhos	2.45574
E4.5_P2_Cell57_embryo5_single	E4.5_Epiblast	OxPhos	2.06586
E4.5_P2_Cell61_embryo3_single	E4.5_Epiblast	OxPhos	2.34352
E4.5_P2_Cell73_embryo3_single	E4.5_Epiblast	OxPhos	2.55008
E4.5_P2_Cell87_embryo4_single	E4.5_Epiblast	OxPhos	2.66089
E4.5_P2_Cell88_embryo4_single	E4.5_Epiblast	OxPhos	2.41283
E4.5_P2_Cell92_embryo5_single	E4.5_Epiblast	OxPhos	2.40207
E5.5_P2.P3_cell1_embryo1_single	E5.5	OxPhos	2.34438
E5.5_P2.P3_cell2_embryo1_single	E5.5	OxPhos	2.31913
E5.5_P2.P3_cell4_embryo1_single	E5.5	OxPhos	2.31884
E5.5_P2.P3_cell5_embryo1_single	E5.5	OxPhos	2.50029
E5.5_P2.P3_cell6_embryo1_single	E5.5	OxPhos	2.41906
E5.5_P2.P3_cell7_embryo1_single	E5.5	OxPhos	2.19331
E5.5_P2.P3_cell8_embryo1_single	E5.5	OxPhos	2.30429
E5.5_P2.P3_cell10_embryo1_single	E5.5	OxPhos	2.25407
E5.5_P2.P3_cell13_embryo1_single	E5.5	OxPhos	2.35262
E5.5_P2.P3_cell14_embryo1_single	E5.5	OxPhos	2.40181
E5.5_P2.P3_cell15_embryo1_single	E5.5	OxPhos	2.05256
E5.5_P2.P3_cell18_embryo1_single	E5.5	OxPhos	2.45462
E5.5_P2.P3_cell19_embryo1_single	E5.5	OxPhos	2.31484
E5.5_P2.P3_cell20_embryo1_single	E5.5	OxPhos	2.35869
E5.5_P2.P3_cell21_embryo1_single	E5.5	OxPhos	2.00546
E5.5_P2.P3_cell23_embryo1_single	E5.5	OxPhos	2.0915
E5.5_P2.P3_cell25_embryo1_single	E5.5	OxPhos	2.2929
E5.5_P2.P3_cell27_embryo1_single	E5.5	OxPhos	2.29458
E5.5_P2.P3_cell30_embryo1_single	E5.5	OxPhos	2.20793
E5.5_P2.P3_cell31_embryo1_single	E5.5	OxPhos	2.20867
E5.5_P2.P3_cell36_embryo1_single	E5.5	OxPhos	2.15528
E5.5_P2.P3_cell39_embryo1_single	E5.5	OxPhos	2.40688
E5.5_P2.P3_cell44_embryo1_single	E5.5	OxPhos	2.09031
E5.5_P2.P3_cell47_embryo1_single	E5.5	OxPhos	2.08049
E5.5_P2.P3_cell48_embryo1_single	E5.5	OxPhos	2.29892
E5.5_P2.P3_cell55_embryo1_single	E5.5	OxPhos	2.01371
E5.5_P2.P3_cell99_embryo2_single	E5.5	OxPhos	2.1501
E5.5_P2.P3_cell100_embryo2_single	E5.5	OxPhos	2.32847
E5.5_P2.P3_cell101_embryo2_single	E5.5	OxPhos	2.21312
E5.5_P2.P3_cell108_embryo2_single	E5.5	OxPhos	2.51077
E5.5_P2.P3_cell110_embryo2_single	E5.5	OxPhos	2.21513
E5.5_P2.P3_cell111_embryo2_single	E5.5	OxPhos	2.18559
E5.5_P2.P3_cell112_embryo2_single	E5.5	OxPhos	1.87858
E5.5_P2.P3_cell115_embryo2_single	E5.5	OxPhos	2.13444
E5.5_P2.P3_cell117_embryo2_single	E5.5	OxPhos	2.22847
E5.5_P2.P3_cell119_embryo2_single	E5.5	OxPhos	2.26847
E5.5_P2.P3_cell120_embryo2_single	E5.5	OxPhos	2.08877
E5.5_P2.P3_cell121_embryo2_single	E5.5	OxPhos	2.2896
E5.5_P2.P3_cell123_embryo2_single	E5.5	OxPhos	2.09182
E5.5_P2.P3_cell125_embryo2_single	E5.5	OxPhos	2.29183
E5.5_P2.P3_cell126_embryo2_single	E5.5	OxPhos	2.22603
E5.5_P2.P3_cell127_embryo2_single	E5.5	OxPhos	2.46099
E5.5_P2.P3_cell128_embryo2_single	E5.5	OxPhos	2.18023
E5.5_P2.P3_cell129_embryo2_double	E5.5	OxPhos	2.15949
E5.5_P2.P3_cell130_embryo2_double	E5.5	OxPhos	2.1838
E5.5_P2.P3_cell131_embryo2_double	E5.5	OxPhos	2.14945
E5.5_P2.P3_cell132_embryo2_double	E5.5	OxPhos	2.25085
E5.5_P2.P3_cell133_embryo2_double	E5.5	OxPhos	2.41528
E5.5_P2.P3_cell134_embryo2_double	E5.5	OxPhos	2.13096
E5.5_P2.P3_cell135_embryo2_double	E5.5	OxPhos	2.29018
E5.5_P2.P3_cell136_embryo2_double	E5.5	OxPhos	2.10856
E5.5_P2.P3_cell137_embryo2_double	E5.5	OxPhos	2.11702
E5.5_P2.P3_cell139_embryo2_double	E5.5	OxPhos	2.24148
E5.5_P2.P3_cell140_embryo2_double	E5.5	OxPhos	2.36656
E5.5_P2.P3_cell141_embryo2_double	E5.5	OxPhos	2.23997
E5.5_P2.P3_cell142_embryo2_double	E5.5	OxPhos	2.27323
E5.5_P2.P3_cell143_embryo2_double	E5.5	OxPhos	2.15517
E5.5_P2.P3_cell144_embryo2_double	E5.5	OxPhos	2.24834
E5.5_P2.P3_cell145_embryo2_double	E5.5	OxPhos	2.24827
E5.5_P2.P3_cell147_embryo2_double	E5.5	OxPhos	2.42656
E5.5_P2.P3_cell148_embryo2_double	E5.5	OxPhos	2.33515
E5.5_P7.P4.P5_cell2_embryo3_single	E5.5	OxPhos	2.12995
E5.5_P7.P4.P5_cell3_embryo3_single	E5.5	OxPhos	2.50894
E5.5_P7.P4.P5_cell6_embryo3_single	E5.5	OxPhos	2.26366
E5.5_P7.P4.P5_cell7_embryo3_single	E5.5	OxPhos	2.21893
E5.5_P7.P4.P5_cell8_embryo3_single	E5.5	OxPhos	2.34116
E5.5_P7.P4.P5_cell9_embryo3_single	E5.5	OxPhos	2.01435
E5.5_P7.P4.P5_cell10_embryo3_single	E5.5	OxPhos	2.27099
E5.5_P7.P4.P5_cell11_embryo3_single	E5.5	OxPhos	2.47916
E5.5_P7.P4.P5_cell12_embryo3_single	E5.5	OxPhos	2.39131
E5.5_P7.P4.P5_cell13_embryo3_single	E5.5	OxPhos	2.15877
E5.5_P7.P4.P5_cell14_embryo3_single	E5.5	OxPhos	2.22387
E5.5_P7.P4.P5_cell15_embryo3_single	E5.5	OxPhos	2.33828
E5.5_P7.P4.P5_cell20_embryo3_single	E5.5	OxPhos	2.2432
E5.5_P7.P4.P5_cell21_embryo3_single	E5.5	OxPhos	2.16485
E5.5_P7.P4.P5_cell22_embryo3_single	E5.5	OxPhos	2.44462
E5.5_P7.P4.P5_cell23_embryo3_single	E5.5	OxPhos	2.40399
E5.5_P7.P4.P5_cell26_embryo3_double	E5.5	OxPhos	2.20531
E5.5_P7.P4.P5_cell27_embryo3_double	E5.5	OxPhos	2.4488
E5.5_P7.P4.P5_cell28_embryo3_double	E5.5	OxPhos	2.21453
E5.5_P7.P4.P5_cell30_embryo3_double	E5.5	OxPhos	2.3
E5.5_P7.P4.P5_cell32_embryo3_double	E5.5	OxPhos	2.37254
E5.5_P7.P4.P5_cell33_embryo3_double	E5.5	OxPhos	1.85294
E5.5_P7.P4.P5_cell34_embryo3_double	E5.5	OxPhos	2.46425
E5.5_P7.P4.P5_cell51_embryo4_single	E5.5	OxPhos	2.11636
E5.5_P7.P4.P5_cell52_embryo4_single	E5.5	OxPhos	2.22364
E5.5_P7.P4.P5_cell54_embryo4_single	E5.5	OxPhos	2.31572
E5.5_P7.P4.P5_cell55_embryo4_single	E5.5	OxPhos	2.38044
E5.5_P7.P4.P5_cell56_embryo4_single	E5.5	OxPhos	1.89033
E5.5_P7.P4.P5_cell58_embryo4_single	E5.5	OxPhos	2.4578
E5.5_P7.P4.P5_cell59_embryo4_single	E5.5	OxPhos	2.47974
E5.5_P7.P4.P5_cell62_embryo4_single	E5.5	OxPhos	2.35318
E5.5_P7.P4.P5_cell63_embryo4_single	E5.5	OxPhos	2.12334
E5.5_P7.P4.P5_cell65_embryo4_double	E5.5	OxPhos	2.39385
E5.5_P7.P4.P5_cell66_embryo4_double	E5.5	OxPhos	2.43479
E5.5_P7.P4.P5_cell68_embryo4_double	E5.5	OxPhos	1.92291
E5.5_P7.P4.P5_cell70_embryo4_double	E5.5	OxPhos	2.24264
E5.5_P7.P4.P5_cell71_embryo4_double	E5.5	OxPhos	2.31304
E5.5_P7.P4.P5_cell72_embryo4_double	E5.5	OxPhos	2.04376
E5.5_P7.P4.P5_cell73_embryo4_double	E5.5	OxPhos	2.23157
E5.5_P7.P4.P5_cell74_embryo4_double	E5.5	OxPhos	2.38051
E5.5_P7.P4.P5_cell118_embryo5_single	E5.5	OxPhos	2.73458
E5.5_P7.P4.P5_cell125_embryo5_double	E5.5	OxPhos	2.791
E5.5_P7.P4.P5_cell145_embryo6_single	E5.5	OxPhos	2.36403
E5.5_P7.P4.P5_cell146_embryo6_single	E5.5	OxPhos	2.34432
E5.5_P7.P4.P5_cell148_embryo6_single	E5.5	OxPhos	2.17578
E5.5_P7.P4.P5_cell150_embryo6_single	E5.5	OxPhos	2.17394
E5.5_P7.P4.P5_cell151_embryo6_single	E5.5	OxPhos	1.81018
E5.5_P7.P4.P5_cell153_embryo6_single	E5.5	OxPhos	1.97779
E5.5_P7.P4.P5_cell155_embryo6_single	E5.5	OxPhos	2.20275
E5.5_P7.P4.P5_cell156_embryo6_single	E5.5	OxPhos	2.18332
E5.5_P7.P4.P5_cell157_embryo6_single	E5.5	OxPhos	2.0762
E5.5_P7.P4.P5_cell158_embryo6_single	E5.5	OxPhos	2.3236
E5.5_P7.P4.P5_cell160_embryo6_single	E5.5	OxPhos	2.15582
E5.5_P7.P4.P5_cell161_embryo6_single	E5.5	OxPhos	2.17469
E5.5_P7.P4.P5_cell162_embryo6_single	E5.5	OxPhos	2.13584
E5.5_P7.P4.P5_cell163_embryo6_single	E5.5	OxPhos	2.05583
E5.5_P7.P4.P5_cell165_embryo6_single	E5.5	OxPhos	2.11949
E5.5_P7.P4.P5_cell166_embryo6_single	E5.5	OxPhos	2.20814
E5.5_P7.P4.P5_cell167_embryo6_single	E5.5	OxPhos	2.25945
E5.5_P7.P4.P5_cell168_embryo6_single	E5.5	OxPhos	2.26365
E5.5_P7.P4.P5_cell169_embryo6_single	E5.5	OxPhos	2.13955
E5.5_P7.P4.P5_cell171_embryo6_single	E5.5	OxPhos	2.06696
E5.5_P7.P4.P5_cell172_embryo6_single	E5.5	OxPhos	2.37069
E5.5_P7.P4.P5_cell173_embryo6_single	E5.5	OxPhos	1.90231
E5.5_P7.P4.P5_cell174_embryo6_single	E5.5	OxPhos	1.72634
E5.5_P7.P4.P5_cell175_embryo6_single	E5.5	OxPhos	2.07689
E5.5_P7.P4.P5_cell178_embryo6_single	E5.5	OxPhos	2.1398
E5.5_P7.P4.P5_cell179_embryo6_single	E5.5	OxPhos	2.20161
E5.5_P7.P4.P5_cell180_embryo6_double	E5.5	OxPhos	2.23999
E5.5_P7.P4.P5_cell181_embryo6_double	E5.5	OxPhos	2.21427
E5.5_P7.P4.P5_cell182_embryo6_double	E5.5	OxPhos	2.27918
E5.5_P7.P4.P5_cell183_embryo6_double	E5.5	OxPhos	2.24109
E5.5_P11.P6.P10_cell2_embryo7_single	E5.5	OxPhos	2.23534
E5.5_P11.P6.P10_cell5_embryo7_single	E5.5	OxPhos	2.12386
E5.5_P11.P6.P10_cell6_embryo7_single	E5.5	OxPhos	2.4333
E5.5_P11.P6.P10_cell15_embryo7_single	E5.5	OxPhos	1.89943
E5.5_P11.P6.P10_cell17_embryo7_single	E5.5	OxPhos	2.26847
E5.5_P11.P6.P10_cell22_embryo7_single	E5.5	OxPhos	2.32513
E5.5_P11.P6.P10_cell25_embryo7_single	E5.5	OxPhos	2.1037
E5.5_P11.P6.P10_cell26_embryo7_single	E5.5	OxPhos	2.3685
E5.5_P11.P6.P10_cell27_embryo7_single	E5.5	OxPhos	2.09345
E5.5_P11.P6.P10_cell32_embryo7_single	E5.5	OxPhos	2.30855
E5.5_P11.P6.P10_cell33_embryo7_single	E5.5	OxPhos	2.40633
E5.5_P11.P6.P10_cell34_embryo7_single	E5.5	OxPhos	2.22066
E5.5_P11.P6.P10_cell37_embryo7_single	E5.5	OxPhos	2.29735
E5.5_P11.P6.P10_cell40_embryo7_single	E5.5	OxPhos	2.12264
E5.5_P11.P6.P10_cell44_embryo7_single	E5.5	OxPhos	2.2613
E5.5_P11.P6.P10_cell46_embryo7_single	E5.5	OxPhos	2.29411
E5.5_P11.P6.P10_cell49_embryo7_single	E5.5	OxPhos	2.57354
E5.5_P11.P6.P10_cell52_embryo7_single	E5.5	OxPhos	2.27695
E5.5_P11.P6.P10_cell53_embryo7_single	E5.5	OxPhos	2.21745
E5.5_P11.P6.P10_cell54_embryo7_single	E5.5	OxPhos	2.31818
E5.5_P11.P6.P10_cell55_embryo7_single	E5.5	OxPhos	2.40667
E5.5_P11.P6.P10_cell56_embryo7_single	E5.5	OxPhos	2.24903
E5.5_P11.P6.P10_cell57_embryo7_single	E5.5	OxPhos	2.30996
E5.5_P11.P6.P10_cell58_embryo7_double	E5.5	OxPhos	2.28923
E5.5_P11.P6.P10_cell61_embryo7_single	E5.5	OxPhos	2.40575
E5.5_P11.P6.P10_cell62_embryo7_single	E5.5	OxPhos	2.34867
E5.5_P11.P6.P10_cell64_embryo7_single	E5.5	OxPhos	2.24635
E5.5_P11.P6.P10_cell65_embryo7_single	E5.5	OxPhos	2.87193
E5.5_P11.P6.P10_cell66_embryo7_single	E5.5	OxPhos	2.30765
E5.5_P11.P6.P10_cell67_embryo7_single	E5.5	OxPhos	2.34365
E5.5_P11.P6.P10_cell68_embryo7_single	E5.5	OxPhos	2.21867
E5.5_P11.P6.P10_cell70_embryo7_double	E5.5	OxPhos	2.32197
E5.5_P11.P6.P10_cell73_embryo7_single	E5.5	OxPhos	2.35647
E5.5_P11.P6.P10_cell74_embryo7_single	E5.5	OxPhos	2.15373
E5.5_P11.P6.P10_cell76_embryo7_single	E5.5	OxPhos	2.53467
E5.5_P11.P6.P10_cell77_embryo7_single	E5.5	OxPhos	2.14565
E5.5_P11.P6.P10_cell78_embryo7_single	E5.5	OxPhos	2.43977
E5.5_P11.P6.P10_cell79_embryo7_single	E5.5	OxPhos	2.23007
E5.5_P11.P6.P10_cell80_embryo7_single	E5.5	OxPhos	2.14256
E5.5_P11.P6.P10_cell82_embryo7_double	E5.5	OxPhos	2.30692
E5.5_P11.P6.P10_cell85_embryo7_single	E5.5	OxPhos	2.23199
E5.5_P11.P6.P10_cell89_embryo7_single	E5.5	OxPhos	2.10967
E5.5_P11.P6.P10_cell92_embryo7_single	E5.5	OxPhos	2.363
E5.5_P11.P6.P10_cell93_embryo7_single	E5.5	OxPhos	2.34198
E5.5_P11.P6.P10_cell94_embryo7_double	E5.5	OxPhos	2.73089
E5.5_P11.P6.P10_cell97_embryo8_single	E5.5	OxPhos	1.96289
E5.5_P11.P6.P10_cell98_embryo8_single	E5.5	OxPhos	2.13193
E5.5_P11.P6.P10_cell99_embryo8_single	E5.5	OxPhos	2.23646
E5.5_P11.P6.P10_cell100_embryo8_single	E5.5	OxPhos	2.19252
E5.5_P11.P6.P10_cell101_embryo8_single	E5.5	OxPhos	2.19362
E5.5_P11.P6.P10_cell102_embryo8_single	E5.5	OxPhos	2.0828
E5.5_P11.P6.P10_cell103_embryo8_single	E5.5	OxPhos	2.24516
E5.5_P11.P6.P10_cell104_embryo8_single	E5.5	OxPhos	2.29604
E5.5_P11.P6.P10_cell105_embryo8_single	E5.5	OxPhos	2.21185
E5.5_P11.P6.P10_cell107_embryo8_single	E5.5	OxPhos	2.3406
E5.5_P11.P6.P10_cell108_embryo8_single	E5.5	OxPhos	2.09056
E5.5_P11.P6.P10_cell109_embryo8_single	E5.5	OxPhos	2.02738
E5.5_P11.P6.P10_cell110_embryo8_single	E5.5	OxPhos	1.98626
E5.5_P11.P6.P10_cell111_embryo8_single	E5.5	OxPhos	2.1151
E5.5_P11.P6.P10_cell112_embryo8_single	E5.5	OxPhos	2.1298
E5.5_P11.P6.P10_cell113_embryo8_single	E5.5	OxPhos	2.14758
E5.5_P11.P6.P10_cell114_embryo8_single	E5.5	OxPhos	2.23805
E5.5_P11.P6.P10_cell116_embryo8_single	E5.5	OxPhos	2.17666
E5.5_P11.P6.P10_cell119_embryo8_single	E5.5	OxPhos	2.2207
E5.5_P11.P6.P10_cell120_embryo8_single	E5.5	OxPhos	2.32238
E5.5_P11.P6.P10_cell121_embryo8_single	E5.5	OxPhos	2.33569
E5.5_P11.P6.P10_cell123_embryo8_single	E5.5	OxPhos	2.13343
E5.5_P11.P6.P10_cell124_embryo8_single	E5.5	OxPhos	1.82303
E5.5_P11.P6.P10_cell125_embryo8_single	E5.5	OxPhos	2.08193
E5.5_P11.P6.P10_cell126_embryo8_single	E5.5	OxPhos	2.28343
E5.5_P11.P6.P10_cell127_embryo8_single	E5.5	OxPhos	2.30839
E5.5_P11.P6.P10_cell128_embryo8_single	E5.5	OxPhos	2.1037
E5.5_P11.P6.P10_cell129_embryo8_single	E5.5	OxPhos	2.17375
E5.5_P11.P6.P10_cell130_embryo8_single	E5.5	OxPhos	2.40168
E5.5_P11.P6.P10_cell131_embryo8_single	E5.5	OxPhos	2.3524
E5.5_P11.P6.P10_cell132_embryo8_single	E5.5	OxPhos	2.18123
E5.5_P11.P6.P10_cell133_embryo8_single	E5.5	OxPhos	1.94129
E5.5_P11.P6.P10_cell134_embryo8_single	E5.5	OxPhos	2.16194
E5.5_P11.P6.P10_cell135_embryo8_single	E5.5	OxPhos	2.05678
E5.5_P11.P6.P10_cell136_embryo8_single	E5.5	OxPhos	2.03801
E5.5_P11.P6.P10_cell137_embryo8_single	E5.5	OxPhos	2.03876
E5.5_P11.P6.P10_cell138_embryo8_single	E5.5	OxPhos	2.18919
E5.5_P11.P6.P10_cell139_embryo8_single	E5.5	OxPhos	2.10429
E5.5_P11.P6.P10_cell140_embryo8_single	E5.5	OxPhos	2.02507
E5.5_P11.P6.P10_cell141_embryo8_single	E5.5	OxPhos	2.03971
E5.5_P11.P6.P10_cell142_embryo8_single	E5.5	OxPhos	1.9658
E5.5_P11.P6.P10_cell143_embryo8_single	E5.5	OxPhos	2.14307
E5.5_P11.P6.P10_cell144_embryo8_single	E5.5	OxPhos	2.19821
E5.5_P1_cell1_embryo9_single	E5.5	OxPhos	2.20809
E5.5_P1_cell2_embryo9_single	E5.5	OxPhos	2.59697
E5.5_P1_cell3_embryo9_single	E5.5	OxPhos	2.18008
E5.5_P1_cell5_embryo9_single	E5.5	OxPhos	2.40279
E5.5_P1_cell7_embryo9_single	E5.5	OxPhos	2.37963
E5.5_P1_cell8_embryo9_single	E5.5	OxPhos	2.15042
E5.5_P1_cell9_embryo9_single	E5.5	OxPhos	2.54738
E5.5_P1_cell10_embryo9_single	E5.5	OxPhos	2.41371
E5.5_P1_cell11_embryo9_single	E5.5	OxPhos	2.2394
E5.5_P1_cell14_embryo9_single	E5.5	OxPhos	2.21497
E5.5_P1_cell15_embryo9_single	E5.5	OxPhos	2.39844
E5.5_P1_cell16_embryo9_single	E5.5	OxPhos	2.33673
E5.5_P1_cell17_embryo9_single	E5.5	OxPhos	2.35228
E5.5_P1_cell19_embryo9_single	E5.5	OxPhos	2.09624
E5.5_P1_cell20_embryo9_single	E5.5	OxPhos	2.34229
E5.5_P1_cell21_embryo9_double	E5.5	OxPhos	2.39462
E5.5_P1_cell22_embryo9_double	E5.5	OxPhos	2.25895
E5.5_P1_cell23_embryo9_double	E5.5	OxPhos	2.39378
E5.5_P1_cell24_embryo9_double	E5.5	OxPhos	2.30055
E5.5_P1_cell25_embryo9_double	E5.5	OxPhos	2.45343
E5.5_P1_cell26_embryo9_double	E5.5	OxPhos	2.16213
E5.5_P1_cell27_embryo9_double	E5.5	OxPhos	2.33427
E5.5_P1_cell30_embryo9_double	E5.5	OxPhos	2.25298
E5.5_P1_cell32_embryo9_double	E5.5	OxPhos	2.04777
E5.5_P1_cell33_embryo9_double	E5.5	OxPhos	2.34565
E5.5_P1_cell34_embryo9_double	E5.5	OxPhos	2.42642
E5.5_P1_cell35_embryo9_double	E5.5	OxPhos	2.24124
E5.5_P1_cell36_embryo9_double	E5.5	OxPhos	2.10351
E5.5_P1_cell37_embryo9_double	E5.5	OxPhos	2.3321
E5.5_P1_cell38_embryo9_double	E5.5	OxPhos	2.25093
E5.5_P1_cell39_embryo9_double	E5.5	OxPhos	2.34631
E5.5_P1_cell40_embryo9_double	E5.5	OxPhos	2.27443
E5.5_P1_cell41_embryo9_double	E5.5	OxPhos	2.30709
E5.5_P1_cell42_embryo9_double	E5.5	OxPhos	2.20573
E5.5_P1_cell43_embryo9_double	E5.5	OxPhos	2.16863
E5.5_P1_cell44_embryo9_double	E5.5	OxPhos	2.3472
E5.5_P1_cell45_embryo9_double	E5.5	OxPhos	2.29173
E5.5_P1_cell46_embryo9_double	E5.5	OxPhos	2.28849
E5.5_P1_cell47_embryo9_double	E5.5	OxPhos	2.31855
E6.5_cell10_embryo2_single	E6.5_Em	OxPhos	2.03753
E6.5_cell11_embryo2_single	E6.5_Em	OxPhos	2.00647
E6.5_cell12_embryo2_single	E6.5_Em	OxPhos	2.18073
E6.5_cell19_embryo2_single	E6.5_Em	OxPhos	1.97414
E6.5_cell22_embryo2_single	E6.5_Em	OxPhos	1.90843
E6.5_cell23_embryo2_single	E6.5_Em	OxPhos	2.2095
E6.5_cell24_embryo2_single	E6.5_Em	OxPhos	2.08692
E6.5_cell31_embryo2_double	E6.5_Em	OxPhos	1.91289
E6.5_cell32_embryo2_double	E6.5_Em	OxPhos	2.5558
E6.5_cell34_embryo2_single	E6.5_Em	OxPhos	2.04943
E6.5_cell35_embryo2_single	E6.5_Em	OxPhos	2.10407
E6.5_cell36_embryo2_single	E6.5_Em	OxPhos	2.03489
E6.5_cell39_embryo1_single	E6.5_Em	OxPhos	2.07991
E6.5_cell41_embryo1_single	E6.5_Em	OxPhos	2.09499
E6.5_cell44_embryo2_single	E6.5_Em	OxPhos	1.89087
E6.5_cell47_embryo2_single	E6.5_Em	OxPhos	2.07763
E6.5_cell48_embryo2_single	E6.5_Em	OxPhos	2.07628
E6.5_cell52_embryo1_double	E6.5_Em	OxPhos	2.31229
E6.5_cell58_embryo2_single	E6.5_Em	OxPhos	2.49134
E6.5_cell59_embryo2_single	E6.5_Em	OxPhos	2.09799
E6.5_cell60_embryo2_single	E6.5_Em	OxPhos	2.16789
E6.5_cell68_embryo2_single	E6.5_Em	OxPhos	2.21664
E6.5_cell70_embryo2_single	E6.5_Em	OxPhos	2.07438
E6.5_cell71_embryo2_single	E6.5_Em	OxPhos	2.0791
E6.5_cell72_embryo2_single	E6.5_Em	OxPhos	2.12756
E6.5_cell80_embryo2_single	E6.5_Em	OxPhos	2.4893
E6.5_cell82_embryo2_single	E6.5_Em	OxPhos	2.03123
E6.5_cell83_embryo2_single	E6.5_Em	OxPhos	2.0749
E6.5_cell84_embryo2_single	E6.5_Em	OxPhos	2.2361
E6.5_cell85_embryo1_single	E6.5_Em	OxPhos	2.19799
E6.5_cell91_embryo2_double	E6.5_Em	OxPhos	2.52728
E6.5_cell94_embryo2_single	E6.5_Em	OxPhos	2.12557
E6.5_cell95_embryo2_single	E6.5_Em	OxPhos	2.03807
E6.5_cell96_embryo2_single	E6.5_Em	OxPhos	2.06021
E6.5_P1_Cell2_embryo1_single	E6.5_Em	OxPhos	1.76813
E6.5_P1_Cell8_embryo1_single	E6.5_Em	OxPhos	2.28966
E6.5_P1_Cell13_embryo1_double	E6.5_Em	OxPhos	1.90159
E6.5_P1_Cell22_embryo2_single	E6.5_Em	OxPhos	2.00055
E6.5_P1_Cell35_embryo2_single	E6.5_Em	OxPhos	1.83077
E6.5_P1_Cell38_embryo2_single	E6.5_Em	OxPhos	1.66948
E6.5_P1_Cell50_embryo3_single	E6.5_Em	OxPhos	1.91392
E6.5_P1_Cell51_embryo3_single	E6.5_Em	OxPhos	2.12834
E6.5_P1_Cell52_embryo3_single	E6.5_Em	OxPhos	1.92972
E6.5_P1_Cell53_embryo3_single	E6.5_Em	OxPhos	1.98314
E6.5_P1_Cell59_embryo3_single	E6.5_Em	OxPhos	2.08732
E6.5_P1_Cell62_embryo3_single	E6.5_Em	OxPhos	1.76795
E6.5_P1_Cell64_embryo3_single	E6.5_Em	OxPhos	1.98846
E6.5_P1_Cell65_embryo3_single	E6.5_Em	OxPhos	2.06262
E6.5_P1_Cell66_embryo3_single	E6.5_Em	OxPhos	1.83043
E6.5_P1_Cell67_embryo3_single	E6.5_Em	OxPhos	2.15444
E6.5_P1_Cell69_embryo3_single	E6.5_Em	OxPhos	1.90497
E6.5_P1_Cell72_embryo3_single	E6.5_Em	OxPhos	2.28287
E6.5_P1_Cell73_embryo3_single	E6.5_Em	OxPhos	2.10897
E6.5_P1_Cell74_embryo3_single	E6.5_Em	OxPhos	2.07854
E6.5_P1_Cell76_embryo3_single	E6.5_Em	OxPhos	2.07801
E6.5_P1_Cell77_embryo3_single	E6.5_Em	OxPhos	1.89504
E6.5_P1_Cell78_embryo3_single	E6.5_Em	OxPhos	2.05893
E6.5_P1_Cell79_embryo3_single	E6.5_Em	OxPhos	1.97959
E6.5_P1_Cell80_embryo3_single	E6.5_Em	OxPhos	1.91282
E6.5_P1_Cell81_embryo3_single	E6.5_Em	OxPhos	1.90865
E6.5_P1_Cell82_embryo3_single	E6.5_Em	OxPhos	2.12888
E6.5_P1_Cell83_embryo3_single	E6.5_Em	OxPhos	2.03159
E6.5_P1_Cell90_embryo3_single	E6.5_Em	OxPhos	1.89092
E6.5_P1_Cell91_embryo3_single	E6.5_Em	OxPhos	1.93939
E6.5_P1_Cell92_embryo3_single	E6.5_Em	OxPhos	2.00444
E6.5_P1_Cell93_embryo3_single	E6.5_Em	OxPhos	1.99299
E6.5_P2_Cell_3_embryo4_single	E6.5_Em	OxPhos	1.67889
E6.5_P2_Cell_4_embryo4_single	E6.5_Em	OxPhos	1.53522
E6.5_P2_Cell_5_embryo4_single	E6.5_Em	OxPhos	1.50547
E6.5_P2_Cell_7_embryo4_single	E6.5_Em	OxPhos	1.39273
E6.5_P2_Cell_8_embryo4_single	E6.5_Em	OxPhos	1.36522
E6.5_P2_Cell_10_embryo4_single	E6.5_Em	OxPhos	1.66915
E6.5_P2_Cell_13_embryo4_single	E6.5_Em	OxPhos	1.6219
E6.5_P2_Cell_16_embryo4_single	E6.5_Em	OxPhos	1.673
E6.5_P2_Cell_17_embryo4_single	E6.5_Em	OxPhos	1.76505
E6.5_P2_Cell_18_embryo4_single	E6.5_Em	OxPhos	1.75427
E6.5_P2_Cell_19_embryo4_single	E6.5_Em	OxPhos	1.8418
E6.5_P2_Cell_20_embryo4_single	E6.5_Em	OxPhos	1.25908
E6.5_P2_Cell_21_embryo4_single	E6.5_Em	OxPhos	1.84728
E6.5_P2_Cell_22_embryo4_single	E6.5_Em	OxPhos	1.65496
E6.5_P2_Cell_23_embryo4_single	E6.5_Em	OxPhos	1.60281
E6.5_P2_Cell_24_embryo4_single	E6.5_Em	OxPhos	1.78829
E6.5_P2_Cell_26_embryo5_single	E6.5_Em	OxPhos	1.57586
E6.5_P2_Cell_28_embryo5_single	E6.5_Em	OxPhos	1.58756
E6.5_P2_Cell_30_embryo5_single	E6.5_Em	OxPhos	1.45237
E6.5_P2_Cell_34_embryo5_single	E6.5_Em	OxPhos	1.56921
E6.5_P2_Cell_37_embryo5_single	E6.5_Em	OxPhos	1.70539
E6.5_P2_Cell_38_embryo5_single	E6.5_Em	OxPhos	1.39784
E6.5_P2_Cell_39_embryo5_single	E6.5_Em	OxPhos	1.51706
E6.5_P2_Cell_40_embryo5_single	E6.5_Em	OxPhos	1.81501
E6.5_P2_Cell_42_embryo5_single	E6.5_Em	OxPhos	1.61765
E6.5_P2_Cell_44_embryo5_single	E6.5_Em	OxPhos	1.62546
E6.5_P2_Cell_45_embryo5_single	E6.5_Em	OxPhos	1.61241
E6.5_P2_Cell_47_embryo5_single	E6.5_Em	OxPhos	1.63617
E6.5_P2_Cell_48_embryo5_single	E6.5_Em	OxPhos	1.92421
E6.5_P2_Cell_64_embryo6_single	E6.5_Em	OxPhos	1.62691
E6.5_P2_Cell_69_embryo6_single	E6.5_Em	OxPhos	1.61917
E6.5_P2_Cell_70_embryo6_single	E6.5_Em	OxPhos	1.68654
E6.5_P2_Cell_71_embryo6_single	E6.5_Em	OxPhos	1.6127
E6.5_P2_Cell_72_embryo6_single	E6.5_Em	OxPhos	1.56747
E6.5_P3_Cell_13_embryo7_single	E6.5_Em	OxPhos	1.92987
E6.5_P3_Cell_14_embryo7_single	E6.5_Em	OxPhos	1.89219
E6.5_P3_Cell_19_embryo7_single	E6.5_Em	OxPhos	2.11759
E6.5_P3_Cell_20_embryo7_single	E6.5_Em	OxPhos	2.03774
E6.5_P3_Cell_21_embryo7_single	E6.5_Em	OxPhos	1.95432
E6.5_P3_Cell_22_embryo7_single	E6.5_Em	OxPhos	1.94888
E6.5_P3_Cell_23_embryo7_single	E6.5_Em	OxPhos	1.66331
E6.5_P3_Cell_24_embryo7_single	E6.5_Em	OxPhos	1.74199
E6.5_P3_Cell_29_embryo7_double	E6.5_Em	OxPhos	2.07535
E6.5_P3_Cell_35_embryo8_double	E6.5_Em	OxPhos	2.19951
E6.5_P3_Cell_36_embryo8_single	E6.5_Em	OxPhos	1.88352
E6.5_P3_Cell_37_embryo8_single	E6.5_Em	OxPhos	1.85854
E6.5_P3_Cell_40_embryo8_single	E6.5_Em	OxPhos	1.75559
E6.5_P3_Cell_43_embryo8_single	E6.5_Em	OxPhos	2.17833
E6.5_P3_Cell_45_embryo8_single	E6.5_Em	OxPhos	1.77219
E6.5_P3_Cell_46_embryo8_single	E6.5_Em	OxPhos	2.08136
E6.5_P3_Cell_47_embryo8_single	E6.5_Em	OxPhos	1.96031
E6.5_P3_Cell_49_embryo8_single	E6.5_Em	OxPhos	2.23446
E6.5_P3_Cell_52_embryo8_single	E6.5_Em	OxPhos	1.66199
E6.5_P3_Cell_56_embryo8_single	E6.5_Em	OxPhos	1.97886
E6.5_P3_Cell_60_embryo8_single	E6.5_Em	OxPhos	1.82136
E6.5_P3_Cell_61_embryo8_single	E6.5_Em	OxPhos	1.89471
E6.5_P3_Cell_62_embryo8_single	E6.5_Em	OxPhos	1.86243
E6.5_P3_Cell_63_embryo8_single	E6.5_Em	OxPhos	1.97452
E6.5_P3_Cell_64_embryo8_single	E6.5_Em	OxPhos	1.91544
E6.5_P3_Cell_67_embryo9_single	E6.5_Em	OxPhos	1.72586
E6.5_P3_Cell_68_embryo9_single	E6.5_Em	OxPhos	1.84264
E6.5_P3_Cell_72_embryo9_single	E6.5_Em	OxPhos	1.89445
E6.5_P3_Cell_76_embryo9_single	E6.5_Em	OxPhos	1.70513
E6.5_P3_Cell_84_embryo9_single	E6.5_Em	OxPhos	1.98295
E6.5_P3_Cell_85_embryo9_single	E6.5_Em	OxPhos	1.80521
E6.5_P3_Cell_93_embryo9_single	E6.5_Em	OxPhos	2.24321
E6.75_cell1_Embryo1_Single	E6.5_Em	OxPhos	2.27394
E6.75_cell2_Embryo1_Single	E6.5_Em	OxPhos	2.14867
E6.75_cell3_Embryo1_Single	E6.5_Em	OxPhos	2.08369
E6.75_cell4_Embryo1_Single	E6.5_Em	OxPhos	2.01843
E6.75_cell5_Embryo1_Single	E6.5_Em	OxPhos	1.97583
E6.75_cell6_Embryo1_Single	E6.5_Em	OxPhos	2.19192
E6.75_cell7_Embryo1_Double	E6.5_Em	OxPhos	2.25542
E6.75_cell8_Embryo1_Single	E6.5_Em	OxPhos	2.40975
E6.75_cell9_Embryo1_Single	E6.5_Em	OxPhos	2.13426
E6.75_cell10_Embryo1_Single	E6.5_Em	OxPhos	1.94172
E6.75_cell12_Embryo1_Single	E6.5_Em	OxPhos	1.97867
E6.75_cell13_Embryo1_Single	E6.5_Em	OxPhos	2.01912
E6.75_cell14_Embryo1_Single	E6.5_Em	OxPhos	1.9183
E6.75_cell15_Embryo1_Single	E6.5_Em	OxPhos	1.98237
E6.75_cell16_Embryo1_Single	E6.5_Em	OxPhos	1.9564
E6.75_cell17_Embryo1_Single	E6.5_Em	OxPhos	1.99457
E6.75_cell18_Embryo1_Single	E6.5_Em	OxPhos	2.18478
E6.75_cell19_Embryo1_Single	E6.5_Em	OxPhos	2.07113
E6.75_cell20_Embryo1_Single	E6.5_Em	OxPhos	1.97687
E6.75_cell21_Embryo1_Single	E6.5_Em	OxPhos	2.18901
E6.75_cell22_Embryo1_Single	E6.5_Em	OxPhos	1.91998
E6.75_cell23_Embryo1_Single	E6.5_Em	OxPhos	1.94641
E6.75_cell24_Embryo1_Double	E6.5_Em	OxPhos	2.1689
E6.75_cell25_Embryo1_Single	E6.5_Em	OxPhos	2.18401
E6.75_cell26_Embryo1_Single	E6.5_Em	OxPhos	1.95396
E6.75_cell27_Embryo1_Single	E6.5_Em	OxPhos	1.8469
E6.75_cell28_Embryo1_Single	E6.5_Em	OxPhos	2.05678
E6.75_cell29_Embryo1_Single	E6.5_Em	OxPhos	1.96193
E6.75_cell30_Embryo1_Single	E6.5_Em	OxPhos	2.05147
E6.75_cell31_Embryo1_Single	E6.5_Em	OxPhos	1.93126
E6.75_cell33_Embryo1_Single	E6.5_Em	OxPhos	2.0869
E6.75_cell35_Embryo1_Single	E6.5_Em	OxPhos	2.00084
E6.75_cell36_Embryo1_Single	E6.5_Em	OxPhos	1.96997
E6.75_cell37_Embryo1_Single	E6.5_Em	OxPhos	2.03475
E6.75_cell38_Embryo1_Single	E6.5_Em	OxPhos	1.94116
E6.75_cell39_Embryo1_Single	E6.5_Em	OxPhos	1.93376
E6.75_cell40_Embryo1_Single	E6.5_Em	OxPhos	1.87788
E6.75_cell41_Embryo1_Single	E6.5_Em	OxPhos	1.93537
E6.75_cell42_Embryo1_Single	E6.5_Em	OxPhos	2.04676
E6.75_cell43_Embryo1_Single	E6.5_Em	OxPhos	1.86787
E6.75_cell44_Embryo1_Single	E6.5_Em	OxPhos	1.96777
E6.75_cell45_Embryo1_Single	E6.5_Em	OxPhos	1.97604
E6.75_cell46_Embryo1_Single	E6.5_Em	OxPhos	1.86634
E6.75_cell47_Embryo1_Single	E6.5_Em	OxPhos	1.95075
E6.75_cell48_Embryo1_Single	E6.5_Em	OxPhos	1.93617
E6.75_cell54_Embryo1_Single	E6.5_Em	OxPhos	1.9247
E6.75_cell55_Embryo1_Single	E6.5_Em	OxPhos	2.14544
E6.75_cell56_Embryo1_Single	E6.5_Em	OxPhos	1.96458
E6.75_cell58_Embryo1_Single	E6.5_Em	OxPhos	1.71643
E6.75_cell59_Embryo1_Single	E6.5_Em	OxPhos	1.94736
E6.75_cell60_Embryo1_Single	E6.5_Em	OxPhos	1.93343
E6.75_cell62_Embryo1_Single	E6.5_Em	OxPhos	1.96416
E6.75_cell63_Embryo1_Single	E6.5_Em	OxPhos	1.97987
E6.75_cell64_Embryo1_Single	E6.5_Em	OxPhos	2.04503
E6.75_cell70_Embryo2_Single	E6.5_Em	OxPhos	1.95705
E6.75_cell71_Embryo2_Single	E6.5_Em	OxPhos	2.25096
E6.75_cell72_Embryo2_Single	E6.5_Em	OxPhos	2.34826
E6.75_cell74_Embryo2_Single	E6.5_Em	OxPhos	2.04153
E6.75_cell75_Embryo2_Single	E6.5_Em	OxPhos	1.98546
E6.75_cell77_Embryo2_Single	E6.5_Em	OxPhos	2.01519
E6.75_cell80_Embryo2_Single	E6.5_Em	OxPhos	2.0707
E6.75_cell82_Embryo2_Single	E6.5_Em	OxPhos	2.05718
E6.75_cell84_Embryo2_Single	E6.5_Em	OxPhos	1.91199
E6.75_cell85_Embryo2_Single	E6.5_Em	OxPhos	2.21289
E6.75_cell86_Embryo2_Single	E6.5_Em	OxPhos	2.06885
E6.75_cell87_Embryo2_Single	E6.5_Em	OxPhos	1.89689
E6.75_cell88_Embryo2_Single	E6.5_Em	OxPhos	2.00572
E6.75_cell90_Embryo2_Single	E6.5_Em	OxPhos	2.18423
E6.75_cell92_Embryo2_Single	E6.5_Em	OxPhos	2.1719
E6.75_cell93_Embryo2_Single	E6.5_Em	OxPhos	2.36689
E6.75_cell94_Embryo2_Single	E6.5_Em	OxPhos	2.14045
E6.75_cell95_Embryo2_Single	E6.5_Em	OxPhos	2.08674
E6.75_cell96_Embryo2_Single	E6.5_Em	OxPhos	1.98844
SRR805451Aligned.sortedByCoord.out.bam	Zy	OxPhos	0.290962
SRR805452Aligned.sortedByCoord.out.bam	Zy	OxPhos	0.271207
SRR805450Aligned.sortedByCoord.out.bam	Zy	OxPhos	0.214831
SRR805264Aligned.sortedByCoord.out.bam	8C	OxPhos	1.3177
SRR805263Aligned.sortedByCoord.out.bam	8C	OxPhos	1.41492
SRR805262Aligned.sortedByCoord.out.bam	8C	OxPhos	1.25922
SRR805260Aligned.sortedByCoord.out.bam	8C	OxPhos	1.61336
SRR805261Aligned.sortedByCoord.out.bam	8C	OxPhos	1.22387
SRR805259Aligned.sortedByCoord.out.bam	8C	OxPhos	1.29878
SRR805257Aligned.sortedByCoord.out.bam	8C	OxPhos	1.15294
SRR805252Aligned.sortedByCoord.out.bam	8C	OxPhos	1.3413
SRR805258Aligned.sortedByCoord.out.bam	8C	OxPhos	1.23658
SRR805253Aligned.sortedByCoord.out.bam	8C	OxPhos	1.22813
SRR805255Aligned.sortedByCoord.out.bam	8C	OxPhos	1.27051
SRR805256Aligned.sortedByCoord.out.bam	8C	OxPhos	1.31493
SRR805251Aligned.sortedByCoord.out.bam	8C	OxPhos	1.15727
SRR805254Aligned.sortedByCoord.out.bam	8C	OxPhos	1.28551
SRR805250Aligned.sortedByCoord.out.bam	8C	OxPhos	1.00108
SRR805249Aligned.sortedByCoord.out.bam	8C	OxPhos	1.20101
SRR805248Aligned.sortedByCoord.out.bam	8C	OxPhos	1.14995
SRR805247Aligned.sortedByCoord.out.bam	8C	OxPhos	1.11117
SRR805245Aligned.sortedByCoord.out.bam	8C	OxPhos	1.16896
SRR805246Aligned.sortedByCoord.out.bam	8C	OxPhos	1.16738
SRR805244Aligned.sortedByCoord.out.bam	8C	OxPhos	1.21889
SRR805243Aligned.sortedByCoord.out.bam	8C	OxPhos	1.27241
SRR805241Aligned.sortedByCoord.out.bam	8C	OxPhos	1.30997
SRR805236Aligned.sortedByCoord.out.bam	4C	OxPhos	0.592005
SRR805235Aligned.sortedByCoord.out.bam	4C	OxPhos	0.808567
SRR805234Aligned.sortedByCoord.out.bam	4C	OxPhos	0.733026
SRR805233Aligned.sortedByCoord.out.bam	4C	OxPhos	0.642185
SRR805232Aligned.sortedByCoord.out.bam	4C	OxPhos	0.903472
SRR805229Aligned.sortedByCoord.out.bam	4C	OxPhos	0.828902
SRR805230Aligned.sortedByCoord.out.bam	4C	OxPhos	0.882624
SRR805231Aligned.sortedByCoord.out.bam	4C	OxPhos	0.746233
SRR805228Aligned.sortedByCoord.out.bam	4C	OxPhos	0.845
SRR805227Aligned.sortedByCoord.out.bam	4C	OxPhos	0.665069
SRR805226Aligned.sortedByCoord.out.bam	4C	OxPhos	0.851602
SRR805225Aligned.sortedByCoord.out.bam	4C	OxPhos	0.814978
SRR1041753Aligned.sortedByCoord.out.bam	8C	OxPhos	0.959456
SRR1041752Aligned.sortedByCoord.out.bam	8C	OxPhos	0.687246
SRR1041751Aligned.sortedByCoord.out.bam	8C	OxPhos	0.784791
SRR1041750Aligned.sortedByCoord.out.bam	8C	OxPhos	1.0728
SRR1041749Aligned.sortedByCoord.out.bam	8C	OxPhos	1.25693
SRR1041747Aligned.sortedByCoord.out.bam	8C	OxPhos	1.09274
SRR1041748Aligned.sortedByCoord.out.bam	8C	OxPhos	1.17401
SRR1041746Aligned.sortedByCoord.out.bam	8C	OxPhos	1.0816
SRR1041745Aligned.sortedByCoord.out.bam	8C	OxPhos	1.03786
SRR1041743Aligned.sortedByCoord.out.bam	8C	OxPhos	1.00576
SRR1041742Aligned.sortedByCoord.out.bam	8C	OxPhos	0.891303
SRR1041741Aligned.sortedByCoord.out.bam	8C	OxPhos	1.19393
SRR1041740Aligned.sortedByCoord.out.bam	8C	OxPhos	1.10826
