# Supplementary material for: A hexa-species transcriptome atlas of mammalian embryogenesis delineates metabolic regulation across three different implantation modes
Source: Nat Commun. 2022 Jun 16;13:3407. doi: 10.1038/s41467-022-30194-x (PMC9203550; doi:10.1038/s41467-022-30194-x)
Supplement: Supplementary file 5 — Source data [file 41467_2022_30194_MOESM5_ESM.xlsx]

## Sheet: Figure 1e
cell	CT	score	value
E3.5_P8_Cell2_embryo1_single	E3.5	oxphos	0.504373
E3.5_P8_Cell3_embryo2_single	E3.5	oxphos	0.505747
E3.5_P8_Cell5_embryo3_single	E3.5	oxphos	0.471041
E3.5_P8_Cell7_embryo4_single	E3.5	oxphos	0.502548
E3.5_P8_Cell22_embryo5_single	E3.5	oxphos	0.451674
E3.5_P8_Cell25_embryo1_double	E3.5	oxphos	0.346903
E3.5_P8_Cell58_embryo5_double	E3.5	oxphos	0.405954
E3.5_P8_Cell61_embryo1_single	E3.5	oxphos	0.490071
E3.5_P8_Cell63_embryo2_single	E3.5	oxphos	0.505164
E3.5_P8_Cell65_embryo3_single	E3.5	oxphos	0.420424
E3.5_P8_Cell70_embryo5_double	E3.5	oxphos	0.510908
E3.5_P8_Cell77_embryo3_single	E3.5	oxphos	0.480307
E3.5_P8_Cell79_embryo4_single	E3.5	oxphos	0.502371
E3.5_P8_Cell80_embryo4_single	E3.5	oxphos	0.41463
E3.5_P8_Cell87_embryo2_single	E3.5	oxphos	0.388823
E3.5_P8_Cell91_embryo4_single	E3.5	oxphos	0.524127
E3.5_P9_Cell1_embryo6_single	E3.5	oxphos	0.505035
E3.5_P9_Cell3_embryo6_single	E3.5	oxphos	0.625471
E3.5_P9_Cell4_embryo6_single	E3.5	oxphos	0.605274
E3.5_P9_Cell5_embryo7_single	E3.5	oxphos	0.679391
E3.5_P9_Cell6_embryo7_single	E3.5	oxphos	0.571989
E3.5_P9_Cell8_embryo8_single	E3.5	oxphos	0.511308
E3.5_P9_Cell9_embryo8_single	E3.5	oxphos	0.621708
E3.5_P9_Cell10_embryo9_single	E3.5	oxphos	0.685509
E3.5_P9_Cell11_embryo9_single	E3.5	oxphos	0.525142
E3.5_P9_Cell12_embryo9_double	E3.5	oxphos	0.640895
E3.5_P9_Cell13_embryo6_single	E3.5	oxphos	0.572413
E3.5_P9_Cell14_embryo6_single	E3.5	oxphos	0.530229
E3.5_P9_Cell15_embryo6_single	E3.5	oxphos	0.566578
E3.5_P9_Cell16_embryo6_single	E3.5	oxphos	0.574968
E3.5_P9_Cell17_embryo7_single	E3.5	oxphos	0.525249
E3.5_P9_Cell18_embryo7_single	E3.5	oxphos	0.624463
E3.5_P9_Cell22_embryo9_single	E3.5	oxphos	0.618614
E3.5_P9_Cell23_embryo9_single	E3.5	oxphos	0.505597
E3.5_P9_Cell24_embryo9_single	E3.5	oxphos	0.567062
E3.5_P9_Cell25_embryo6_single	E3.5	oxphos	0.528511
E3.5_P9_Cell26_embryo6_single	E3.5	oxphos	0.531086
E3.5_P9_Cell27_embryo6_single	E3.5	oxphos	0.497172
E3.5_P9_Cell28_embryo6_single	E3.5	oxphos	0.593291
E3.5_P9_Cell29_embryo7_single	E3.5	oxphos	0.601443
E3.5_P9_Cell30_embryo7_single	E3.5	oxphos	0.579227
E3.5_P9_Cell33_embryo8_single	E3.5	oxphos	0.525226
E3.5_P9_Cell34_embryo9_single	E3.5	oxphos	0.600519
E3.5_P9_Cell35_embryo9_single	E3.5	oxphos	0.512805
E3.5_P9_Cell36_embryo9_single	E3.5	oxphos	0.600263
E3.5_P9_Cell37_embryo6_single	E3.5	oxphos	0.605296
E3.5_P9_Cell38_embryo6_single	E3.5	oxphos	0.546806
E3.5_P9_Cell39_embryo6_single	E3.5	oxphos	0.57683
E3.5_P9_Cell40_embryo6_single	E3.5	oxphos	0.580498
E3.5_P9_Cell41_embryo7_single	E3.5	oxphos	0.579323
E3.5_P9_Cell42_embryo7_single	E3.5	oxphos	0.565187
E3.5_P9_Cell43_embryo7_double	E3.5	oxphos	0.593223
E3.5_P9_Cell45_embryo8_single	E3.5	oxphos	0.49874
E3.5_P9_Cell46_embryo9_single	E3.5	oxphos	0.529731
E3.5_P9_Cell47_embryo9_double	E3.5	oxphos	0.618235
E3.5_P9_Cell49_embryo6_single	E3.5	oxphos	0.523269
E3.5_P9_Cell50_embryo6_single	E3.5	oxphos	0.529816
E3.5_P9_Cell51_embryo6_single	E3.5	oxphos	0.542639
E3.5_P9_Cell52_embryo6_single	E3.5	oxphos	0.558923
E3.5_P9_Cell53_embryo7_single	E3.5	oxphos	0.556006
E3.5_P9_Cell54_embryo7_single	E3.5	oxphos	0.583894
E3.5_P9_Cell56_embryo8_single	E3.5	oxphos	0.504876
E3.5_P9_Cell57_embryo8_single	E3.5	oxphos	0.533128
E3.5_P9_Cell58_embryo9_single	E3.5	oxphos	0.607639
E3.5_P9_Cell59_embryo9_double	E3.5	oxphos	0.485756
E3.5_P9_Cell61_embryo6_single	E3.5	oxphos	0.57623
E3.5_P9_Cell62_embryo6_single	E3.5	oxphos	0.504167
E3.5_P9_Cell63_embryo6_single	E3.5	oxphos	0.553271
E3.5_P9_Cell65_embryo7_single	E3.5	oxphos	0.533014
E3.5_P9_Cell66_embryo7_single	E3.5	oxphos	0.590373
E3.5_P9_Cell68_embryo8_single	E3.5	oxphos	0.527265
E3.5_P9_Cell69_embryo8_single	E3.5	oxphos	0.612213
E3.5_P9_Cell70_embryo9_single	E3.5	oxphos	0.563072
E3.5_P9_Cell71_embryo9_double	E3.5	oxphos	0.562782
E3.5_P9_Cell73_embryo6_single	E3.5	oxphos	0.545537
E3.5_P9_Cell74_embryo6_single	E3.5	oxphos	0.500277
E3.5_P9_Cell75_embryo6_single	E3.5	oxphos	0.631437
E3.5_P9_Cell77_embryo7_single	E3.5	oxphos	0.608422
E3.5_P9_Cell78_embryo7_single	E3.5	oxphos	0.523223
E3.5_P9_Cell80_embryo8_single	E3.5	oxphos	0.581803
E3.5_P9_Cell81_embryo8_single	E3.5	oxphos	0.62161
E3.5_P9_Cell82_embryo9_single	E3.5	oxphos	0.721456
E3.5_P9_Cell83_embryo9_double	E3.5	oxphos	0.629505
E3.5_P9_Cell85_embryo6_single	E3.5	oxphos	0.557133
E3.5_P9_Cell86_embryo6_single	E3.5	oxphos	0.623187
E3.5_P9_Cell87_embryo6_single	E3.5	oxphos	0.554184
E3.5_P9_Cell89_embryo7_single	E3.5	oxphos	0.54817
E3.5_P9_Cell90_embryo7_single	E3.5	oxphos	0.632935
E3.5_P9_Cell92_embryo8_single	E3.5	oxphos	0.652926
E3.5_P9_Cell94_embryo9_single	E3.5	oxphos	0.690019
E3.5_P11.P6.P10_cell181_embryo_single	E3.5	oxphos	0.504298
E3.5_P11.P6.P10_cell182_embryo_single	E3.5	oxphos	0.478975
E3.5_P11.P6.P10_cell183_embryo_single	E3.5	oxphos	0.513688
E3.5_P11.P6.P10_cell184_embryo_single	E3.5	oxphos	0.688227
E3.5_P11.P6.P10_cell185_embryo_single	E3.5	oxphos	0.517219
E3.5_P11.P6.P10_cell186_embryo_single	E3.5	oxphos	0.473777
E3.5_P11.P6.P10_cell187_embryo_single	E3.5	oxphos	0.475665
E3.5_P11.P6.P10_cell189_embryo_single	E3.5	oxphos	0.585553
E3.5_P11.P6.P10_cell190_embryo_single	E3.5	oxphos	0.586001
E4.5_P1_Cell1_embryo1_single	E4.5_Epiblast	oxphos	0.670859
E4.5_P1_Cell2_embryo1_single	E4.5_Epiblast	oxphos	0.636452
E4.5_P1_Cell7_embryo2_single	E5.5	oxphos	0.783707
E4.5_P1_Cell19_embryo2_single	E4.5_Epiblast	oxphos	0.653575
E4.5_P1_Cell39_embryo1_double	E4.5_Epiblast	oxphos	0.542513
E4.5_P1_Cell51_embryo1_double	E4.5_Epiblast	oxphos	0.64984
E4.5_P1_Cell67_embryo2_single	E4.5_Epiblast	oxphos	0.645489
E4.5_P1_Cell73_embryo1_single	E4.5_Epiblast	oxphos	0.648651
E4.5_P1_Cell78_embryo2_single	E4.5_Epiblast	oxphos	0.564717
E4.5_P1_Cell85_embryo1_single	E4.5_Epiblast	oxphos	0.63696
E4.5_P2_Cell5_embryo4_single	E4.5_Epiblast	oxphos	0.590818
E4.5_P2_Cell7_embryo4_double	E4.5_Epiblast	oxphos	0.784928
E4.5_P2_Cell9_embryo5_single	E4.5_Epiblast	oxphos	0.704103
E4.5_P2_Cell23_embryo5_double	E4.5_Epiblast	oxphos	0.651363
E4.5_P2_Cell26_embryo3_double	E4.5_Epiblast	oxphos	0.661692
E4.5_P2_Cell28_embryo4_single	E4.5_Epiblast	oxphos	0.651756
E4.5_P2_Cell35_embryo5_double	E4.5_Epiblast	oxphos	0.665937
E4.5_P2_Cell37_embryo3_single	E4.5_Epiblast	oxphos	0.673781
E4.5_P2_Cell42_embryo4_double	E4.5_Epiblast	oxphos	0.578371
E4.5_P2_Cell47_embryo5_double	E4.5_Epiblast	oxphos	0.671147
E4.5_P2_Cell49_embryo3_single	E4.5_Epiblast	oxphos	0.612011
E4.5_P2_Cell52_embryo4_single	E4.5_Epiblast	oxphos	0.738829
E4.5_P2_Cell56_embryo5_single	E4.5_Epiblast	oxphos	0.676024
E4.5_P2_Cell57_embryo5_single	E4.5_Epiblast	oxphos	0.526411
E4.5_P2_Cell61_embryo3_single	E4.5_Epiblast	oxphos	0.611924
E4.5_P2_Cell73_embryo3_single	E4.5_Epiblast	oxphos	0.662738
E4.5_P2_Cell87_embryo4_single	E4.5_Epiblast	oxphos	0.714949
E4.5_P2_Cell88_embryo4_single	E4.5_Epiblast	oxphos	0.610774
E4.5_P2_Cell92_embryo5_single	E4.5_Epiblast	oxphos	0.604798
E5.5_P2.P3_cell1_embryo1_single	E5.5	oxphos	0.60743
E5.5_P2.P3_cell2_embryo1_single	E5.5	oxphos	0.586084
E5.5_P2.P3_cell4_embryo1_single	E5.5	oxphos	0.588609
E5.5_P2.P3_cell5_embryo1_single	E5.5	oxphos	0.679995
E5.5_P2.P3_cell6_embryo1_single	E5.5	oxphos	0.638243
E5.5_P2.P3_cell7_embryo1_single	E5.5	oxphos	0.544723
E5.5_P2.P3_cell8_embryo1_single	E5.5	oxphos	0.589265
E5.5_P2.P3_cell10_embryo1_single	E5.5	oxphos	0.563127
E5.5_P2.P3_cell13_embryo1_single	E5.5	oxphos	0.617954
E5.5_P2.P3_cell14_embryo1_single	E5.5	oxphos	0.636273
E5.5_P2.P3_cell15_embryo1_single	E5.5	oxphos	0.480267
E5.5_P2.P3_cell18_embryo1_single	E5.5	oxphos	0.669349
E5.5_P2.P3_cell19_embryo1_single	E5.5	oxphos	0.601899
E5.5_P2.P3_cell20_embryo1_single	E5.5	oxphos	0.602052
E5.5_P2.P3_cell21_embryo1_single	E5.5	oxphos	0.468468
E5.5_P2.P3_cell23_embryo1_single	E5.5	oxphos	0.496046
E5.5_P2.P3_cell25_embryo1_single	E5.5	oxphos	0.580906
E5.5_P2.P3_cell27_embryo1_single	E5.5	oxphos	0.571748
E5.5_P2.P3_cell30_embryo1_single	E5.5	oxphos	0.555294
E5.5_P2.P3_cell31_embryo1_single	E5.5	oxphos	0.547473
E5.5_P2.P3_cell36_embryo1_single	E5.5	oxphos	0.578621
E5.5_P2.P3_cell39_embryo1_single	E5.5	oxphos	0.661047
E5.5_P2.P3_cell44_embryo1_single	E5.5	oxphos	0.500632
E5.5_P2.P3_cell47_embryo1_single	E5.5	oxphos	0.490797
E5.5_P2.P3_cell48_embryo1_single	E5.5	oxphos	0.554299
E5.5_P2.P3_cell55_embryo1_single	E5.5	oxphos	0.46031
E5.5_P2.P3_cell99_embryo2_single	E5.5	oxphos	0.518896
E5.5_P2.P3_cell100_embryo2_single	E5.5	oxphos	0.618479
E5.5_P2.P3_cell101_embryo2_single	E5.5	oxphos	0.552202
E5.5_P2.P3_cell108_embryo2_single	E5.5	oxphos	0.680007
E5.5_P2.P3_cell110_embryo2_single	E5.5	oxphos	0.576892
E5.5_P2.P3_cell111_embryo2_single	E5.5	oxphos	0.544335
E5.5_P2.P3_cell112_embryo2_single	E5.5	oxphos	0.430383
E5.5_P2.P3_cell115_embryo2_single	E5.5	oxphos	0.52021
E5.5_P2.P3_cell117_embryo2_single	E5.5	oxphos	0.60285
E5.5_P2.P3_cell119_embryo2_single	E5.5	oxphos	0.567829
E5.5_P2.P3_cell120_embryo2_single	E5.5	oxphos	0.520192
E5.5_P2.P3_cell121_embryo2_single	E5.5	oxphos	0.590531
E5.5_P2.P3_cell123_embryo2_single	E5.5	oxphos	0.494112
E5.5_P2.P3_cell125_embryo2_single	E5.5	oxphos	0.595981
E5.5_P2.P3_cell126_embryo2_single	E5.5	oxphos	0.562683
E5.5_P2.P3_cell127_embryo2_single	E5.5	oxphos	0.689739
E5.5_P2.P3_cell128_embryo2_single	E5.5	oxphos	0.562968
E5.5_P2.P3_cell129_embryo2_double	E5.5	oxphos	0.510147
E5.5_P2.P3_cell130_embryo2_double	E5.5	oxphos	0.543927
E5.5_P2.P3_cell131_embryo2_double	E5.5	oxphos	0.497107
E5.5_P2.P3_cell132_embryo2_double	E5.5	oxphos	0.538791
E5.5_P2.P3_cell133_embryo2_double	E5.5	oxphos	0.668524
E5.5_P2.P3_cell134_embryo2_double	E5.5	oxphos	0.491444
E5.5_P2.P3_cell135_embryo2_double	E5.5	oxphos	0.567282
E5.5_P2.P3_cell136_embryo2_double	E5.5	oxphos	0.479661
E5.5_P2.P3_cell137_embryo2_double	E5.5	oxphos	0.52222
E5.5_P2.P3_cell139_embryo2_double	E5.5	oxphos	0.534329
E5.5_P2.P3_cell140_embryo2_double	E5.5	oxphos	0.601341
E5.5_P2.P3_cell141_embryo2_double	E5.5	oxphos	0.537751
E5.5_P2.P3_cell142_embryo2_double	E5.5	oxphos	0.550385
E5.5_P2.P3_cell143_embryo2_double	E5.5	oxphos	0.527594
E5.5_P2.P3_cell144_embryo2_double	E5.5	oxphos	0.532948
E5.5_P2.P3_cell145_embryo2_double	E5.5	oxphos	0.534727
E5.5_P2.P3_cell147_embryo2_double	E5.5	oxphos	0.640445
E5.5_P2.P3_cell148_embryo2_double	E5.5	oxphos	0.582966
E5.5_P7.P4.P5_cell2_embryo3_single	E5.5	oxphos	0.539032
E5.5_P7.P4.P5_cell3_embryo3_single	E5.5	oxphos	0.705699
E5.5_P7.P4.P5_cell6_embryo3_single	E5.5	oxphos	0.624617
E5.5_P7.P4.P5_cell7_embryo3_single	E5.5	oxphos	0.579363
E5.5_P7.P4.P5_cell8_embryo3_single	E5.5	oxphos	0.603521
E5.5_P7.P4.P5_cell9_embryo3_single	E5.5	oxphos	0.500092
E5.5_P7.P4.P5_cell10_embryo3_single	E5.5	oxphos	0.601536
E5.5_P7.P4.P5_cell11_embryo3_single	E5.5	oxphos	0.705814
E5.5_P7.P4.P5_cell12_embryo3_single	E5.5	oxphos	0.660533
E5.5_P7.P4.P5_cell13_embryo3_single	E5.5	oxphos	0.524433
E5.5_P7.P4.P5_cell14_embryo3_single	E5.5	oxphos	0.555899
E5.5_P7.P4.P5_cell15_embryo3_single	E5.5	oxphos	0.616674
E5.5_P7.P4.P5_cell20_embryo3_single	E5.5	oxphos	0.565444
E5.5_P7.P4.P5_cell21_embryo3_single	E5.5	oxphos	0.546722
E5.5_P7.P4.P5_cell22_embryo3_single	E5.5	oxphos	0.681342
E5.5_P7.P4.P5_cell23_embryo3_single	E5.5	oxphos	0.660236
E5.5_P7.P4.P5_cell26_embryo3_double	E5.5	oxphos	0.534145
E5.5_P7.P4.P5_cell27_embryo3_double	E5.5	oxphos	0.625814
E5.5_P7.P4.P5_cell28_embryo3_double	E5.5	oxphos	0.510167
E5.5_P7.P4.P5_cell30_embryo3_double	E5.5	oxphos	0.56218
E5.5_P7.P4.P5_cell32_embryo3_double	E5.5	oxphos	0.596066
E5.5_P7.P4.P5_cell33_embryo3_double	E5.5	oxphos	0.396171
E5.5_P7.P4.P5_cell34_embryo3_double	E5.5	oxphos	0.667104
E5.5_P7.P4.P5_cell51_embryo4_single	E5.5	oxphos	0.502361
E5.5_P7.P4.P5_cell52_embryo4_single	E5.5	oxphos	0.540381
E5.5_P7.P4.P5_cell54_embryo4_single	E5.5	oxphos	0.591925
E5.5_P7.P4.P5_cell55_embryo4_single	E5.5	oxphos	0.606317
E5.5_P7.P4.P5_cell56_embryo4_single	E5.5	oxphos	0.424405
E5.5_P7.P4.P5_cell58_embryo4_single	E5.5	oxphos	0.614723
E5.5_P7.P4.P5_cell59_embryo4_single	E5.5	oxphos	0.708134
E5.5_P7.P4.P5_cell62_embryo4_single	E5.5	oxphos	0.603449
E5.5_P7.P4.P5_cell63_embryo4_single	E5.5	oxphos	0.514159
E5.5_P7.P4.P5_cell65_embryo4_double	E5.5	oxphos	0.598603
E5.5_P7.P4.P5_cell66_embryo4_double	E5.5	oxphos	0.601693
E5.5_P7.P4.P5_cell68_embryo4_double	E5.5	oxphos	0.42025
E5.5_P7.P4.P5_cell70_embryo4_double	E5.5	oxphos	0.544102
E5.5_P7.P4.P5_cell71_embryo4_double	E5.5	oxphos	0.575145
E5.5_P7.P4.P5_cell72_embryo4_double	E5.5	oxphos	0.510561
E5.5_P7.P4.P5_cell73_embryo4_double	E5.5	oxphos	0.529846
E5.5_P7.P4.P5_cell74_embryo4_double	E5.5	oxphos	0.59288
E5.5_P7.P4.P5_cell118_embryo5_single	E5.5	oxphos	0.787439
E5.5_P7.P4.P5_cell125_embryo5_double	E5.5	oxphos	0.813505
E5.5_P7.P4.P5_cell145_embryo6_single	E5.5	oxphos	0.61497
E5.5_P7.P4.P5_cell146_embryo6_single	E5.5	oxphos	0.633451
E5.5_P7.P4.P5_cell148_embryo6_single	E5.5	oxphos	0.519674
E5.5_P7.P4.P5_cell150_embryo6_single	E5.5	oxphos	0.547993
E5.5_P7.P4.P5_cell151_embryo6_single	E5.5	oxphos	0.403606
E5.5_P7.P4.P5_cell153_embryo6_single	E5.5	oxphos	0.465145
E5.5_P7.P4.P5_cell155_embryo6_single	E5.5	oxphos	0.55499
E5.5_P7.P4.P5_cell156_embryo6_single	E5.5	oxphos	0.524964
E5.5_P7.P4.P5_cell157_embryo6_single	E5.5	oxphos	0.502186
E5.5_P7.P4.P5_cell158_embryo6_single	E5.5	oxphos	0.590108
E5.5_P7.P4.P5_cell160_embryo6_single	E5.5	oxphos	0.522034
E5.5_P7.P4.P5_cell161_embryo6_single	E5.5	oxphos	0.586599
E5.5_P7.P4.P5_cell162_embryo6_single	E5.5	oxphos	0.532023
E5.5_P7.P4.P5_cell163_embryo6_single	E5.5	oxphos	0.480519
E5.5_P7.P4.P5_cell165_embryo6_single	E5.5	oxphos	0.5235
E5.5_P7.P4.P5_cell166_embryo6_single	E5.5	oxphos	0.570074
E5.5_P7.P4.P5_cell167_embryo6_single	E5.5	oxphos	0.593207
E5.5_P7.P4.P5_cell168_embryo6_single	E5.5	oxphos	0.583983
E5.5_P7.P4.P5_cell169_embryo6_single	E5.5	oxphos	0.508143
E5.5_P7.P4.P5_cell171_embryo6_single	E5.5	oxphos	0.481369
E5.5_P7.P4.P5_cell172_embryo6_single	E5.5	oxphos	0.597375
E5.5_P7.P4.P5_cell173_embryo6_single	E5.5	oxphos	0.426196
E5.5_P7.P4.P5_cell174_embryo6_single	E5.5	oxphos	0.42331
E5.5_P7.P4.P5_cell175_embryo6_single	E5.5	oxphos	0.51057
E5.5_P7.P4.P5_cell178_embryo6_single	E5.5	oxphos	0.500771
E5.5_P7.P4.P5_cell179_embryo6_single	E5.5	oxphos	0.539161
E5.5_P7.P4.P5_cell180_embryo6_double	E5.5	oxphos	0.533118
E5.5_P7.P4.P5_cell181_embryo6_double	E5.5	oxphos	0.5159
E5.5_P7.P4.P5_cell182_embryo6_double	E5.5	oxphos	0.555775
E5.5_P7.P4.P5_cell183_embryo6_double	E5.5	oxphos	0.520218
E5.5_P11.P6.P10_cell2_embryo7_single	E5.5	oxphos	0.587849
E5.5_P11.P6.P10_cell5_embryo7_single	E5.5	oxphos	0.52546
E5.5_P11.P6.P10_cell6_embryo7_single	E5.5	oxphos	0.670641
E5.5_P11.P6.P10_cell15_embryo7_single	E5.5	oxphos	0.490333
E5.5_P11.P6.P10_cell17_embryo7_single	E5.5	oxphos	0.562201
E5.5_P11.P6.P10_cell22_embryo7_single	E5.5	oxphos	0.614296
E5.5_P11.P6.P10_cell25_embryo7_single	E5.5	oxphos	0.505231
E5.5_P11.P6.P10_cell26_embryo7_single	E5.5	oxphos	0.615334
E5.5_P11.P6.P10_cell27_embryo7_single	E5.5	oxphos	0.52003
E5.5_P11.P6.P10_cell32_embryo7_single	E5.5	oxphos	0.587783
E5.5_P11.P6.P10_cell33_embryo7_single	E5.5	oxphos	0.64482
E5.5_P11.P6.P10_cell34_embryo7_single	E5.5	oxphos	0.572495
E5.5_P11.P6.P10_cell37_embryo7_single	E5.5	oxphos	0.607078
E5.5_P11.P6.P10_cell40_embryo7_single	E5.5	oxphos	0.548463
E5.5_P11.P6.P10_cell44_embryo7_single	E5.5	oxphos	0.597567
E5.5_P11.P6.P10_cell46_embryo7_single	E5.5	oxphos	0.571842
E5.5_P11.P6.P10_cell49_embryo7_single	E5.5	oxphos	0.704192
E5.5_P11.P6.P10_cell52_embryo7_single	E5.5	oxphos	0.590692
E5.5_P11.P6.P10_cell53_embryo7_single	E5.5	oxphos	0.567338
E5.5_P11.P6.P10_cell54_embryo7_single	E5.5	oxphos	0.616738
E5.5_P11.P6.P10_cell55_embryo7_single	E5.5	oxphos	0.629457
E5.5_P11.P6.P10_cell56_embryo7_single	E5.5	oxphos	0.625419
E5.5_P11.P6.P10_cell57_embryo7_single	E5.5	oxphos	0.604505
E5.5_P11.P6.P10_cell58_embryo7_double	E5.5	oxphos	0.570943
E5.5_P11.P6.P10_cell61_embryo7_single	E5.5	oxphos	0.646737
E5.5_P11.P6.P10_cell62_embryo7_single	E5.5	oxphos	0.646761
E5.5_P11.P6.P10_cell64_embryo7_single	E5.5	oxphos	0.556002
E5.5_P11.P6.P10_cell65_embryo7_single	E5.5	oxphos	0.845937
E5.5_P11.P6.P10_cell66_embryo7_single	E5.5	oxphos	0.619828
E5.5_P11.P6.P10_cell67_embryo7_single	E5.5	oxphos	0.639818
E5.5_P11.P6.P10_cell68_embryo7_single	E5.5	oxphos	0.564848
E5.5_P11.P6.P10_cell70_embryo7_double	E5.5	oxphos	0.584734
E5.5_P11.P6.P10_cell73_embryo7_single	E5.5	oxphos	0.606143
E5.5_P11.P6.P10_cell74_embryo7_single	E5.5	oxphos	0.52931
E5.5_P11.P6.P10_cell76_embryo7_single	E5.5	oxphos	0.69132
E5.5_P11.P6.P10_cell77_embryo7_single	E5.5	oxphos	0.514122
E5.5_P11.P6.P10_cell78_embryo7_single	E5.5	oxphos	0.66029
E5.5_P11.P6.P10_cell79_embryo7_single	E5.5	oxphos	0.588358
E5.5_P11.P6.P10_cell80_embryo7_single	E5.5	oxphos	0.519718
E5.5_P11.P6.P10_cell82_embryo7_double	E5.5	oxphos	0.585186
E5.5_P11.P6.P10_cell85_embryo7_single	E5.5	oxphos	0.559471
E5.5_P11.P6.P10_cell89_embryo7_single	E5.5	oxphos	0.519678
E5.5_P11.P6.P10_cell92_embryo7_single	E5.5	oxphos	0.647822
E5.5_P11.P6.P10_cell93_embryo7_single	E5.5	oxphos	0.621311
E5.5_P11.P6.P10_cell94_embryo7_double	E5.5	oxphos	0.768782
E5.5_P11.P6.P10_cell97_embryo8_single	E5.5	oxphos	0.462403
E5.5_P11.P6.P10_cell98_embryo8_single	E5.5	oxphos	0.516135
E5.5_P11.P6.P10_cell99_embryo8_single	E5.5	oxphos	0.569144
E5.5_P11.P6.P10_cell100_embryo8_single	E5.5	oxphos	0.536434
E5.5_P11.P6.P10_cell101_embryo8_single	E5.5	oxphos	0.60379
E5.5_P11.P6.P10_cell102_embryo8_single	E5.5	oxphos	0.483515
E5.5_P11.P6.P10_cell103_embryo8_single	E5.5	oxphos	0.630114
E5.5_P11.P6.P10_cell104_embryo8_single	E5.5	oxphos	0.600294
E5.5_P11.P6.P10_cell105_embryo8_single	E5.5	oxphos	0.595
E5.5_P11.P6.P10_cell107_embryo8_single	E5.5	oxphos	0.632281
E5.5_P11.P6.P10_cell108_embryo8_single	E5.5	oxphos	0.511958
E5.5_P11.P6.P10_cell109_embryo8_single	E5.5	oxphos	0.469575
E5.5_P11.P6.P10_cell110_embryo8_single	E5.5	oxphos	0.4917
E5.5_P11.P6.P10_cell111_embryo8_single	E5.5	oxphos	0.533192
E5.5_P11.P6.P10_cell112_embryo8_single	E5.5	oxphos	0.504074
E5.5_P11.P6.P10_cell113_embryo8_single	E5.5	oxphos	0.558563
E5.5_P11.P6.P10_cell114_embryo8_single	E5.5	oxphos	0.5573
E5.5_P11.P6.P10_cell116_embryo8_single	E5.5	oxphos	0.53516
E5.5_P11.P6.P10_cell119_embryo8_single	E5.5	oxphos	0.56317
E5.5_P11.P6.P10_cell120_embryo8_single	E5.5	oxphos	0.578877
E5.5_P11.P6.P10_cell121_embryo8_single	E5.5	oxphos	0.600532
E5.5_P11.P6.P10_cell123_embryo8_single	E5.5	oxphos	0.518889
E5.5_P11.P6.P10_cell124_embryo8_single	E5.5	oxphos	0.428541
E5.5_P11.P6.P10_cell125_embryo8_single	E5.5	oxphos	0.516586
E5.5_P11.P6.P10_cell126_embryo8_single	E5.5	oxphos	0.621234
E5.5_P11.P6.P10_cell127_embryo8_single	E5.5	oxphos	0.570871
E5.5_P11.P6.P10_cell128_embryo8_single	E5.5	oxphos	0.542877
E5.5_P11.P6.P10_cell129_embryo8_single	E5.5	oxphos	0.578602
E5.5_P11.P6.P10_cell130_embryo8_single	E5.5	oxphos	0.615765
E5.5_P11.P6.P10_cell131_embryo8_single	E5.5	oxphos	0.594587
E5.5_P11.P6.P10_cell132_embryo8_single	E5.5	oxphos	0.536355
E5.5_P11.P6.P10_cell133_embryo8_single	E5.5	oxphos	0.427766
E5.5_P11.P6.P10_cell134_embryo8_single	E5.5	oxphos	0.536007
E5.5_P11.P6.P10_cell135_embryo8_single	E5.5	oxphos	0.474606
E5.5_P11.P6.P10_cell136_embryo8_single	E5.5	oxphos	0.498477
E5.5_P11.P6.P10_cell137_embryo8_single	E5.5	oxphos	0.479909
E5.5_P11.P6.P10_cell138_embryo8_single	E5.5	oxphos	0.552352
E5.5_P11.P6.P10_cell139_embryo8_single	E5.5	oxphos	0.504555
E5.5_P11.P6.P10_cell140_embryo8_single	E5.5	oxphos	0.483051
E5.5_P11.P6.P10_cell141_embryo8_single	E5.5	oxphos	0.474075
E5.5_P11.P6.P10_cell142_embryo8_single	E5.5	oxphos	0.434183
E5.5_P11.P6.P10_cell143_embryo8_single	E5.5	oxphos	0.527967
E5.5_P11.P6.P10_cell144_embryo8_single	E5.5	oxphos	0.559713
E5.5_P1_cell1_embryo9_single	E5.5	oxphos	0.56704
E5.5_P1_cell2_embryo9_single	E5.5	oxphos	0.690141
E5.5_P1_cell3_embryo9_single	E5.5	oxphos	0.544823
E5.5_P1_cell5_embryo9_single	E5.5	oxphos	0.63674
E5.5_P1_cell7_embryo9_single	E5.5	oxphos	0.657289
E5.5_P1_cell8_embryo9_single	E5.5	oxphos	0.559151
E5.5_P1_cell9_embryo9_single	E5.5	oxphos	0.688771
E5.5_P1_cell10_embryo9_single	E5.5	oxphos	0.626497
E5.5_P1_cell11_embryo9_single	E5.5	oxphos	0.574456
E5.5_P1_cell14_embryo9_single	E5.5	oxphos	0.551185
E5.5_P1_cell15_embryo9_single	E5.5	oxphos	0.621212
E5.5_P1_cell16_embryo9_single	E5.5	oxphos	0.61923
E5.5_P1_cell17_embryo9_single	E5.5	oxphos	0.6111
E5.5_P1_cell19_embryo9_single	E5.5	oxphos	0.548205
E5.5_P1_cell20_embryo9_single	E5.5	oxphos	0.588684
E5.5_P1_cell21_embryo9_double	E5.5	oxphos	0.625097
E5.5_P1_cell22_embryo9_double	E5.5	oxphos	0.570038
E5.5_P1_cell23_embryo9_double	E5.5	oxphos	0.629543
E5.5_P1_cell24_embryo9_double	E5.5	oxphos	0.588663
E5.5_P1_cell25_embryo9_double	E5.5	oxphos	0.677468
E5.5_P1_cell26_embryo9_double	E5.5	oxphos	0.539275
E5.5_P1_cell27_embryo9_double	E5.5	oxphos	0.593558
E5.5_P1_cell30_embryo9_double	E5.5	oxphos	0.611057
E5.5_P1_cell32_embryo9_double	E5.5	oxphos	0.4982
E5.5_P1_cell33_embryo9_double	E5.5	oxphos	0.564073
E5.5_P1_cell34_embryo9_double	E5.5	oxphos	0.613353
E5.5_P1_cell35_embryo9_double	E5.5	oxphos	0.539702
E5.5_P1_cell36_embryo9_double	E5.5	oxphos	0.539258
E5.5_P1_cell37_embryo9_double	E5.5	oxphos	0.564208
E5.5_P1_cell38_embryo9_double	E5.5	oxphos	0.538948
E5.5_P1_cell39_embryo9_double	E5.5	oxphos	0.626236
E5.5_P1_cell40_embryo9_double	E5.5	oxphos	0.539233
E5.5_P1_cell41_embryo9_double	E5.5	oxphos	0.54984
E5.5_P1_cell42_embryo9_double	E5.5	oxphos	0.515285
E5.5_P1_cell43_embryo9_double	E5.5	oxphos	0.515316
E5.5_P1_cell44_embryo9_double	E5.5	oxphos	0.579781
E5.5_P1_cell45_embryo9_double	E5.5	oxphos	0.552054
E5.5_P1_cell46_embryo9_double	E5.5	oxphos	0.550649
E5.5_P1_cell47_embryo9_double	E5.5	oxphos	0.647292
E6.5_cell10_embryo2_single	E6.5_Em	oxphos	0.428965
E6.5_cell11_embryo2_single	E6.5_Em	oxphos	0.441817
E6.5_cell12_embryo2_single	E6.5_Em	oxphos	0.507271
E6.5_cell19_embryo2_single	E6.5_Em	oxphos	0.426158
E6.5_cell22_embryo2_single	E6.5_Em	oxphos	0.398978
E6.5_cell23_embryo2_single	E6.5_Em	oxphos	0.502008
E6.5_cell24_embryo2_single	E6.5_Em	oxphos	0.455471
E6.5_cell31_embryo2_double	E6.5_Em	oxphos	0.398425
E6.5_cell32_embryo2_double	E6.5_Em	oxphos	0.696871
E6.5_cell34_embryo2_single	E6.5_Em	oxphos	0.455277
E6.5_cell35_embryo2_single	E6.5_Em	oxphos	0.462522
E6.5_cell36_embryo2_single	E6.5_Em	oxphos	0.436173
E6.5_cell39_embryo1_single	E6.5_Em	oxphos	0.456863
E6.5_cell41_embryo1_single	E6.5_Em	oxphos	0.467992
E6.5_cell44_embryo2_single	E6.5_Em	oxphos	0.379905
E6.5_cell47_embryo2_single	E6.5_Em	oxphos	0.445661
E6.5_cell48_embryo2_single	E6.5_Em	oxphos	0.4537
E6.5_cell52_embryo1_double	E6.5_Em	oxphos	0.547557
E6.5_cell58_embryo2_single	E6.5_Em	oxphos	0.621682
E6.5_cell59_embryo2_single	E6.5_Em	oxphos	0.45634
E6.5_cell60_embryo2_single	E6.5_Em	oxphos	0.485846
E6.5_cell68_embryo2_single	E6.5_Em	oxphos	0.563354
E6.5_cell70_embryo2_single	E6.5_Em	oxphos	0.452667
E6.5_cell71_embryo2_single	E6.5_Em	oxphos	0.451594
E6.5_cell72_embryo2_single	E6.5_Em	oxphos	0.470017
E6.5_cell80_embryo2_single	E6.5_Em	oxphos	0.619375
E6.5_cell82_embryo2_single	E6.5_Em	oxphos	0.430233
E6.5_cell83_embryo2_single	E6.5_Em	oxphos	0.443339
E6.5_cell84_embryo2_single	E6.5_Em	oxphos	0.527135
E6.5_cell85_embryo1_single	E6.5_Em	oxphos	0.518683
E6.5_cell91_embryo2_double	E6.5_Em	oxphos	0.682598
E6.5_cell94_embryo2_single	E6.5_Em	oxphos	0.473423
E6.5_cell95_embryo2_single	E6.5_Em	oxphos	0.433861
E6.5_cell96_embryo2_single	E6.5_Em	oxphos	0.447146
E6.5_P1_Cell2_embryo1_single	E6.5_Em	oxphos	0.409478
E6.5_P1_Cell8_embryo1_single	E6.5_Em	oxphos	0.59992
E6.5_P1_Cell13_embryo1_double	E6.5_Em	oxphos	0.416865
E6.5_P1_Cell22_embryo2_single	E6.5_Em	oxphos	0.486197
E6.5_P1_Cell35_embryo2_single	E6.5_Em	oxphos	0.419709
E6.5_P1_Cell38_embryo2_single	E6.5_Em	oxphos	0.375971
E6.5_P1_Cell50_embryo3_single	E6.5_Em	oxphos	0.442533
E6.5_P1_Cell51_embryo3_single	E6.5_Em	oxphos	0.524222
E6.5_P1_Cell52_embryo3_single	E6.5_Em	oxphos	0.467641
E6.5_P1_Cell53_embryo3_single	E6.5_Em	oxphos	0.478364
E6.5_P1_Cell59_embryo3_single	E6.5_Em	oxphos	0.513086
E6.5_P1_Cell62_embryo3_single	E6.5_Em	oxphos	0.404373
E6.5_P1_Cell64_embryo3_single	E6.5_Em	oxphos	0.486872
E6.5_P1_Cell65_embryo3_single	E6.5_Em	oxphos	0.491873
E6.5_P1_Cell66_embryo3_single	E6.5_Em	oxphos	0.397401
E6.5_P1_Cell67_embryo3_single	E6.5_Em	oxphos	0.523458
E6.5_P1_Cell69_embryo3_single	E6.5_Em	oxphos	0.453228
E6.5_P1_Cell72_embryo3_single	E6.5_Em	oxphos	0.564287
E6.5_P1_Cell73_embryo3_single	E6.5_Em	oxphos	0.530742
E6.5_P1_Cell74_embryo3_single	E6.5_Em	oxphos	0.498913
E6.5_P1_Cell76_embryo3_single	E6.5_Em	oxphos	0.49511
E6.5_P1_Cell77_embryo3_single	E6.5_Em	oxphos	0.492982
E6.5_P1_Cell78_embryo3_single	E6.5_Em	oxphos	0.498606
E6.5_P1_Cell79_embryo3_single	E6.5_Em	oxphos	0.468311
E6.5_P1_Cell80_embryo3_single	E6.5_Em	oxphos	0.430407
E6.5_P1_Cell81_embryo3_single	E6.5_Em	oxphos	0.44082
E6.5_P1_Cell82_embryo3_single	E6.5_Em	oxphos	0.520536
E6.5_P1_Cell83_embryo3_single	E6.5_Em	oxphos	0.479681
E6.5_P1_Cell90_embryo3_single	E6.5_Em	oxphos	0.452333
E6.5_P1_Cell91_embryo3_single	E6.5_Em	oxphos	0.475064
E6.5_P1_Cell92_embryo3_single	E6.5_Em	oxphos	0.483115
E6.5_P1_Cell93_embryo3_single	E6.5_Em	oxphos	0.49476
E6.5_P2_Cell_3_embryo4_single	E6.5_Em	oxphos	0.415573
E6.5_P2_Cell_4_embryo4_single	E6.5_Em	oxphos	0.343798
E6.5_P2_Cell_5_embryo4_single	E6.5_Em	oxphos	0.308261
E6.5_P2_Cell_7_embryo4_single	E6.5_Em	oxphos	0.2787
E6.5_P2_Cell_8_embryo4_single	E6.5_Em	oxphos	0.272435
E6.5_P2_Cell_10_embryo4_single	E6.5_Em	oxphos	0.36045
E6.5_P2_Cell_13_embryo4_single	E6.5_Em	oxphos	0.344295
E6.5_P2_Cell_16_embryo4_single	E6.5_Em	oxphos	0.38817
E6.5_P2_Cell_17_embryo4_single	E6.5_Em	oxphos	0.40014
E6.5_P2_Cell_18_embryo4_single	E6.5_Em	oxphos	0.404397
E6.5_P2_Cell_19_embryo4_single	E6.5_Em	oxphos	0.483541
E6.5_P2_Cell_20_embryo4_single	E6.5_Em	oxphos	0.242768
E6.5_P2_Cell_21_embryo4_single	E6.5_Em	oxphos	0.42158
E6.5_P2_Cell_22_embryo4_single	E6.5_Em	oxphos	0.347928
E6.5_P2_Cell_23_embryo4_single	E6.5_Em	oxphos	0.375487
E6.5_P2_Cell_24_embryo4_single	E6.5_Em	oxphos	0.400018
E6.5_P2_Cell_26_embryo5_single	E6.5_Em	oxphos	0.328888
E6.5_P2_Cell_28_embryo5_single	E6.5_Em	oxphos	0.334185
E6.5_P2_Cell_30_embryo5_single	E6.5_Em	oxphos	0.307524
E6.5_P2_Cell_34_embryo5_single	E6.5_Em	oxphos	0.303633
E6.5_P2_Cell_37_embryo5_single	E6.5_Em	oxphos	0.363212
E6.5_P2_Cell_38_embryo5_single	E6.5_Em	oxphos	0.283129
E6.5_P2_Cell_39_embryo5_single	E6.5_Em	oxphos	0.286077
E6.5_P2_Cell_40_embryo5_single	E6.5_Em	oxphos	0.428265
E6.5_P2_Cell_42_embryo5_single	E6.5_Em	oxphos	0.387129
E6.5_P2_Cell_44_embryo5_single	E6.5_Em	oxphos	0.338142
E6.5_P2_Cell_45_embryo5_single	E6.5_Em	oxphos	0.384043
E6.5_P2_Cell_47_embryo5_single	E6.5_Em	oxphos	0.385366
E6.5_P2_Cell_48_embryo5_single	E6.5_Em	oxphos	0.505346
E6.5_P2_Cell_64_embryo6_single	E6.5_Em	oxphos	0.361446
E6.5_P2_Cell_69_embryo6_single	E6.5_Em	oxphos	0.347143
E6.5_P2_Cell_70_embryo6_single	E6.5_Em	oxphos	0.3968
E6.5_P2_Cell_71_embryo6_single	E6.5_Em	oxphos	0.350445
E6.5_P2_Cell_72_embryo6_single	E6.5_Em	oxphos	0.327372
E6.5_P3_Cell_13_embryo7_single	E6.5_Em	oxphos	0.469916
E6.5_P3_Cell_14_embryo7_single	E6.5_Em	oxphos	0.449549
E6.5_P3_Cell_19_embryo7_single	E6.5_Em	oxphos	0.517476
E6.5_P3_Cell_20_embryo7_single	E6.5_Em	oxphos	0.490287
E6.5_P3_Cell_21_embryo7_single	E6.5_Em	oxphos	0.48781
E6.5_P3_Cell_22_embryo7_single	E6.5_Em	oxphos	0.484521
E6.5_P3_Cell_23_embryo7_single	E6.5_Em	oxphos	0.365551
E6.5_P3_Cell_24_embryo7_single	E6.5_Em	oxphos	0.424919
E6.5_P3_Cell_29_embryo7_double	E6.5_Em	oxphos	0.497319
E6.5_P3_Cell_35_embryo8_double	E6.5_Em	oxphos	0.555935
E6.5_P3_Cell_36_embryo8_single	E6.5_Em	oxphos	0.457446
E6.5_P3_Cell_37_embryo8_single	E6.5_Em	oxphos	0.453044
E6.5_P3_Cell_40_embryo8_single	E6.5_Em	oxphos	0.401888
E6.5_P3_Cell_43_embryo8_single	E6.5_Em	oxphos	0.567829
E6.5_P3_Cell_45_embryo8_single	E6.5_Em	oxphos	0.408734
E6.5_P3_Cell_46_embryo8_single	E6.5_Em	oxphos	0.53608
E6.5_P3_Cell_47_embryo8_single	E6.5_Em	oxphos	0.492281
E6.5_P3_Cell_49_embryo8_single	E6.5_Em	oxphos	0.585104
E6.5_P3_Cell_52_embryo8_single	E6.5_Em	oxphos	0.408477
E6.5_P3_Cell_56_embryo8_single	E6.5_Em	oxphos	0.487919
E6.5_P3_Cell_60_embryo8_single	E6.5_Em	oxphos	0.446774
E6.5_P3_Cell_61_embryo8_single	E6.5_Em	oxphos	0.476662
E6.5_P3_Cell_62_embryo8_single	E6.5_Em	oxphos	0.455024
E6.5_P3_Cell_63_embryo8_single	E6.5_Em	oxphos	0.490792
E6.5_P3_Cell_64_embryo8_single	E6.5_Em	oxphos	0.448848
E6.5_P3_Cell_67_embryo9_single	E6.5_Em	oxphos	0.398311
E6.5_P3_Cell_68_embryo9_single	E6.5_Em	oxphos	0.453086
E6.5_P3_Cell_72_embryo9_single	E6.5_Em	oxphos	0.460673
E6.5_P3_Cell_76_embryo9_single	E6.5_Em	oxphos	0.398746
E6.5_P3_Cell_84_embryo9_single	E6.5_Em	oxphos	0.519141
E6.5_P3_Cell_85_embryo9_single	E6.5_Em	oxphos	0.451879
E6.5_P3_Cell_93_embryo9_single	E6.5_Em	oxphos	0.646843
E6.75_cell1_Embryo1_Single	E6.5_Em	oxphos	0.563534
E6.75_cell2_Embryo1_Single	E6.5_Em	oxphos	0.495403
E6.75_cell3_Embryo1_Single	E6.5_Em	oxphos	0.474569
E6.75_cell4_Embryo1_Single	E6.5_Em	oxphos	0.449674
E6.75_cell5_Embryo1_Single	E6.5_Em	oxphos	0.431752
E6.75_cell6_Embryo1_Single	E6.5_Em	oxphos	0.52548
E6.75_cell7_Embryo1_Double	E6.5_Em	oxphos	0.533765
E6.75_cell8_Embryo1_Single	E6.5_Em	oxphos	0.59961
E6.75_cell9_Embryo1_Single	E6.5_Em	oxphos	0.511088
E6.75_cell10_Embryo1_Single	E6.5_Em	oxphos	0.416522
E6.75_cell12_Embryo1_Single	E6.5_Em	oxphos	0.444679
E6.75_cell13_Embryo1_Single	E6.5_Em	oxphos	0.444072
E6.75_cell14_Embryo1_Single	E6.5_Em	oxphos	0.416483
E6.75_cell15_Embryo1_Single	E6.5_Em	oxphos	0.43341
E6.75_cell16_Embryo1_Single	E6.5_Em	oxphos	0.445942
E6.75_cell17_Embryo1_Single	E6.5_Em	oxphos	0.44339
E6.75_cell18_Embryo1_Single	E6.5_Em	oxphos	0.535048
E6.75_cell19_Embryo1_Single	E6.5_Em	oxphos	0.475678
E6.75_cell20_Embryo1_Single	E6.5_Em	oxphos	0.426762
E6.75_cell21_Embryo1_Single	E6.5_Em	oxphos	0.518334
E6.75_cell22_Embryo1_Single	E6.5_Em	oxphos	0.412261
E6.75_cell23_Embryo1_Single	E6.5_Em	oxphos	0.423802
E6.75_cell24_Embryo1_Double	E6.5_Em	oxphos	0.501818
E6.75_cell25_Embryo1_Single	E6.5_Em	oxphos	0.50007
E6.75_cell26_Embryo1_Single	E6.5_Em	oxphos	0.420189
E6.75_cell27_Embryo1_Single	E6.5_Em	oxphos	0.413092
E6.75_cell28_Embryo1_Single	E6.5_Em	oxphos	0.460823
E6.75_cell29_Embryo1_Single	E6.5_Em	oxphos	0.433113
E6.75_cell30_Embryo1_Single	E6.5_Em	oxphos	0.466378
E6.75_cell31_Embryo1_Single	E6.5_Em	oxphos	0.417149
E6.75_cell33_Embryo1_Single	E6.5_Em	oxphos	0.490254
E6.75_cell35_Embryo1_Single	E6.5_Em	oxphos	0.433174
E6.75_cell36_Embryo1_Single	E6.5_Em	oxphos	0.448116
E6.75_cell37_Embryo1_Single	E6.5_Em	oxphos	0.450084
E6.75_cell38_Embryo1_Single	E6.5_Em	oxphos	0.423643
E6.75_cell39_Embryo1_Single	E6.5_Em	oxphos	0.425375
E6.75_cell40_Embryo1_Single	E6.5_Em	oxphos	0.405665
E6.75_cell41_Embryo1_Single	E6.5_Em	oxphos	0.4417
E6.75_cell42_Embryo1_Single	E6.5_Em	oxphos	0.466797
E6.75_cell43_Embryo1_Single	E6.5_Em	oxphos	0.383964
E6.75_cell44_Embryo1_Single	E6.5_Em	oxphos	0.443114
E6.75_cell45_Embryo1_Single	E6.5_Em	oxphos	0.442807
E6.75_cell46_Embryo1_Single	E6.5_Em	oxphos	0.415145
E6.75_cell47_Embryo1_Single	E6.5_Em	oxphos	0.428962
E6.75_cell48_Embryo1_Single	E6.5_Em	oxphos	0.414622
E6.75_cell54_Embryo1_Single	E6.5_Em	oxphos	0.405748
E6.75_cell55_Embryo1_Single	E6.5_Em	oxphos	0.493281
E6.75_cell56_Embryo1_Single	E6.5_Em	oxphos	0.427045
E6.75_cell58_Embryo1_Single	E6.5_Em	oxphos	0.334838
E6.75_cell59_Embryo1_Single	E6.5_Em	oxphos	0.413358
E6.75_cell60_Embryo1_Single	E6.5_Em	oxphos	0.416517
E6.75_cell62_Embryo1_Single	E6.5_Em	oxphos	0.438296
E6.75_cell63_Embryo1_Single	E6.5_Em	oxphos	0.450586
E6.75_cell64_Embryo1_Single	E6.5_Em	oxphos	0.47758
E6.75_cell70_Embryo2_Single	E6.5_Em	oxphos	0.433455
E6.75_cell71_Embryo2_Single	E6.5_Em	oxphos	0.543797
E6.75_cell72_Embryo2_Single	E6.5_Em	oxphos	0.596785
E6.75_cell74_Embryo2_Single	E6.5_Em	oxphos	0.444973
E6.75_cell75_Embryo2_Single	E6.5_Em	oxphos	0.42541
E6.75_cell77_Embryo2_Single	E6.5_Em	oxphos	0.449544
E6.75_cell80_Embryo2_Single	E6.5_Em	oxphos	0.461389
E6.75_cell82_Embryo2_Single	E6.5_Em	oxphos	0.452901
E6.75_cell84_Embryo2_Single	E6.5_Em	oxphos	0.419209
E6.75_cell85_Embryo2_Single	E6.5_Em	oxphos	0.529292
E6.75_cell86_Embryo2_Single	E6.5_Em	oxphos	0.459877
E6.75_cell87_Embryo2_Single	E6.5_Em	oxphos	0.416218
E6.75_cell88_Embryo2_Single	E6.5_Em	oxphos	0.455155
E6.75_cell90_Embryo2_Single	E6.5_Em	oxphos	0.508963
E6.75_cell92_Embryo2_Single	E6.5_Em	oxphos	0.511332
E6.75_cell93_Embryo2_Single	E6.5_Em	oxphos	0.586389
E6.75_cell94_Embryo2_Single	E6.5_Em	oxphos	0.483471
E6.75_cell95_Embryo2_Single	E6.5_Em	oxphos	0.484532
E6.75_cell96_Embryo2_Single	E6.5_Em	oxphos	0.437222
SRR805394Aligned.sortedByCoord.out.bam	4C	oxphos	0.388429
SRR805393Aligned.sortedByCoord.out.bam	4C	oxphos	0.454338
SRR805392Aligned.sortedByCoord.out.bam	4C	oxphos	0.427788
SRR805391Aligned.sortedByCoord.out.bam	4C	oxphos	0.403521
SRR805390Aligned.sortedByCoord.out.bam	4C	oxphos	0.471841
SRR805389Aligned.sortedByCoord.out.bam	4C	oxphos	0.394336
SRR805388Aligned.sortedByCoord.out.bam	4C	oxphos	-0.11214
SRR805387Aligned.sortedByCoord.out.bam	4C	oxphos	-0.113733
SRR805386Aligned.sortedByCoord.out.bam	4C	oxphos	-0.113337
SRR805385Aligned.sortedByCoord.out.bam	4C	oxphos	-0.110749
SRR805384Aligned.sortedByCoord.out.bam	4C	oxphos	-0.143072
SRR805382Aligned.sortedByCoord.out.bam	4C	oxphos	-0.113665
SRR805383Aligned.sortedByCoord.out.bam	4C	oxphos	-0.106855
SRR805381Aligned.sortedByCoord.out.bam	4C	oxphos	-0.120331
SRR805380Aligned.sortedByCoord.out.bam	8C	oxphos	-0.0763001
SRR805375Aligned.sortedByCoord.out.bam	8C	oxphos	0.597341
SRR805378Aligned.sortedByCoord.out.bam	8C	oxphos	-0.141035
SRR805376Aligned.sortedByCoord.out.bam	8C	oxphos	0.583559
SRR805379Aligned.sortedByCoord.out.bam	8C	oxphos	-0.080219
SRR805377Aligned.sortedByCoord.out.bam	8C	oxphos	-0.13713
SRR805374Aligned.sortedByCoord.out.bam	8C	oxphos	0.55556
SRR805372Aligned.sortedByCoord.out.bam	8C	oxphos	0.575008
SRR805371Aligned.sortedByCoord.out.bam	8C	oxphos	0.671188
SRR805373Aligned.sortedByCoord.out.bam	8C	oxphos	0.50354
SRR805370Aligned.sortedByCoord.out.bam	8C	oxphos	0.495634
SRR805369Aligned.sortedByCoord.out.bam	8C	oxphos	0.495645
SRR805366Aligned.sortedByCoord.out.bam	8C	oxphos	0.450216
SRR805368Aligned.sortedByCoord.out.bam	8C	oxphos	0.606988
SRR805367Aligned.sortedByCoord.out.bam	8C	oxphos	0.581162
SRR805364Aligned.sortedByCoord.out.bam	8C	oxphos	0.464908
SRR805363Aligned.sortedByCoord.out.bam	8C	oxphos	0.56763
SRR805365Aligned.sortedByCoord.out.bam	8C	oxphos	0.483404
SRR805362Aligned.sortedByCoord.out.bam	8C	oxphos	0.619503
SRR805361Aligned.sortedByCoord.out.bam	8C	oxphos	0.515917
SRR805360Aligned.sortedByCoord.out.bam	8C	oxphos	0.386321
SRR805358Aligned.sortedByCoord.out.bam	8C	oxphos	0.553246
SRR805357Aligned.sortedByCoord.out.bam	8C	oxphos	0.434054
SRR805355Aligned.sortedByCoord.out.bam	8C	oxphos	0.43616
SRR805356Aligned.sortedByCoord.out.bam	8C	oxphos	0.368099
SRR805345Aligned.sortedByCoord.out.bam	8C	oxphos	-0.0407328
SRR805344Aligned.sortedByCoord.out.bam	8C	oxphos	-0.0552403
SRR805354Aligned.sortedByCoord.out.bam	8C	oxphos	0.548095
SRR805340Aligned.sortedByCoord.out.bam	8C	oxphos	-0.0788381
SRR805346Aligned.sortedByCoord.out.bam	8C	oxphos	-0.0492036
SRR805353Aligned.sortedByCoord.out.bam	8C	oxphos	0.404816
SRR805351Aligned.sortedByCoord.out.bam	8C	oxphos	0.494166
SRR805352Aligned.sortedByCoord.out.bam	8C	oxphos	0.505498
SRR805341Aligned.sortedByCoord.out.bam	8C	oxphos	-0.102836
SRR805350Aligned.sortedByCoord.out.bam	8C	oxphos	0.511727
SRR805349Aligned.sortedByCoord.out.bam	8C	oxphos	0.443052
SRR805348Aligned.sortedByCoord.out.bam	8C	oxphos	0.448762
SRR805342Aligned.sortedByCoord.out.bam	8C	oxphos	-0.0551195
SRR805347Aligned.sortedByCoord.out.bam	8C	oxphos	0.426215
SRR805343Aligned.sortedByCoord.out.bam	8C	oxphos	-0.0587341
SRR805339Aligned.sortedByCoord.out.bam	8C	oxphos	-0.0715318
SRR805338Aligned.sortedByCoord.out.bam	8C	oxphos	0.0159968
SRR805335Aligned.sortedByCoord.out.bam	8C	oxphos	0.475873
SRR805337Aligned.sortedByCoord.out.bam	8C	oxphos	-0.0625809
SRR805334Aligned.sortedByCoord.out.bam	8C	oxphos	0.508387
SRR805333Aligned.sortedByCoord.out.bam	8C	oxphos	0.401519
SRR805331Aligned.sortedByCoord.out.bam	8C	oxphos	0.406669
SRR1041732Aligned.sortedByCoord.out.bam	Zy	oxphos	0.317195
SRR1041731Aligned.sortedByCoord.out.bam	Zy	oxphos	0.337708
SRR1041730Aligned.sortedByCoord.out.bam	Zy	oxphos	0.369744
SRR1041733Aligned.sortedByCoord.out.bam	Zy	oxphos	0.344242
E3.5_P8_Cell2_embryo1_single	E3.5	glycolysis	-0.184332
E3.5_P8_Cell3_embryo2_single	E3.5	glycolysis	-0.216977
E3.5_P8_Cell5_embryo3_single	E3.5	glycolysis	-0.211912
E3.5_P8_Cell7_embryo4_single	E3.5	glycolysis	-0.309424
E3.5_P8_Cell22_embryo5_single	E3.5	glycolysis	-0.239076
E3.5_P8_Cell25_embryo1_double	E3.5	glycolysis	-0.28866
E3.5_P8_Cell58_embryo5_double	E3.5	glycolysis	-0.313875
E3.5_P8_Cell61_embryo1_single	E3.5	glycolysis	-0.146568
E3.5_P8_Cell63_embryo2_single	E3.5	glycolysis	-0.15372
E3.5_P8_Cell65_embryo3_single	E3.5	glycolysis	-0.185425
E3.5_P8_Cell70_embryo5_double	E3.5	glycolysis	-0.183797
E3.5_P8_Cell77_embryo3_single	E3.5	glycolysis	-0.142404
E3.5_P8_Cell79_embryo4_single	E3.5	glycolysis	-0.174622
E3.5_P8_Cell80_embryo4_single	E3.5	glycolysis	-0.175389
E3.5_P8_Cell87_embryo2_single	E3.5	glycolysis	-0.250278
E3.5_P8_Cell91_embryo4_single	E3.5	glycolysis	-0.236486
E3.5_P9_Cell1_embryo6_single	E3.5	glycolysis	-0.182848
E3.5_P9_Cell3_embryo6_single	E3.5	glycolysis	-0.167951
E3.5_P9_Cell4_embryo6_single	E3.5	glycolysis	-0.186573
E3.5_P9_Cell5_embryo7_single	E3.5	glycolysis	-0.154055
E3.5_P9_Cell6_embryo7_single	E3.5	glycolysis	-0.132718
E3.5_P9_Cell8_embryo8_single	E3.5	glycolysis	-0.163712
E3.5_P9_Cell9_embryo8_single	E3.5	glycolysis	-0.205631
E3.5_P9_Cell10_embryo9_single	E3.5	glycolysis	-0.00447804
E3.5_P9_Cell11_embryo9_single	E3.5	glycolysis	-0.198488
E3.5_P9_Cell12_embryo9_double	E3.5	glycolysis	-0.208106
E3.5_P9_Cell13_embryo6_single	E3.5	glycolysis	-0.138573
E3.5_P9_Cell14_embryo6_single	E3.5	glycolysis	-0.0643549
E3.5_P9_Cell15_embryo6_single	E3.5	glycolysis	-0.158757
E3.5_P9_Cell16_embryo6_single	E3.5	glycolysis	-0.0921369
E3.5_P9_Cell17_embryo7_single	E3.5	glycolysis	-0.179124
E3.5_P9_Cell18_embryo7_single	E3.5	glycolysis	-0.206257
E3.5_P9_Cell22_embryo9_single	E3.5	glycolysis	-0.0792246
E3.5_P9_Cell23_embryo9_single	E3.5	glycolysis	-0.0655978
E3.5_P9_Cell24_embryo9_single	E3.5	glycolysis	-0.23586
E3.5_P9_Cell25_embryo6_single	E3.5	glycolysis	-0.193034
E3.5_P9_Cell26_embryo6_single	E3.5	glycolysis	-0.011902
E3.5_P9_Cell27_embryo6_single	E3.5	glycolysis	-0.155259
E3.5_P9_Cell28_embryo6_single	E3.5	glycolysis	-0.141195
E3.5_P9_Cell29_embryo7_single	E3.5	glycolysis	-0.226935
E3.5_P9_Cell30_embryo7_single	E3.5	glycolysis	-0.130805
E3.5_P9_Cell33_embryo8_single	E3.5	glycolysis	-0.17685
E3.5_P9_Cell34_embryo9_single	E3.5	glycolysis	-0.174247
E3.5_P9_Cell35_embryo9_single	E3.5	glycolysis	-0.152805
E3.5_P9_Cell36_embryo9_single	E3.5	glycolysis	-0.155458
E3.5_P9_Cell37_embryo6_single	E3.5	glycolysis	-0.130798
E3.5_P9_Cell38_embryo6_single	E3.5	glycolysis	-0.207409
E3.5_P9_Cell39_embryo6_single	E3.5	glycolysis	-0.167252
E3.5_P9_Cell40_embryo6_single	E3.5	glycolysis	-0.133873
E3.5_P9_Cell41_embryo7_single	E3.5	glycolysis	-0.0787914
E3.5_P9_Cell42_embryo7_single	E3.5	glycolysis	-0.140837
E3.5_P9_Cell43_embryo7_double	E3.5	glycolysis	-0.123017
E3.5_P9_Cell45_embryo8_single	E3.5	glycolysis	-0.178807
E3.5_P9_Cell46_embryo9_single	E3.5	glycolysis	-0.164147
E3.5_P9_Cell47_embryo9_double	E3.5	glycolysis	-0.160827
E3.5_P9_Cell49_embryo6_single	E3.5	glycolysis	-0.0779919
E3.5_P9_Cell50_embryo6_single	E3.5	glycolysis	-0.193034
E3.5_P9_Cell51_embryo6_single	E3.5	glycolysis	-0.12392
E3.5_P9_Cell52_embryo6_single	E3.5	glycolysis	-0.0873993
E3.5_P9_Cell53_embryo7_single	E3.5	glycolysis	-0.140208
E3.5_P9_Cell54_embryo7_single	E3.5	glycolysis	-0.222489
E3.5_P9_Cell56_embryo8_single	E3.5	glycolysis	-0.101896
E3.5_P9_Cell57_embryo8_single	E3.5	glycolysis	-0.1461
E3.5_P9_Cell58_embryo9_single	E3.5	glycolysis	-0.201428
E3.5_P9_Cell59_embryo9_double	E3.5	glycolysis	-0.189344
E3.5_P9_Cell61_embryo6_single	E3.5	glycolysis	-0.168729
E3.5_P9_Cell62_embryo6_single	E3.5	glycolysis	-0.20025
E3.5_P9_Cell63_embryo6_single	E3.5	glycolysis	-0.161044
E3.5_P9_Cell65_embryo7_single	E3.5	glycolysis	-0.117871
E3.5_P9_Cell66_embryo7_single	E3.5	glycolysis	-0.0916674
E3.5_P9_Cell68_embryo8_single	E3.5	glycolysis	-0.250383
E3.5_P9_Cell69_embryo8_single	E3.5	glycolysis	-0.29292
E3.5_P9_Cell70_embryo9_single	E3.5	glycolysis	-0.0920917
E3.5_P9_Cell71_embryo9_double	E3.5	glycolysis	-0.122135
E3.5_P9_Cell73_embryo6_single	E3.5	glycolysis	-0.0358379
E3.5_P9_Cell74_embryo6_single	E3.5	glycolysis	-0.151111
E3.5_P9_Cell75_embryo6_single	E3.5	glycolysis	-0.0968827
E3.5_P9_Cell77_embryo7_single	E3.5	glycolysis	-0.0964408
E3.5_P9_Cell78_embryo7_single	E3.5	glycolysis	-0.121378
E3.5_P9_Cell80_embryo8_single	E3.5	glycolysis	-0.214002
E3.5_P9_Cell81_embryo8_single	E3.5	glycolysis	-0.205481
E3.5_P9_Cell82_embryo9_single	E3.5	glycolysis	-0.282962
E3.5_P9_Cell83_embryo9_double	E3.5	glycolysis	-0.183972
E3.5_P9_Cell85_embryo6_single	E3.5	glycolysis	-0.216251
E3.5_P9_Cell86_embryo6_single	E3.5	glycolysis	-0.207213
E3.5_P9_Cell87_embryo6_single	E3.5	glycolysis	-0.177738
E3.5_P9_Cell89_embryo7_single	E3.5	glycolysis	-0.135294
E3.5_P9_Cell90_embryo7_single	E3.5	glycolysis	-0.190335
E3.5_P9_Cell92_embryo8_single	E3.5	glycolysis	-0.137598
E3.5_P9_Cell94_embryo9_single	E3.5	glycolysis	-0.135086
E3.5_P11.P6.P10_cell181_embryo_single	E3.5	glycolysis	-0.196261
E3.5_P11.P6.P10_cell182_embryo_single	E3.5	glycolysis	-0.0871812
E3.5_P11.P6.P10_cell183_embryo_single	E3.5	glycolysis	-0.14729
E3.5_P11.P6.P10_cell184_embryo_single	E3.5	glycolysis	-0.26101
E3.5_P11.P6.P10_cell185_embryo_single	E3.5	glycolysis	-0.173364
E3.5_P11.P6.P10_cell186_embryo_single	E3.5	glycolysis	-0.163653
E3.5_P11.P6.P10_cell187_embryo_single	E3.5	glycolysis	-0.302142
E3.5_P11.P6.P10_cell189_embryo_single	E3.5	glycolysis	-0.1701
E3.5_P11.P6.P10_cell190_embryo_single	E3.5	glycolysis	-0.239385
E4.5_P1_Cell1_embryo1_single	E4.5_Epiblast	glycolysis	0.192987
E4.5_P1_Cell2_embryo1_single	E4.5_Epiblast	glycolysis	0.222659
E4.5_P1_Cell7_embryo2_single	E5.5	glycolysis	0.107331
E4.5_P1_Cell19_embryo2_single	E4.5_Epiblast	glycolysis	0.126574
E4.5_P1_Cell39_embryo1_double	E4.5_Epiblast	glycolysis	0.115638
E4.5_P1_Cell51_embryo1_double	E4.5_Epiblast	glycolysis	0.084039
E4.5_P1_Cell67_embryo2_single	E4.5_Epiblast	glycolysis	0.241893
E4.5_P1_Cell73_embryo1_single	E4.5_Epiblast	glycolysis	0.181979
E4.5_P1_Cell78_embryo2_single	E4.5_Epiblast	glycolysis	0.36423
E4.5_P1_Cell85_embryo1_single	E4.5_Epiblast	glycolysis	0.251926
E4.5_P2_Cell5_embryo4_single	E4.5_Epiblast	glycolysis	0.0711476
E4.5_P2_Cell7_embryo4_double	E4.5_Epiblast	glycolysis	0.0137136
E4.5_P2_Cell9_embryo5_single	E4.5_Epiblast	glycolysis	0.218714
E4.5_P2_Cell23_embryo5_double	E4.5_Epiblast	glycolysis	0.140608
E4.5_P2_Cell26_embryo3_double	E4.5_Epiblast	glycolysis	0.16527
E4.5_P2_Cell28_embryo4_single	E4.5_Epiblast	glycolysis	0.194127
E4.5_P2_Cell35_embryo5_double	E4.5_Epiblast	glycolysis	0.208406
E4.5_P2_Cell37_embryo3_single	E4.5_Epiblast	glycolysis	0.188174
E4.5_P2_Cell42_embryo4_double	E4.5_Epiblast	glycolysis	0.107748
E4.5_P2_Cell47_embryo5_double	E4.5_Epiblast	glycolysis	0.209652
E4.5_P2_Cell49_embryo3_single	E4.5_Epiblast	glycolysis	0.180433
E4.5_P2_Cell52_embryo4_single	E4.5_Epiblast	glycolysis	-0.0639978
E4.5_P2_Cell56_embryo5_single	E4.5_Epiblast	glycolysis	0.233649
E4.5_P2_Cell57_embryo5_single	E4.5_Epiblast	glycolysis	0.0518154
E4.5_P2_Cell61_embryo3_single	E4.5_Epiblast	glycolysis	0.130485
E4.5_P2_Cell73_embryo3_single	E4.5_Epiblast	glycolysis	0.248678
E4.5_P2_Cell87_embryo4_single	E4.5_Epiblast	glycolysis	0.0301677
E4.5_P2_Cell88_embryo4_single	E4.5_Epiblast	glycolysis	0.232931
E4.5_P2_Cell92_embryo5_single	E4.5_Epiblast	glycolysis	0.16082
E5.5_P2.P3_cell1_embryo1_single	E5.5	glycolysis	0.465559
E5.5_P2.P3_cell2_embryo1_single	E5.5	glycolysis	0.357854
E5.5_P2.P3_cell4_embryo1_single	E5.5	glycolysis	0.383402
E5.5_P2.P3_cell5_embryo1_single	E5.5	glycolysis	0.30183
E5.5_P2.P3_cell6_embryo1_single	E5.5	glycolysis	0.325551
E5.5_P2.P3_cell7_embryo1_single	E5.5	glycolysis	0.329247
E5.5_P2.P3_cell8_embryo1_single	E5.5	glycolysis	0.305281
E5.5_P2.P3_cell10_embryo1_single	E5.5	glycolysis	0.294262
E5.5_P2.P3_cell13_embryo1_single	E5.5	glycolysis	0.332944
E5.5_P2.P3_cell14_embryo1_single	E5.5	glycolysis	0.353987
E5.5_P2.P3_cell15_embryo1_single	E5.5	glycolysis	0.426848
E5.5_P2.P3_cell18_embryo1_single	E5.5	glycolysis	0.255203
E5.5_P2.P3_cell19_embryo1_single	E5.5	glycolysis	0.310334
E5.5_P2.P3_cell20_embryo1_single	E5.5	glycolysis	0.332287
E5.5_P2.P3_cell21_embryo1_single	E5.5	glycolysis	0.290209
E5.5_P2.P3_cell23_embryo1_single	E5.5	glycolysis	0.39332
E5.5_P2.P3_cell25_embryo1_single	E5.5	glycolysis	0.385475
E5.5_P2.P3_cell27_embryo1_single	E5.5	glycolysis	0.400865
E5.5_P2.P3_cell30_embryo1_single	E5.5	glycolysis	0.31712
E5.5_P2.P3_cell31_embryo1_single	E5.5	glycolysis	0.260685
E5.5_P2.P3_cell36_embryo1_single	E5.5	glycolysis	0.295437
E5.5_P2.P3_cell39_embryo1_single	E5.5	glycolysis	0.283209
E5.5_P2.P3_cell44_embryo1_single	E5.5	glycolysis	0.411168
E5.5_P2.P3_cell47_embryo1_single	E5.5	glycolysis	0.369611
E5.5_P2.P3_cell48_embryo1_single	E5.5	glycolysis	0.365897
E5.5_P2.P3_cell55_embryo1_single	E5.5	glycolysis	0.2844
E5.5_P2.P3_cell99_embryo2_single	E5.5	glycolysis	0.428095
E5.5_P2.P3_cell100_embryo2_single	E5.5	glycolysis	0.339795
E5.5_P2.P3_cell101_embryo2_single	E5.5	glycolysis	0.330716
E5.5_P2.P3_cell108_embryo2_single	E5.5	glycolysis	0.250008
E5.5_P2.P3_cell110_embryo2_single	E5.5	glycolysis	0.3885
E5.5_P2.P3_cell111_embryo2_single	E5.5	glycolysis	0.320307
E5.5_P2.P3_cell112_embryo2_single	E5.5	glycolysis	0.408032
E5.5_P2.P3_cell115_embryo2_single	E5.5	glycolysis	0.390294
E5.5_P2.P3_cell117_embryo2_single	E5.5	glycolysis	0.369092
E5.5_P2.P3_cell119_embryo2_single	E5.5	glycolysis	0.323223
E5.5_P2.P3_cell120_embryo2_single	E5.5	glycolysis	0.441697
E5.5_P2.P3_cell121_embryo2_single	E5.5	glycolysis	0.309366
E5.5_P2.P3_cell123_embryo2_single	E5.5	glycolysis	0.350233
E5.5_P2.P3_cell125_embryo2_single	E5.5	glycolysis	0.315998
E5.5_P2.P3_cell126_embryo2_single	E5.5	glycolysis	0.313368
E5.5_P2.P3_cell127_embryo2_single	E5.5	glycolysis	0.278836
E5.5_P2.P3_cell128_embryo2_single	E5.5	glycolysis	0.400721
E5.5_P2.P3_cell129_embryo2_double	E5.5	glycolysis	0.369099
E5.5_P2.P3_cell130_embryo2_double	E5.5	glycolysis	0.292932
E5.5_P2.P3_cell131_embryo2_double	E5.5	glycolysis	0.325397
E5.5_P2.P3_cell132_embryo2_double	E5.5	glycolysis	0.39018
E5.5_P2.P3_cell133_embryo2_double	E5.5	glycolysis	0.202264
E5.5_P2.P3_cell134_embryo2_double	E5.5	glycolysis	0.376926
E5.5_P2.P3_cell135_embryo2_double	E5.5	glycolysis	0.342657
E5.5_P2.P3_cell136_embryo2_double	E5.5	glycolysis	0.384037
E5.5_P2.P3_cell137_embryo2_double	E5.5	glycolysis	0.336889
E5.5_P2.P3_cell139_embryo2_double	E5.5	glycolysis	0.363458
E5.5_P2.P3_cell140_embryo2_double	E5.5	glycolysis	0.342507
E5.5_P2.P3_cell141_embryo2_double	E5.5	glycolysis	0.384554
E5.5_P2.P3_cell142_embryo2_double	E5.5	glycolysis	0.367487
E5.5_P2.P3_cell143_embryo2_double	E5.5	glycolysis	0.314922
E5.5_P2.P3_cell144_embryo2_double	E5.5	glycolysis	0.352297
E5.5_P2.P3_cell145_embryo2_double	E5.5	glycolysis	0.313955
E5.5_P2.P3_cell147_embryo2_double	E5.5	glycolysis	0.267495
E5.5_P2.P3_cell148_embryo2_double	E5.5	glycolysis	0.356294
E5.5_P7.P4.P5_cell2_embryo3_single	E5.5	glycolysis	0.290978
E5.5_P7.P4.P5_cell3_embryo3_single	E5.5	glycolysis	0.294576
E5.5_P7.P4.P5_cell6_embryo3_single	E5.5	glycolysis	0.318971
E5.5_P7.P4.P5_cell7_embryo3_single	E5.5	glycolysis	0.256411
E5.5_P7.P4.P5_cell8_embryo3_single	E5.5	glycolysis	0.380076
E5.5_P7.P4.P5_cell9_embryo3_single	E5.5	glycolysis	0.441562
E5.5_P7.P4.P5_cell10_embryo3_single	E5.5	glycolysis	0.206322
E5.5_P7.P4.P5_cell11_embryo3_single	E5.5	glycolysis	0.194388
E5.5_P7.P4.P5_cell12_embryo3_single	E5.5	glycolysis	0.104087
E5.5_P7.P4.P5_cell13_embryo3_single	E5.5	glycolysis	0.310015
E5.5_P7.P4.P5_cell14_embryo3_single	E5.5	glycolysis	0.350974
E5.5_P7.P4.P5_cell15_embryo3_single	E5.5	glycolysis	0.409219
E5.5_P7.P4.P5_cell20_embryo3_single	E5.5	glycolysis	0.253547
E5.5_P7.P4.P5_cell21_embryo3_single	E5.5	glycolysis	0.392826
E5.5_P7.P4.P5_cell22_embryo3_single	E5.5	glycolysis	0.342698
E5.5_P7.P4.P5_cell23_embryo3_single	E5.5	glycolysis	0.228216
E5.5_P7.P4.P5_cell26_embryo3_double	E5.5	glycolysis	0.293636
E5.5_P7.P4.P5_cell27_embryo3_double	E5.5	glycolysis	0.325739
E5.5_P7.P4.P5_cell28_embryo3_double	E5.5	glycolysis	0.310723
E5.5_P7.P4.P5_cell30_embryo3_double	E5.5	glycolysis	0.379299
E5.5_P7.P4.P5_cell32_embryo3_double	E5.5	glycolysis	0.289584
E5.5_P7.P4.P5_cell33_embryo3_double	E5.5	glycolysis	0.428899
E5.5_P7.P4.P5_cell34_embryo3_double	E5.5	glycolysis	0.218774
E5.5_P7.P4.P5_cell51_embryo4_single	E5.5	glycolysis	0.398242
E5.5_P7.P4.P5_cell52_embryo4_single	E5.5	glycolysis	0.46632
E5.5_P7.P4.P5_cell54_embryo4_single	E5.5	glycolysis	0.347208
E5.5_P7.P4.P5_cell55_embryo4_single	E5.5	glycolysis	0.348351
E5.5_P7.P4.P5_cell56_embryo4_single	E5.5	glycolysis	0.450426
E5.5_P7.P4.P5_cell58_embryo4_single	E5.5	glycolysis	0.398348
E5.5_P7.P4.P5_cell59_embryo4_single	E5.5	glycolysis	0.368401
E5.5_P7.P4.P5_cell62_embryo4_single	E5.5	glycolysis	0.347235
E5.5_P7.P4.P5_cell63_embryo4_single	E5.5	glycolysis	0.389624
E5.5_P7.P4.P5_cell65_embryo4_double	E5.5	glycolysis	0.381836
E5.5_P7.P4.P5_cell66_embryo4_double	E5.5	glycolysis	0.354274
E5.5_P7.P4.P5_cell68_embryo4_double	E5.5	glycolysis	0.412352
E5.5_P7.P4.P5_cell70_embryo4_double	E5.5	glycolysis	0.363842
E5.5_P7.P4.P5_cell71_embryo4_double	E5.5	glycolysis	0.40278
E5.5_P7.P4.P5_cell72_embryo4_double	E5.5	glycolysis	0.227165
E5.5_P7.P4.P5_cell73_embryo4_double	E5.5	glycolysis	0.432282
E5.5_P7.P4.P5_cell74_embryo4_double	E5.5	glycolysis	0.384491
E5.5_P7.P4.P5_cell118_embryo5_single	E5.5	glycolysis	0.0430959
E5.5_P7.P4.P5_cell125_embryo5_double	E5.5	glycolysis	0.123092
E5.5_P7.P4.P5_cell145_embryo6_single	E5.5	glycolysis	0.349504
E5.5_P7.P4.P5_cell146_embryo6_single	E5.5	glycolysis	0.182155
E5.5_P7.P4.P5_cell148_embryo6_single	E5.5	glycolysis	0.300693
E5.5_P7.P4.P5_cell150_embryo6_single	E5.5	glycolysis	0.357668
E5.5_P7.P4.P5_cell151_embryo6_single	E5.5	glycolysis	0.274592
E5.5_P7.P4.P5_cell153_embryo6_single	E5.5	glycolysis	0.223851
E5.5_P7.P4.P5_cell155_embryo6_single	E5.5	glycolysis	0.345743
E5.5_P7.P4.P5_cell156_embryo6_single	E5.5	glycolysis	0.377611
E5.5_P7.P4.P5_cell157_embryo6_single	E5.5	glycolysis	0.323365
E5.5_P7.P4.P5_cell158_embryo6_single	E5.5	glycolysis	0.360546
E5.5_P7.P4.P5_cell160_embryo6_single	E5.5	glycolysis	0.30088
E5.5_P7.P4.P5_cell161_embryo6_single	E5.5	glycolysis	0.260808
E5.5_P7.P4.P5_cell162_embryo6_single	E5.5	glycolysis	0.29255
E5.5_P7.P4.P5_cell163_embryo6_single	E5.5	glycolysis	0.354832
E5.5_P7.P4.P5_cell165_embryo6_single	E5.5	glycolysis	0.263792
E5.5_P7.P4.P5_cell166_embryo6_single	E5.5	glycolysis	0.265933
E5.5_P7.P4.P5_cell167_embryo6_single	E5.5	glycolysis	0.221278
E5.5_P7.P4.P5_cell168_embryo6_single	E5.5	glycolysis	0.290664
E5.5_P7.P4.P5_cell169_embryo6_single	E5.5	glycolysis	0.40569
E5.5_P7.P4.P5_cell171_embryo6_single	E5.5	glycolysis	0.294176
E5.5_P7.P4.P5_cell172_embryo6_single	E5.5	glycolysis	0.414442
E5.5_P7.P4.P5_cell173_embryo6_single	E5.5	glycolysis	0.322018
E5.5_P7.P4.P5_cell174_embryo6_single	E5.5	glycolysis	0.326431
E5.5_P7.P4.P5_cell175_embryo6_single	E5.5	glycolysis	0.335585
E5.5_P7.P4.P5_cell178_embryo6_single	E5.5	glycolysis	0.321821
E5.5_P7.P4.P5_cell179_embryo6_single	E5.5	glycolysis	0.300803
E5.5_P7.P4.P5_cell180_embryo6_double	E5.5	glycolysis	0.400616
E5.5_P7.P4.P5_cell181_embryo6_double	E5.5	glycolysis	0.399569
E5.5_P7.P4.P5_cell182_embryo6_double	E5.5	glycolysis	0.350503
E5.5_P7.P4.P5_cell183_embryo6_double	E5.5	glycolysis	0.380946
E5.5_P11.P6.P10_cell2_embryo7_single	E5.5	glycolysis	0.344457
E5.5_P11.P6.P10_cell5_embryo7_single	E5.5	glycolysis	0.305902
E5.5_P11.P6.P10_cell6_embryo7_single	E5.5	glycolysis	0.268811
E5.5_P11.P6.P10_cell15_embryo7_single	E5.5	glycolysis	0.166205
E5.5_P11.P6.P10_cell17_embryo7_single	E5.5	glycolysis	0.282675
E5.5_P11.P6.P10_cell22_embryo7_single	E5.5	glycolysis	0.318576
E5.5_P11.P6.P10_cell25_embryo7_single	E5.5	glycolysis	0.487719
E5.5_P11.P6.P10_cell26_embryo7_single	E5.5	glycolysis	0.344375
E5.5_P11.P6.P10_cell27_embryo7_single	E5.5	glycolysis	0.329534
E5.5_P11.P6.P10_cell32_embryo7_single	E5.5	glycolysis	0.311025
E5.5_P11.P6.P10_cell33_embryo7_single	E5.5	glycolysis	0.303296
E5.5_P11.P6.P10_cell34_embryo7_single	E5.5	glycolysis	0.256905
E5.5_P11.P6.P10_cell37_embryo7_single	E5.5	glycolysis	0.417301
E5.5_P11.P6.P10_cell40_embryo7_single	E5.5	glycolysis	0.208486
E5.5_P11.P6.P10_cell44_embryo7_single	E5.5	glycolysis	0.306093
E5.5_P11.P6.P10_cell46_embryo7_single	E5.5	glycolysis	0.385251
E5.5_P11.P6.P10_cell49_embryo7_single	E5.5	glycolysis	0.292566
E5.5_P11.P6.P10_cell52_embryo7_single	E5.5	glycolysis	0.344519
E5.5_P11.P6.P10_cell53_embryo7_single	E5.5	glycolysis	0.340841
E5.5_P11.P6.P10_cell54_embryo7_single	E5.5	glycolysis	0.246516
E5.5_P11.P6.P10_cell55_embryo7_single	E5.5	glycolysis	0.323111
E5.5_P11.P6.P10_cell56_embryo7_single	E5.5	glycolysis	0.268921
E5.5_P11.P6.P10_cell57_embryo7_single	E5.5	glycolysis	0.241291
E5.5_P11.P6.P10_cell58_embryo7_double	E5.5	glycolysis	0.285336
E5.5_P11.P6.P10_cell61_embryo7_single	E5.5	glycolysis	0.239813
E5.5_P11.P6.P10_cell62_embryo7_single	E5.5	glycolysis	0.299891
E5.5_P11.P6.P10_cell64_embryo7_single	E5.5	glycolysis	0.38212
E5.5_P11.P6.P10_cell65_embryo7_single	E5.5	glycolysis	0.0920832
E5.5_P11.P6.P10_cell66_embryo7_single	E5.5	glycolysis	0.265663
E5.5_P11.P6.P10_cell67_embryo7_single	E5.5	glycolysis	0.289418
E5.5_P11.P6.P10_cell68_embryo7_single	E5.5	glycolysis	0.320652
E5.5_P11.P6.P10_cell70_embryo7_double	E5.5	glycolysis	0.309693
E5.5_P11.P6.P10_cell73_embryo7_single	E5.5	glycolysis	0.432815
E5.5_P11.P6.P10_cell74_embryo7_single	E5.5	glycolysis	0.394486
E5.5_P11.P6.P10_cell76_embryo7_single	E5.5	glycolysis	0.352646
E5.5_P11.P6.P10_cell77_embryo7_single	E5.5	glycolysis	0.47136
E5.5_P11.P6.P10_cell78_embryo7_single	E5.5	glycolysis	0.311691
E5.5_P11.P6.P10_cell79_embryo7_single	E5.5	glycolysis	0.276661
E5.5_P11.P6.P10_cell80_embryo7_single	E5.5	glycolysis	0.422454
E5.5_P11.P6.P10_cell82_embryo7_double	E5.5	glycolysis	0.336468
E5.5_P11.P6.P10_cell85_embryo7_single	E5.5	glycolysis	0.348784
E5.5_P11.P6.P10_cell89_embryo7_single	E5.5	glycolysis	0.352625
E5.5_P11.P6.P10_cell92_embryo7_single	E5.5	glycolysis	0.325109
E5.5_P11.P6.P10_cell93_embryo7_single	E5.5	glycolysis	0.357655
E5.5_P11.P6.P10_cell94_embryo7_double	E5.5	glycolysis	0.23127
E5.5_P11.P6.P10_cell97_embryo8_single	E5.5	glycolysis	0.320311
E5.5_P11.P6.P10_cell98_embryo8_single	E5.5	glycolysis	0.329774
E5.5_P11.P6.P10_cell99_embryo8_single	E5.5	glycolysis	0.278985
E5.5_P11.P6.P10_cell100_embryo8_single	E5.5	glycolysis	0.294508
E5.5_P11.P6.P10_cell101_embryo8_single	E5.5	glycolysis	0.188545
E5.5_P11.P6.P10_cell102_embryo8_single	E5.5	glycolysis	0.246601
E5.5_P11.P6.P10_cell103_embryo8_single	E5.5	glycolysis	0.173405
E5.5_P11.P6.P10_cell104_embryo8_single	E5.5	glycolysis	0.198108
E5.5_P11.P6.P10_cell105_embryo8_single	E5.5	glycolysis	0.253021
E5.5_P11.P6.P10_cell107_embryo8_single	E5.5	glycolysis	0.273517
E5.5_P11.P6.P10_cell108_embryo8_single	E5.5	glycolysis	0.265756
E5.5_P11.P6.P10_cell109_embryo8_single	E5.5	glycolysis	0.342623
E5.5_P11.P6.P10_cell110_embryo8_single	E5.5	glycolysis	0.276378
E5.5_P11.P6.P10_cell111_embryo8_single	E5.5	glycolysis	0.133184
E5.5_P11.P6.P10_cell112_embryo8_single	E5.5	glycolysis	0.297849
E5.5_P11.P6.P10_cell113_embryo8_single	E5.5	glycolysis	0.194778
E5.5_P11.P6.P10_cell114_embryo8_single	E5.5	glycolysis	0.354534
E5.5_P11.P6.P10_cell116_embryo8_single	E5.5	glycolysis	0.29358
E5.5_P11.P6.P10_cell119_embryo8_single	E5.5	glycolysis	0.250012
E5.5_P11.P6.P10_cell120_embryo8_single	E5.5	glycolysis	0.299046
E5.5_P11.P6.P10_cell121_embryo8_single	E5.5	glycolysis	0.338536
E5.5_P11.P6.P10_cell123_embryo8_single	E5.5	glycolysis	0.24879
E5.5_P11.P6.P10_cell124_embryo8_single	E5.5	glycolysis	0.301708
E5.5_P11.P6.P10_cell125_embryo8_single	E5.5	glycolysis	0.269641
E5.5_P11.P6.P10_cell126_embryo8_single	E5.5	glycolysis	0.294966
E5.5_P11.P6.P10_cell127_embryo8_single	E5.5	glycolysis	0.367322
E5.5_P11.P6.P10_cell128_embryo8_single	E5.5	glycolysis	0.374349
E5.5_P11.P6.P10_cell129_embryo8_single	E5.5	glycolysis	0.275723
E5.5_P11.P6.P10_cell130_embryo8_single	E5.5	glycolysis	0.306658
E5.5_P11.P6.P10_cell131_embryo8_single	E5.5	glycolysis	0.37199
E5.5_P11.P6.P10_cell132_embryo8_single	E5.5	glycolysis	0.334046
E5.5_P11.P6.P10_cell133_embryo8_single	E5.5	glycolysis	0.283432
E5.5_P11.P6.P10_cell134_embryo8_single	E5.5	glycolysis	0.379934
E5.5_P11.P6.P10_cell135_embryo8_single	E5.5	glycolysis	0.348103
E5.5_P11.P6.P10_cell136_embryo8_single	E5.5	glycolysis	0.26137
E5.5_P11.P6.P10_cell137_embryo8_single	E5.5	glycolysis	0.283309
E5.5_P11.P6.P10_cell138_embryo8_single	E5.5	glycolysis	0.343996
E5.5_P11.P6.P10_cell139_embryo8_single	E5.5	glycolysis	0.382668
E5.5_P11.P6.P10_cell140_embryo8_single	E5.5	glycolysis	0.331457
E5.5_P11.P6.P10_cell141_embryo8_single	E5.5	glycolysis	0.315319
E5.5_P11.P6.P10_cell142_embryo8_single	E5.5	glycolysis	0.378889
E5.5_P11.P6.P10_cell143_embryo8_single	E5.5	glycolysis	0.429154
E5.5_P11.P6.P10_cell144_embryo8_single	E5.5	glycolysis	0.360578
E5.5_P1_cell1_embryo9_single	E5.5	glycolysis	0.431993
E5.5_P1_cell2_embryo9_single	E5.5	glycolysis	0.340902
E5.5_P1_cell3_embryo9_single	E5.5	glycolysis	0.275254
E5.5_P1_cell5_embryo9_single	E5.5	glycolysis	0.367342
E5.5_P1_cell7_embryo9_single	E5.5	glycolysis	0.303965
E5.5_P1_cell8_embryo9_single	E5.5	glycolysis	0.387294
E5.5_P1_cell9_embryo9_single	E5.5	glycolysis	0.402655
E5.5_P1_cell10_embryo9_single	E5.5	glycolysis	0.334056
E5.5_P1_cell11_embryo9_single	E5.5	glycolysis	0.413281
E5.5_P1_cell14_embryo9_single	E5.5	glycolysis	0.322558
E5.5_P1_cell15_embryo9_single	E5.5	glycolysis	0.395315
E5.5_P1_cell16_embryo9_single	E5.5	glycolysis	0.359437
E5.5_P1_cell17_embryo9_single	E5.5	glycolysis	0.391097
E5.5_P1_cell19_embryo9_single	E5.5	glycolysis	0.315787
E5.5_P1_cell20_embryo9_single	E5.5	glycolysis	0.32822
E5.5_P1_cell21_embryo9_double	E5.5	glycolysis	0.346717
E5.5_P1_cell22_embryo9_double	E5.5	glycolysis	0.355317
E5.5_P1_cell23_embryo9_double	E5.5	glycolysis	0.333139
E5.5_P1_cell24_embryo9_double	E5.5	glycolysis	0.427424
E5.5_P1_cell25_embryo9_double	E5.5	glycolysis	0.315067
E5.5_P1_cell26_embryo9_double	E5.5	glycolysis	0.377966
E5.5_P1_cell27_embryo9_double	E5.5	glycolysis	0.268104
E5.5_P1_cell30_embryo9_double	E5.5	glycolysis	0.294255
E5.5_P1_cell32_embryo9_double	E5.5	glycolysis	0.329293
E5.5_P1_cell33_embryo9_double	E5.5	glycolysis	0.321367
E5.5_P1_cell34_embryo9_double	E5.5	glycolysis	0.3429
E5.5_P1_cell35_embryo9_double	E5.5	glycolysis	0.341959
E5.5_P1_cell36_embryo9_double	E5.5	glycolysis	0.322862
E5.5_P1_cell37_embryo9_double	E5.5	glycolysis	0.396875
E5.5_P1_cell38_embryo9_double	E5.5	glycolysis	0.30507
E5.5_P1_cell39_embryo9_double	E5.5	glycolysis	0.121681
E5.5_P1_cell40_embryo9_double	E5.5	glycolysis	0.334155
E5.5_P1_cell41_embryo9_double	E5.5	glycolysis	0.360011
E5.5_P1_cell42_embryo9_double	E5.5	glycolysis	0.315126
E5.5_P1_cell43_embryo9_double	E5.5	glycolysis	0.251254
E5.5_P1_cell44_embryo9_double	E5.5	glycolysis	0.361193
E5.5_P1_cell45_embryo9_double	E5.5	glycolysis	0.329418
E5.5_P1_cell46_embryo9_double	E5.5	glycolysis	0.392417
E5.5_P1_cell47_embryo9_double	E5.5	glycolysis	0.26511
E6.5_cell10_embryo2_single	E6.5_Em	glycolysis	0.413313
E6.5_cell11_embryo2_single	E6.5_Em	glycolysis	0.395612
E6.5_cell12_embryo2_single	E6.5_Em	glycolysis	0.383783
E6.5_cell19_embryo2_single	E6.5_Em	glycolysis	0.441895
E6.5_cell22_embryo2_single	E6.5_Em	glycolysis	0.394609
E6.5_cell23_embryo2_single	E6.5_Em	glycolysis	0.305521
E6.5_cell24_embryo2_single	E6.5_Em	glycolysis	0.373213
E6.5_cell31_embryo2_double	E6.5_Em	glycolysis	0.414533
E6.5_cell32_embryo2_double	E6.5_Em	glycolysis	0.119575
E6.5_cell34_embryo2_single	E6.5_Em	glycolysis	0.373683
E6.5_cell35_embryo2_single	E6.5_Em	glycolysis	0.331895
E6.5_cell36_embryo2_single	E6.5_Em	glycolysis	0.383128
E6.5_cell39_embryo1_single	E6.5_Em	glycolysis	0.309581
E6.5_cell41_embryo1_single	E6.5_Em	glycolysis	0.322863
E6.5_cell44_embryo2_single	E6.5_Em	glycolysis	0.432144
E6.5_cell47_embryo2_single	E6.5_Em	glycolysis	0.371286
E6.5_cell48_embryo2_single	E6.5_Em	glycolysis	0.359583
E6.5_cell52_embryo1_double	E6.5_Em	glycolysis	0.296944
E6.5_cell58_embryo2_single	E6.5_Em	glycolysis	0.24191
E6.5_cell59_embryo2_single	E6.5_Em	glycolysis	0.331259
E6.5_cell60_embryo2_single	E6.5_Em	glycolysis	0.397294
E6.5_cell68_embryo2_single	E6.5_Em	glycolysis	0.230619
E6.5_cell70_embryo2_single	E6.5_Em	glycolysis	0.373177
E6.5_cell71_embryo2_single	E6.5_Em	glycolysis	0.36831
E6.5_cell72_embryo2_single	E6.5_Em	glycolysis	0.357761
E6.5_cell80_embryo2_single	E6.5_Em	glycolysis	0.233113
E6.5_cell82_embryo2_single	E6.5_Em	glycolysis	0.343329
E6.5_cell83_embryo2_single	E6.5_Em	glycolysis	0.338426
E6.5_cell84_embryo2_single	E6.5_Em	glycolysis	0.336059
E6.5_cell85_embryo1_single	E6.5_Em	glycolysis	0.32569
E6.5_cell91_embryo2_double	E6.5_Em	glycolysis	0.0914537
E6.5_cell94_embryo2_single	E6.5_Em	glycolysis	0.381179
E6.5_cell95_embryo2_single	E6.5_Em	glycolysis	0.434161
E6.5_cell96_embryo2_single	E6.5_Em	glycolysis	0.36554
E6.5_P1_Cell2_embryo1_single	E6.5_Em	glycolysis	0.273488
E6.5_P1_Cell8_embryo1_single	E6.5_Em	glycolysis	0.282266
E6.5_P1_Cell13_embryo1_double	E6.5_Em	glycolysis	0.283929
E6.5_P1_Cell22_embryo2_single	E6.5_Em	glycolysis	0.219497
E6.5_P1_Cell35_embryo2_single	E6.5_Em	glycolysis	0.270786
E6.5_P1_Cell38_embryo2_single	E6.5_Em	glycolysis	0.3166
E6.5_P1_Cell50_embryo3_single	E6.5_Em	glycolysis	0.365683
E6.5_P1_Cell51_embryo3_single	E6.5_Em	glycolysis	0.221546
E6.5_P1_Cell52_embryo3_single	E6.5_Em	glycolysis	0.272715
E6.5_P1_Cell53_embryo3_single	E6.5_Em	glycolysis	0.18984
E6.5_P1_Cell59_embryo3_single	E6.5_Em	glycolysis	0.247738
E6.5_P1_Cell62_embryo3_single	E6.5_Em	glycolysis	0.277664
E6.5_P1_Cell64_embryo3_single	E6.5_Em	glycolysis	0.158394
E6.5_P1_Cell65_embryo3_single	E6.5_Em	glycolysis	0.222829
E6.5_P1_Cell66_embryo3_single	E6.5_Em	glycolysis	0.283397
E6.5_P1_Cell67_embryo3_single	E6.5_Em	glycolysis	0.281181
E6.5_P1_Cell69_embryo3_single	E6.5_Em	glycolysis	0.29812
E6.5_P1_Cell72_embryo3_single	E6.5_Em	glycolysis	0.217142
E6.5_P1_Cell73_embryo3_single	E6.5_Em	glycolysis	0.220718
E6.5_P1_Cell74_embryo3_single	E6.5_Em	glycolysis	0.275504
E6.5_P1_Cell76_embryo3_single	E6.5_Em	glycolysis	0.3132
E6.5_P1_Cell77_embryo3_single	E6.5_Em	glycolysis	0.175168
E6.5_P1_Cell78_embryo3_single	E6.5_Em	glycolysis	0.295405
E6.5_P1_Cell79_embryo3_single	E6.5_Em	glycolysis	0.208366
E6.5_P1_Cell80_embryo3_single	E6.5_Em	glycolysis	0.230206
E6.5_P1_Cell81_embryo3_single	E6.5_Em	glycolysis	0.329623
E6.5_P1_Cell82_embryo3_single	E6.5_Em	glycolysis	0.214932
E6.5_P1_Cell83_embryo3_single	E6.5_Em	glycolysis	0.285623
E6.5_P1_Cell90_embryo3_single	E6.5_Em	glycolysis	0.186093
E6.5_P1_Cell91_embryo3_single	E6.5_Em	glycolysis	0.17065
E6.5_P1_Cell92_embryo3_single	E6.5_Em	glycolysis	0.273183
E6.5_P1_Cell93_embryo3_single	E6.5_Em	glycolysis	0.162169
E6.5_P2_Cell_3_embryo4_single	E6.5_Em	glycolysis	0.219625
E6.5_P2_Cell_4_embryo4_single	E6.5_Em	glycolysis	0.302068
E6.5_P2_Cell_5_embryo4_single	E6.5_Em	glycolysis	0.245984
E6.5_P2_Cell_7_embryo4_single	E6.5_Em	glycolysis	0.257766
E6.5_P2_Cell_8_embryo4_single	E6.5_Em	glycolysis	0.237995
E6.5_P2_Cell_10_embryo4_single	E6.5_Em	glycolysis	0.335999
E6.5_P2_Cell_13_embryo4_single	E6.5_Em	glycolysis	0.356597
E6.5_P2_Cell_16_embryo4_single	E6.5_Em	glycolysis	0.261723
E6.5_P2_Cell_17_embryo4_single	E6.5_Em	glycolysis	0.263065
E6.5_P2_Cell_18_embryo4_single	E6.5_Em	glycolysis	0.355124
E6.5_P2_Cell_19_embryo4_single	E6.5_Em	glycolysis	0.276805
E6.5_P2_Cell_20_embryo4_single	E6.5_Em	glycolysis	0.333813
E6.5_P2_Cell_21_embryo4_single	E6.5_Em	glycolysis	0.406082
E6.5_P2_Cell_22_embryo4_single	E6.5_Em	glycolysis	0.327556
E6.5_P2_Cell_23_embryo4_single	E6.5_Em	glycolysis	0.31759
E6.5_P2_Cell_24_embryo4_single	E6.5_Em	glycolysis	0.320085
E6.5_P2_Cell_26_embryo5_single	E6.5_Em	glycolysis	0.268762
E6.5_P2_Cell_28_embryo5_single	E6.5_Em	glycolysis	0.335772
E6.5_P2_Cell_30_embryo5_single	E6.5_Em	glycolysis	0.293321
E6.5_P2_Cell_34_embryo5_single	E6.5_Em	glycolysis	0.367347
E6.5_P2_Cell_37_embryo5_single	E6.5_Em	glycolysis	0.291148
E6.5_P2_Cell_38_embryo5_single	E6.5_Em	glycolysis	0.250504
E6.5_P2_Cell_39_embryo5_single	E6.5_Em	glycolysis	0.294043
E6.5_P2_Cell_40_embryo5_single	E6.5_Em	glycolysis	0.255479
E6.5_P2_Cell_42_embryo5_single	E6.5_Em	glycolysis	0.0461428
E6.5_P2_Cell_44_embryo5_single	E6.5_Em	glycolysis	0.340638
E6.5_P2_Cell_45_embryo5_single	E6.5_Em	glycolysis	0.34719
E6.5_P2_Cell_47_embryo5_single	E6.5_Em	glycolysis	0.406866
E6.5_P2_Cell_48_embryo5_single	E6.5_Em	glycolysis	0.169494
E6.5_P2_Cell_64_embryo6_single	E6.5_Em	glycolysis	0.261492
E6.5_P2_Cell_69_embryo6_single	E6.5_Em	glycolysis	0.432073
E6.5_P2_Cell_70_embryo6_single	E6.5_Em	glycolysis	0.343397
E6.5_P2_Cell_71_embryo6_single	E6.5_Em	glycolysis	0.208718
E6.5_P2_Cell_72_embryo6_single	E6.5_Em	glycolysis	0.283086
E6.5_P3_Cell_13_embryo7_single	E6.5_Em	glycolysis	0.305992
E6.5_P3_Cell_14_embryo7_single	E6.5_Em	glycolysis	0.233331
E6.5_P3_Cell_19_embryo7_single	E6.5_Em	glycolysis	0.187352
E6.5_P3_Cell_20_embryo7_single	E6.5_Em	glycolysis	0.237054
E6.5_P3_Cell_21_embryo7_single	E6.5_Em	glycolysis	0.328912
E6.5_P3_Cell_22_embryo7_single	E6.5_Em	glycolysis	0.260904
E6.5_P3_Cell_23_embryo7_single	E6.5_Em	glycolysis	0.20816
E6.5_P3_Cell_24_embryo7_single	E6.5_Em	glycolysis	0.198068
E6.5_P3_Cell_29_embryo7_double	E6.5_Em	glycolysis	0.299615
E6.5_P3_Cell_35_embryo8_double	E6.5_Em	glycolysis	0.176814
E6.5_P3_Cell_36_embryo8_single	E6.5_Em	glycolysis	0.22086
E6.5_P3_Cell_37_embryo8_single	E6.5_Em	glycolysis	0.118124
E6.5_P3_Cell_40_embryo8_single	E6.5_Em	glycolysis	0.242194
E6.5_P3_Cell_43_embryo8_single	E6.5_Em	glycolysis	0.26003
E6.5_P3_Cell_45_embryo8_single	E6.5_Em	glycolysis	0.26048
E6.5_P3_Cell_46_embryo8_single	E6.5_Em	glycolysis	0.251154
E6.5_P3_Cell_47_embryo8_single	E6.5_Em	glycolysis	0.126245
E6.5_P3_Cell_49_embryo8_single	E6.5_Em	glycolysis	0.237877
E6.5_P3_Cell_52_embryo8_single	E6.5_Em	glycolysis	0.219164
E6.5_P3_Cell_56_embryo8_single	E6.5_Em	glycolysis	0.190011
E6.5_P3_Cell_60_embryo8_single	E6.5_Em	glycolysis	0.211004
E6.5_P3_Cell_61_embryo8_single	E6.5_Em	glycolysis	0.267472
E6.5_P3_Cell_62_embryo8_single	E6.5_Em	glycolysis	0.253709
E6.5_P3_Cell_63_embryo8_single	E6.5_Em	glycolysis	0.301296
E6.5_P3_Cell_64_embryo8_single	E6.5_Em	glycolysis	0.231553
E6.5_P3_Cell_67_embryo9_single	E6.5_Em	glycolysis	0.237252
E6.5_P3_Cell_68_embryo9_single	E6.5_Em	glycolysis	0.275714
E6.5_P3_Cell_72_embryo9_single	E6.5_Em	glycolysis	0.243374
E6.5_P3_Cell_76_embryo9_single	E6.5_Em	glycolysis	0.27682
E6.5_P3_Cell_84_embryo9_single	E6.5_Em	glycolysis	0.312271
E6.5_P3_Cell_85_embryo9_single	E6.5_Em	glycolysis	0.225295
E6.5_P3_Cell_93_embryo9_single	E6.5_Em	glycolysis	0.00837694
E6.75_cell1_Embryo1_Single	E6.5_Em	glycolysis	0.333846
E6.75_cell2_Embryo1_Single	E6.5_Em	glycolysis	0.383662
E6.75_cell3_Embryo1_Single	E6.5_Em	glycolysis	0.294602
E6.75_cell4_Embryo1_Single	E6.5_Em	glycolysis	0.234821
E6.75_cell5_Embryo1_Single	E6.5_Em	glycolysis	0.339593
E6.75_cell6_Embryo1_Single	E6.5_Em	glycolysis	0.366564
E6.75_cell7_Embryo1_Double	E6.5_Em	glycolysis	0.313742
E6.75_cell8_Embryo1_Single	E6.5_Em	glycolysis	0.206287
E6.75_cell9_Embryo1_Single	E6.5_Em	glycolysis	0.266183
E6.75_cell10_Embryo1_Single	E6.5_Em	glycolysis	0.340732
E6.75_cell12_Embryo1_Single	E6.5_Em	glycolysis	0.270056
E6.75_cell13_Embryo1_Single	E6.5_Em	glycolysis	0.320071
E6.75_cell14_Embryo1_Single	E6.5_Em	glycolysis	0.286839
E6.75_cell15_Embryo1_Single	E6.5_Em	glycolysis	0.404974
E6.75_cell16_Embryo1_Single	E6.5_Em	glycolysis	0.283926
E6.75_cell17_Embryo1_Single	E6.5_Em	glycolysis	0.306329
E6.75_cell18_Embryo1_Single	E6.5_Em	glycolysis	0.347132
E6.75_cell19_Embryo1_Single	E6.5_Em	glycolysis	0.237934
E6.75_cell20_Embryo1_Single	E6.5_Em	glycolysis	0.360163
E6.75_cell21_Embryo1_Single	E6.5_Em	glycolysis	0.362854
E6.75_cell22_Embryo1_Single	E6.5_Em	glycolysis	0.282135
E6.75_cell23_Embryo1_Single	E6.5_Em	glycolysis	0.372922
E6.75_cell24_Embryo1_Double	E6.5_Em	glycolysis	0.279388
E6.75_cell25_Embryo1_Single	E6.5_Em	glycolysis	0.364282
E6.75_cell26_Embryo1_Single	E6.5_Em	glycolysis	0.345082
E6.75_cell27_Embryo1_Single	E6.5_Em	glycolysis	0.331537
E6.75_cell28_Embryo1_Single	E6.5_Em	glycolysis	0.37061
E6.75_cell29_Embryo1_Single	E6.5_Em	glycolysis	0.329772
E6.75_cell30_Embryo1_Single	E6.5_Em	glycolysis	0.320927
E6.75_cell31_Embryo1_Single	E6.5_Em	glycolysis	0.336801
E6.75_cell33_Embryo1_Single	E6.5_Em	glycolysis	0.349739
E6.75_cell35_Embryo1_Single	E6.5_Em	glycolysis	0.326634
E6.75_cell36_Embryo1_Single	E6.5_Em	glycolysis	0.265419
E6.75_cell37_Embryo1_Single	E6.5_Em	glycolysis	0.373192
E6.75_cell38_Embryo1_Single	E6.5_Em	glycolysis	0.335163
E6.75_cell39_Embryo1_Single	E6.5_Em	glycolysis	0.349777
E6.75_cell40_Embryo1_Single	E6.5_Em	glycolysis	0.331327
E6.75_cell41_Embryo1_Single	E6.5_Em	glycolysis	0.391412
E6.75_cell42_Embryo1_Single	E6.5_Em	glycolysis	0.246942
E6.75_cell43_Embryo1_Single	E6.5_Em	glycolysis	0.332014
E6.75_cell44_Embryo1_Single	E6.5_Em	glycolysis	0.33699
E6.75_cell45_Embryo1_Single	E6.5_Em	glycolysis	0.323473
E6.75_cell46_Embryo1_Single	E6.5_Em	glycolysis	0.270203
E6.75_cell47_Embryo1_Single	E6.5_Em	glycolysis	0.329768
E6.75_cell48_Embryo1_Single	E6.5_Em	glycolysis	0.32832
E6.75_cell54_Embryo1_Single	E6.5_Em	glycolysis	0.281283
E6.75_cell55_Embryo1_Single	E6.5_Em	glycolysis	0.302313
E6.75_cell56_Embryo1_Single	E6.5_Em	glycolysis	0.307009
E6.75_cell58_Embryo1_Single	E6.5_Em	glycolysis	0.296437
E6.75_cell59_Embryo1_Single	E6.5_Em	glycolysis	0.317772
E6.75_cell60_Embryo1_Single	E6.5_Em	glycolysis	0.312367
E6.75_cell62_Embryo1_Single	E6.5_Em	glycolysis	0.336971
E6.75_cell63_Embryo1_Single	E6.5_Em	glycolysis	0.33561
E6.75_cell64_Embryo1_Single	E6.5_Em	glycolysis	0.249489
E6.75_cell70_Embryo2_Single	E6.5_Em	glycolysis	0.312166
E6.75_cell71_Embryo2_Single	E6.5_Em	glycolysis	0.275387
E6.75_cell72_Embryo2_Single	E6.5_Em	glycolysis	0.23824
E6.75_cell74_Embryo2_Single	E6.5_Em	glycolysis	0.291806
E6.75_cell75_Embryo2_Single	E6.5_Em	glycolysis	0.301839
E6.75_cell77_Embryo2_Single	E6.5_Em	glycolysis	0.393304
E6.75_cell80_Embryo2_Single	E6.5_Em	glycolysis	0.301299
E6.75_cell82_Embryo2_Single	E6.5_Em	glycolysis	0.305151
E6.75_cell84_Embryo2_Single	E6.5_Em	glycolysis	0.260601
E6.75_cell85_Embryo2_Single	E6.5_Em	glycolysis	0.324906
E6.75_cell86_Embryo2_Single	E6.5_Em	glycolysis	0.320638
E6.75_cell87_Embryo2_Single	E6.5_Em	glycolysis	0.274848
E6.75_cell88_Embryo2_Single	E6.5_Em	glycolysis	0.307658
E6.75_cell90_Embryo2_Single	E6.5_Em	glycolysis	0.249956
E6.75_cell92_Embryo2_Single	E6.5_Em	glycolysis	0.301557
E6.75_cell93_Embryo2_Single	E6.5_Em	glycolysis	0.273744
E6.75_cell94_Embryo2_Single	E6.5_Em	glycolysis	0.330516
E6.75_cell95_Embryo2_Single	E6.5_Em	glycolysis	0.216561
E6.75_cell96_Embryo2_Single	E6.5_Em	glycolysis	0.248829
SRR805394Aligned.sortedByCoord.out.bam	4C	glycolysis	-0.0441832
SRR805393Aligned.sortedByCoord.out.bam	4C	glycolysis	0.152953
SRR805392Aligned.sortedByCoord.out.bam	4C	glycolysis	-0.0314317
SRR805391Aligned.sortedByCoord.out.bam	4C	glycolysis	-0.112194
SRR805390Aligned.sortedByCoord.out.bam	4C	glycolysis	-0.0158491
SRR805389Aligned.sortedByCoord.out.bam	4C	glycolysis	-0.045102
SRR805388Aligned.sortedByCoord.out.bam	4C	glycolysis	-0.046796
SRR805387Aligned.sortedByCoord.out.bam	4C	glycolysis	-0.041329
SRR805386Aligned.sortedByCoord.out.bam	4C	glycolysis	-0.0655608
SRR805385Aligned.sortedByCoord.out.bam	4C	glycolysis	-0.0268874
SRR805384Aligned.sortedByCoord.out.bam	4C	glycolysis	-0.0319234
SRR805382Aligned.sortedByCoord.out.bam	4C	glycolysis	-0.0430781
SRR805383Aligned.sortedByCoord.out.bam	4C	glycolysis	-0.0571045
SRR805381Aligned.sortedByCoord.out.bam	4C	glycolysis	-0.0241903
SRR805380Aligned.sortedByCoord.out.bam	8C	glycolysis	0.0809804
SRR805375Aligned.sortedByCoord.out.bam	8C	glycolysis	-0.00829233
SRR805378Aligned.sortedByCoord.out.bam	8C	glycolysis	-0.0445099
SRR805376Aligned.sortedByCoord.out.bam	8C	glycolysis	-0.029901
SRR805379Aligned.sortedByCoord.out.bam	8C	glycolysis	0.0314012
SRR805377Aligned.sortedByCoord.out.bam	8C	glycolysis	-0.0661564
SRR805374Aligned.sortedByCoord.out.bam	8C	glycolysis	0.0333277
SRR805372Aligned.sortedByCoord.out.bam	8C	glycolysis	0.00688703
SRR805371Aligned.sortedByCoord.out.bam	8C	glycolysis	-0.0342993
SRR805373Aligned.sortedByCoord.out.bam	8C	glycolysis	-0.0613986
SRR805370Aligned.sortedByCoord.out.bam	8C	glycolysis	-0.0514395
SRR805369Aligned.sortedByCoord.out.bam	8C	glycolysis	0.033612
SRR805366Aligned.sortedByCoord.out.bam	8C	glycolysis	-0.062581
SRR805368Aligned.sortedByCoord.out.bam	8C	glycolysis	0.0440988
SRR805367Aligned.sortedByCoord.out.bam	8C	glycolysis	0.0666403
SRR805364Aligned.sortedByCoord.out.bam	8C	glycolysis	-0.0203701
SRR805363Aligned.sortedByCoord.out.bam	8C	glycolysis	0.00401056
SRR805365Aligned.sortedByCoord.out.bam	8C	glycolysis	-0.00343935
SRR805362Aligned.sortedByCoord.out.bam	8C	glycolysis	-0.0461578
SRR805361Aligned.sortedByCoord.out.bam	8C	glycolysis	-0.0601345
SRR805360Aligned.sortedByCoord.out.bam	8C	glycolysis	-0.0132835
SRR805358Aligned.sortedByCoord.out.bam	8C	glycolysis	-0.0555649
SRR805357Aligned.sortedByCoord.out.bam	8C	glycolysis	-0.046373
SRR805355Aligned.sortedByCoord.out.bam	8C	glycolysis	-0.0983528
SRR805356Aligned.sortedByCoord.out.bam	8C	glycolysis	-0.0129903
SRR805345Aligned.sortedByCoord.out.bam	8C	glycolysis	-0.181324
SRR805344Aligned.sortedByCoord.out.bam	8C	glycolysis	-0.170138
SRR805354Aligned.sortedByCoord.out.bam	8C	glycolysis	0.00892591
SRR805340Aligned.sortedByCoord.out.bam	8C	glycolysis	-0.115335
SRR805346Aligned.sortedByCoord.out.bam	8C	glycolysis	-0.130576
SRR805353Aligned.sortedByCoord.out.bam	8C	glycolysis	0.00979536
SRR805351Aligned.sortedByCoord.out.bam	8C	glycolysis	-0.0906738
SRR805352Aligned.sortedByCoord.out.bam	8C	glycolysis	-0.0361995
SRR805341Aligned.sortedByCoord.out.bam	8C	glycolysis	-0.113926
SRR805350Aligned.sortedByCoord.out.bam	8C	glycolysis	-0.0898739
SRR805349Aligned.sortedByCoord.out.bam	8C	glycolysis	0.031192
SRR805348Aligned.sortedByCoord.out.bam	8C	glycolysis	-0.0509049
SRR805342Aligned.sortedByCoord.out.bam	8C	glycolysis	-0.151205
SRR805347Aligned.sortedByCoord.out.bam	8C	glycolysis	0.00627595
SRR805343Aligned.sortedByCoord.out.bam	8C	glycolysis	-0.170495
SRR805339Aligned.sortedByCoord.out.bam	8C	glycolysis	-0.138061
SRR805338Aligned.sortedByCoord.out.bam	8C	glycolysis	-0.163922
SRR805335Aligned.sortedByCoord.out.bam	8C	glycolysis	-0.0289959
SRR805337Aligned.sortedByCoord.out.bam	8C	glycolysis	-0.132357
SRR805334Aligned.sortedByCoord.out.bam	8C	glycolysis	-0.0663692
SRR805333Aligned.sortedByCoord.out.bam	8C	glycolysis	-0.0843467
SRR805331Aligned.sortedByCoord.out.bam	8C	glycolysis	0.0481819
SRR1041732Aligned.sortedByCoord.out.bam	Zy	glycolysis	-0.236578
SRR1041731Aligned.sortedByCoord.out.bam	Zy	glycolysis	-0.195044
SRR1041730Aligned.sortedByCoord.out.bam	Zy	glycolysis	-0.233122
SRR1041733Aligned.sortedByCoord.out.bam	Zy	glycolysis	-0.216886

## Sheet: Figure 1f
cell	CT	Pdk1	Pklr	Aldob	Lin28a	Eno1	Pgm1	Foxk1	Bpgm	Hk2	Eno2	Tpi1	Gapdh	Gapdhs	Gpi1	Ldha	Pgm2l1	Aldoa	Adpgk	Pkm	Lin28b	Hk1	Pfkl	Pgam2	Gck	Eno3	Aldoc	Foxk2	Pygl	Hif1a	Pfkp	Hk3	Myc	Pfkm	Pgam1	Pdk3	Pgk1
E3.5_P8_Cell2_embryo1_single	E3.5	-0.806504	-0.171333	-0.233586	-1.54419	-1.83816	2.21243	-0.45189	-0.48711	-0.568024	-0.129514	-1.02148	0.412647	-0.216675	0.866591	-2.04503	-0.450833	-2.23767	1.5771	-2.36395	-0.756294	-0.389714	-1.58797	-0.341138	-0.114042	-0.621415	-0.279704	-0.617548	-0.20418	-1.69444	-0.704122	-0.0969744	-0.635219	-0.537099	-1.83428	-0.156938	-0.0508261
E3.5_P8_Cell3_embryo2_single	E3.5	-0.806504	-0.171333	-0.233586	-1.54419	-1.67629	-0.601202	-0.45189	-0.48711	-0.707772	-0.129514	-1.89213	-0.900536	-0.216675	-0.0488075	-1.80499	-0.240336	-1.27058	0.148904	-1.857	-0.756294	-0.245315	-1.58797	-0.341138	-0.114042	-0.621415	-0.279704	-0.617548	-0.20418	-1.10413	1.61399	-0.0969744	-0.635219	-0.537099	-1.71539	-0.156938	-0.0508261
E3.5_P8_Cell5_embryo3_single	E3.5	-0.806504	-0.171333	-0.233586	-1.54419	-2.08385	0.0660916	-0.109772	-0.48711	0.00637951	-0.129514	-0.502911	-1.02782	-0.216675	-1.80791	-2.04503	3.41981	-2.98822	-0.850797	-1.92614	-0.756294	-0.389714	-0.439141	-0.341138	-0.114042	-0.621415	-0.279704	-0.617548	-0.20418	-1.35443	-0.704122	-0.0969744	1.13545	-0.537099	-0.688258	-0.156938	-0.0508261
E3.5_P8_Cell7_embryo4_single	E3.5	-0.806504	-0.171333	-0.233586	-1.54419	-2.04681	-0.601202	-0.45189	-0.48711	-0.432671	-0.129514	-2.02204	-1.0883	-0.216675	0.44415	-2.04503	-0.450833	-3.70799	-0.850797	-2.88751	-0.756294	-0.389714	-1.58797	-0.341138	-0.114042	-0.621415	-0.279704	-0.617548	-0.20418	-1.69444	-0.704122	-0.0969744	-0.635219	-0.537099	-2.18695	-0.156938	-0.0508261
E3.5_P8_Cell22_embryo5_single	E3.5	-0.806504	0.0125092	-0.233586	-1.32085	-2.08385	-0.601202	-0.45189	-0.48711	-1.86846	-0.129514	-2.02204	-1.13343	-0.216675	0.07737	-2.03969	-0.450833	-1.47175	-0.850797	-1.62576	-0.756294	-0.389714	-1.49559	-0.341138	-0.114042	-0.621415	-0.279704	-0.617548	-0.20418	-1.69444	-0.704122	-0.0969744	-0.635219	-0.537099	-0.644948	-0.156938	-0.0508261
E3.5_P8_Cell25_embryo1_double	E3.5	-0.806504	-0.171333	-0.233586	-1.54419	-2.08385	-0.324409	-0.45189	-0.48711	-1.79959	-0.129514	-2.02204	-1.9206	-0.216675	-1.73551	-2.03919	0.953379	-3.31009	0.398131	-2.03248	-0.756294	-0.389714	-1.58797	-0.341138	-0.114042	-0.621415	-0.279704	5.1553	-0.20418	-1.69444	-0.704122	-0.0969744	-0.635219	-0.537099	-1.15854	-0.156938	-0.0508261
E3.5_P8_Cell58_embryo5_double	E3.5	-0.360216	-0.171333	-0.233586	-1.54419	-1.64946	0.0905198	-0.45189	-0.48711	-0.959273	-0.129514	-2.02204	-0.982948	-0.216675	-1.4829	-2.04503	-0.450833	-2.15152	-0.850797	-2.03985	-0.756294	-0.389714	-1.58797	-0.341138	-0.114042	-0.621415	-0.279704	-0.617548	-0.20418	-1.69444	-0.672473	-0.0969744	-0.635219	-0.537099	-1.51236	-0.156938	-0.0508261
E3.5_P8_Cell61_embryo1_single	E3.5	-0.806504	-0.171333	-0.233586	-1.54419	-1.46577	1.29795	-0.45189	-0.48711	-0.344036	-0.129514	-1.67961	-0.992998	-0.216675	0.118705	-2.04503	-0.450833	-0.80196	2.14339	-1.99306	-0.756294	-0.389714	-1.58797	-0.341138	-0.114042	-0.621415	5.16294	-0.617548	-0.20418	-1.53077	1.28716	-0.0969744	-0.176275	-0.537099	-0.561629	-0.156938	-0.0508261
E3.5_P8_Cell63_embryo2_single	E3.5	-0.203239	-0.171333	-0.233586	-0.576662	-1.8907	0.940955	-0.45189	1.63225	0.061592	0.342668	-0.505052	-1.59078	-0.216675	-0.154243	-2.04503	-0.450833	-0.983035	0.316131	-2.83463	-0.756294	-0.389714	-1.58797	-0.341138	-0.114042	-0.621415	-0.279704	-0.617548	-0.20418	-1.61547	-0.704122	-0.0969744	1.15256	-0.4904	-1.36796	-0.156938	-0.0508261
E3.5_P8_Cell65_embryo3_single	E3.5	-0.806504	-0.171333	-0.233586	-1.54419	-2.08385	2.64091	-0.45189	-0.48711	-1.15798	-0.129514	-1.99471	-0.733819	-0.216675	-0.943587	-2.04503	-0.450833	-1.01931	0.567564	-1.40031	-0.756294	1.84867	-1.58797	-0.341138	-0.114042	-0.621415	-0.279704	-0.617548	-0.20418	-1.69444	-0.704122	-0.0969744	2.90973	-0.537099	-1.01902	-0.156938	-0.0508261
E3.5_P8_Cell70_embryo5_double	E3.5	-0.806504	-0.171333	-0.233586	-1.54419	-1.24287	4.0299	-0.45189	-0.48711	0.0204529	-0.129514	-0.882217	-1.25446	-0.216675	-1.01369	-2.04503	-0.450833	-1.85679	-0.850797	-1.29653	-0.756294	-0.389714	-1.07247	-0.341138	-0.114042	-0.621415	-0.279704	-0.617548	-0.20418	-1.40237	-0.704122	-0.0969744	-0.449397	-0.537099	-0.729772	-0.156938	-0.0508261
E3.5_P8_Cell77_embryo3_single	E3.5	-0.806504	-0.171333	-0.233586	-1.54419	-0.82758	4.72797	-0.45189	-0.48711	-1.25567	-0.129514	-2.02204	-0.671656	-0.216675	-0.581055	-2.04503	-0.450833	-2.17763	-0.850797	-0.94388	-0.756294	-0.389714	-1.58797	-0.341138	-0.114042	-0.621415	-0.279704	-0.617548	-0.20418	1.3419	-0.704122	-0.0969744	-0.635219	-0.537099	-1.68363	-0.156938	-0.0508261
E3.5_P8_Cell79_embryo4_single	E3.5	-0.806504	-0.171333	-0.233586	-0.738413	-1.60792	-0.601202	-0.45189	-0.48711	1.43834	-0.129514	-1.12891	-1.31925	-0.216675	-0.0878678	-2.04503	-0.450833	-1.44689	-0.850797	-2.21093	-0.569582	-0.389714	-1.58797	-0.341138	-0.114042	-0.621415	-0.279704	-0.617548	-0.20418	-1.2689	-0.704122	-0.0969744	0.87138	-0.537099	-1.70697	-0.156938	-0.0508261
E3.5_P8_Cell80_embryo4_single	E3.5	-0.806504	-0.171333	-0.233586	-1.54419	-1.57707	1.39485	-0.45189	-0.48711	-0.820621	-0.129514	-1.19483	-1.56589	1.71538	-0.619929	-2.04503	-0.450833	-1.38362	2.44544	-1.85881	-0.756294	-0.204021	-1.58797	-0.341138	-0.114042	-0.621415	-0.279704	-0.290842	-0.20418	-1.66294	1.84436	-0.0969744	-0.635219	-0.537099	-0.331631	-0.156938	-0.0508261
E3.5_P8_Cell87_embryo2_single	E3.5	-0.806504	-0.171333	-0.233586	-1.54419	-1.78934	-0.485372	-0.45189	-0.48711	-1.65595	-0.129514	-1.32192	-0.506049	-0.216675	-0.741644	-2.04503	-0.450833	-1.35122	-0.850797	-1.73375	-0.756294	-0.389714	-1.58797	-0.341138	-0.114042	-0.621415	-0.279704	-0.617548	-0.20418	-1.69444	-0.704122	-0.0969744	-0.635219	-0.537099	-1.45806	-0.156938	-0.0508261
E3.5_P8_Cell91_embryo4_single	E3.5	-0.806504	-0.171333	-0.233586	-1.54419	-1.28995	-0.127707	-0.45189	-0.48711	-0.184046	-0.129514	-2.02204	-0.452531	-0.216675	-1.97564	-2.04503	-0.450833	-1.31678	-0.305307	-2.76879	-0.756294	-0.389714	-1.58797	-0.341138	-0.114042	-0.621415	-0.279704	-0.617548	-0.20418	-1.62564	-0.704122	-0.0969744	1.22225	-0.537099	-1.65618	-0.156938	-0.0508261
E3.5_P9_Cell1_embryo6_single	E3.5	0.563572	-0.171333	-0.233586	-1.54419	-2.03873	0.269396	-0.45189	-0.48711	-1.62836	-0.129514	-1.69177	-0.0695031	-0.216675	1.03361	-2.04503	-0.355222	-0.996557	-0.478954	-1.37444	-0.756294	-0.389714	-1.58797	-0.341138	-0.114042	-0.621415	-0.279704	-0.617548	-0.20418	-0.370833	-0.704122	-0.0969744	0.066015	-0.537099	-1.96479	-0.156938	-0.0508261
E3.5_P9_Cell3_embryo6_single	E3.5	-0.806504	-0.171333	-0.233586	-1.54419	-1.3964	3.16479	-0.45189	-0.48711	-1.36926	-0.129514	-0.741037	-1.1415	-0.216675	-1.62773	-2.04503	-0.450833	-1.31705	0.727376	-0.585017	-0.756294	-0.389714	-1.58797	-0.341138	-0.114042	-0.621415	-0.279704	-0.617548	-0.20418	-1.69444	-0.704122	-0.0969744	-0.635219	-0.537099	-1.99114	-0.156938	-0.0508261
E3.5_P9_Cell4_embryo6_single	E3.5	-0.806504	-0.171333	-0.233586	-1.54419	-1.41377	-0.601202	-0.45189	-0.48711	-1.10168	-0.129514	-2.02204	-0.722832	3.84469	-1.61259	-2.03683	-0.450833	-1.35113	-0.850797	-0.428393	-0.756294	-0.389714	-0.961731	-0.341138	-0.114042	-0.621415	-0.279704	-0.617548	-0.20418	0.739748	-0.704122	-0.0969744	-0.635219	-0.537099	-1.69611	-0.156938	-0.0508261
E3.5_P9_Cell5_embryo7_single	E3.5	-0.806504	-0.171333	-0.233586	-1.51495	-2.06862	0.368523	-0.45189	-0.48711	-0.884593	-0.129514	-1.10191	-0.913677	-0.216675	0.326385	-2.04503	-0.450833	-0.734596	2.83827	-1.20208	-0.756294	-0.389714	-1.58797	-0.341138	-0.114042	-0.621415	-0.279704	-0.617548	-0.20418	-0.213045	-0.704122	-0.0969744	-0.197316	-0.537099	-2.00848	-0.156938	-0.0508261
E3.5_P9_Cell6_embryo7_single	E3.5	-0.806504	-0.171333	-0.233586	-1.54419	-1.83416	-0.403967	-0.45189	-0.48711	-0.0587751	-0.129514	-1.6151	0.078725	-0.216675	-0.516414	-2.04503	-0.450833	-1.34136	2.61302	-1.4833	-0.756294	-0.389714	-1.58797	-0.341138	-0.114042	-0.621415	-0.279704	1.22638	1.87178	1.3066	-0.704122	-0.0969744	1.51068	-0.537099	-1.78643	-0.156938	-0.0508261
E3.5_P9_Cell8_embryo8_single	E3.5	-0.806504	-0.171333	-0.233586	-1.54419	-2.08385	1.97417	0.586017	-0.48711	0.24817	-0.129514	-0.92869	-0.886436	-0.216675	-0.847316	-2.04503	0.563841	-0.829546	-0.850797	-2.14655	0.144618	-0.389714	-0.147093	-0.341138	-0.114042	-0.621415	-0.279704	-0.617548	-0.20418	-0.195829	-0.704122	-0.0969744	0.185903	-0.537099	-0.854179	-0.156938	-0.0508261
E3.5_P9_Cell9_embryo8_single	E3.5	-0.806504	-0.171333	-0.233586	-1.50807	-1.59563	-0.219146	-0.317738	-0.48711	-0.523408	-0.129514	-1.30435	-0.0700201	-0.216675	-0.274743	-2.04503	-0.450833	-1.25039	0.0536183	-1.52786	-0.756294	-0.389714	-1.58797	-0.341138	-0.114042	-0.621415	-0.279704	-0.617548	-0.20418	-1.39164	-0.704122	-0.0969744	-0.635219	-0.537099	-1.03906	-0.156938	-0.0508261
E3.5_P9_Cell10_embryo9_single	E3.5	-0.806504	-0.171333	-0.233586	-1.46781	-0.855573	2.63812	-0.45189	-0.48711	-1.82491	-0.129514	-1.72852	-0.452083	-0.216675	-0.057375	-1.2699	-0.450833	-0.665908	0.649898	0.0189991	-0.756294	-0.389714	0.0662459	-0.0893275	-0.114042	-0.621415	-0.279704	-0.617548	-0.20418	1.50311	-0.622971	-0.0969744	-0.635219	-0.537099	0.523668	-0.156938	-0.0508261
E3.5_P9_Cell11_embryo9_single	E3.5	-0.806504	-0.171333	-0.233586	-1.54419	-1.5267	3.24393	-0.45189	-0.48711	-1.928	-0.129514	-1.31505	-1.3031	-0.216675	-1.81457	-2.04503	-0.450833	-1.32958	-0.850797	-1.58787	-0.756294	-0.389714	-1.58797	-0.341138	-0.114042	-0.621415	-0.279704	-0.617548	-0.20418	1.23026	-0.704122	-0.0969744	-0.635219	-0.537099	-1.15398	-0.156938	-0.0508261
E3.5_P9_Cell12_embryo9_double	E3.5	-0.806504	-0.171333	-0.233586	-1.5082	-1.69033	0.0590512	-0.45189	-0.48711	-0.295486	-0.129514	-2.02204	-0.253821	3.81201	-0.278623	-2.04503	-0.450833	-0.693268	-0.399472	-1.69404	-0.756294	-0.389714	-1.58797	-0.341138	-0.114042	-0.621415	-0.279704	-0.617548	1.80952	-0.847127	-0.458871	-0.0969744	0.487753	-0.537099	-1.00537	-0.156938	-0.0508261
E3.5_P9_Cell13_embryo6_single	E3.5	-0.806504	-0.171333	-0.233586	-1.54419	-1.02065	0.990687	1.02922	-0.48711	-0.316545	-0.129514	-1.81083	-0.718788	6.84663	0.637923	-2.04503	-0.450833	-0.649565	-0.466868	-1.23608	-0.756294	-0.389714	-1.58797	-0.341138	-0.114042	-0.621415	-0.279704	-0.617548	-0.20418	-1.28222	-0.704122	-0.0969744	-0.011689	-0.537099	-1.20051	-0.156938	-0.0508261
E3.5_P9_Cell14_embryo6_single	E3.5	-0.806504	-0.171333	-0.233586	-1.54419	-1.88668	1.33958	-0.45189	-0.48711	-0.264666	-0.129514	-1.74137	-1.26224	-0.216675	0.342402	-2.04503	-0.450833	-1.68542	-0.850797	-0.693915	-0.756294	7.10412	0.236882	-0.341138	-0.114042	-0.621415	-0.279704	-0.617548	-0.20418	-1.69444	3.31149	-0.0969744	3.86744	-0.537099	-2.15565	-0.156938	-0.0508261
E3.5_P9_Cell15_embryo6_single	E3.5	-0.806504	-0.171333	-0.233586	-1.54419	-1.04169	0.131376	-0.45189	-0.48711	-0.614096	-0.129514	-2.02204	0.205851	-0.216675	-0.299505	-1.84558	0.95324	-1.35361	2.0837	-1.17911	-0.756294	-0.389714	-1.58797	-0.341138	-0.114042	-0.621415	-0.279704	-0.617548	-0.20418	-1.43785	0.162153	-0.0969744	0.293701	-0.537099	-1.51286	-0.156938	-0.0508261
E3.5_P9_Cell16_embryo6_single	E3.5	-0.806504	1.62761	-0.233586	-1.54419	-1.25265	2.45115	-0.45189	-0.48711	-0.541179	-0.129514	-0.886825	0.139848	-0.216675	0.32296	-2.04503	-0.450833	-0.519792	-0.710122	-1.32601	-0.756294	0.54005	-1.58797	-0.341138	-0.114042	-0.621415	-0.279704	-0.617548	0.988868	-0.495405	1.41447	-0.0969744	0.704442	-0.537099	-1.28785	-0.156938	-0.0508261
E3.5_P9_Cell17_embryo7_single	E3.5	-0.806504	-0.171333	-0.233586	-1.54419	-1.83292	2.10279	-0.45189	-0.48711	-0.406209	-0.129514	-1.55676	0.355556	-0.216675	0.0215271	-2.04503	-0.450833	-1.14168	0.871126	-1.26719	-0.649761	-0.389714	-1.58797	-0.341138	-0.114042	-0.621415	-0.279704	-0.617548	-0.20418	-0.758611	-0.56806	-0.0969744	-0.635219	-0.537099	-1.25162	-0.156938	-0.0508261
E3.5_P9_Cell18_embryo7_single	E3.5	-0.806504	-0.171333	-0.233586	-1.54419	-2.08385	1.50044	-0.0985775	-0.48711	-1.928	-0.129514	-1.32276	-0.0593213	-0.216675	-0.794522	-2.04503	-0.450833	-0.839702	-0.850797	-0.744438	-0.756294	-0.389714	-1.58797	-0.341138	-0.114042	-0.621415	-0.279704	-0.617548	-0.20418	-1.48656	-0.704122	-0.0969744	-0.635219	-0.537099	-0.184099	-0.156938	-0.0508261
E3.5_P9_Cell22_embryo9_single	E3.5	-0.806504	-0.171333	-0.233586	-1.54419	-1.31974	-0.601202	-0.45189	-0.48711	-1.928	-0.129514	-2.02204	-1.78181	-0.216675	-1.73973	-2.03755	-0.450833	-1.06979	2.36835	0.307629	-0.756294	-0.389714	0.446204	-0.341138	-0.114042	-0.621415	-0.279704	-0.617548	-0.20418	0.2503	3.58359	-0.0969744	-0.635219	-0.537099	-0.865159	-0.156938	-0.0508261
E3.5_P9_Cell23_embryo9_single	E3.5	-0.806504	-0.171333	-0.233586	-1.54419	-0.924759	2.13267	1.62886	-0.48711	-0.00587077	-0.129514	-1.48106	-1.05403	1.45833	1.12816	-2.04503	-0.450833	-0.834198	-0.850797	-0.475249	-0.756294	-0.389714	-1.58797	-0.341138	-0.114042	-0.621415	-0.279704	-0.617548	-0.20418	-1.53632	0.632106	-0.0969744	2.99125	-0.537099	-0.947332	-0.156938	-0.0508261
E3.5_P9_Cell24_embryo9_single	E3.5	-0.806504	-0.171333	-0.233586	-1.04781	-1.92006	1.56315	-0.45189	-0.48711	-1.928	-0.129514	-1.92763	-0.537811	-0.216675	-0.311638	-2.04503	-0.450833	-1.50654	-0.639531	-1.5775	-0.756294	-0.389714	-1.54268	-0.341138	-0.114042	-0.621415	-0.279704	-0.481953	-0.20418	-0.383234	-0.704122	-0.0969744	-0.438016	-0.537099	-0.224003	-0.156938	-0.0508261
E3.5_P9_Cell25_embryo6_single	E3.5	-0.806504	-0.171333	-0.233586	-1.54419	-1.41216	0.431717	-0.45189	-0.48711	0.717467	-0.129514	-2.02204	-0.579238	-0.216675	-1.13695	-2.04503	-0.450833	-1.13245	0.110804	-1.36936	-0.756294	-0.0723646	-1.58797	-0.341138	-0.114042	-0.621415	-0.279704	0.684402	-0.20418	-0.383829	-0.704122	-0.0969744	-0.635219	-0.537099	-1.39513	-0.156938	-0.0508261
E3.5_P9_Cell26_embryo6_single	E3.5	-0.806504	-0.171333	-0.233586	-1.54419	-0.985729	2.11012	-0.45189	-0.48711	-0.638012	-0.129514	-1.9557	-0.871791	-0.216675	0.358911	-1.70081	-0.450833	-0.487396	0.595466	0.15846	-0.756294	-0.389714	-0.600689	-0.341138	-0.114042	-0.621415	-0.279704	0.95545	1.24033	-0.571482	0.248336	-0.0969744	2.60056	3.969	-0.620979	-0.156938	-0.0508261
E3.5_P9_Cell27_embryo6_single	E3.5	-0.806504	-0.171333	-0.233586	-1.54419	-1.21849	2.59604	-0.45189	-0.253958	-0.0696578	-0.129514	-0.971577	-0.0361613	-0.216675	0.124967	-2.04503	-0.450833	-1.73847	-0.850797	-1.01715	-0.756294	-0.389714	-1.58797	-0.341138	-0.114042	-0.621415	-0.279704	-0.106061	-0.20418	-1.19261	-0.704122	-0.0969744	-0.635219	0.019828	-1.04492	-0.156938	-0.0508261
E3.5_P9_Cell28_embryo6_single	E3.5	-0.806504	-0.171333	-0.233586	-1.54419	-1.28646	4.25449	-0.45189	-0.48711	-1.25289	-0.129514	-0.435135	-0.845048	-0.216675	-1.97564	-2.04503	-0.450833	0.0142336	1.52341	-1.44054	-0.756294	-0.389714	-1.58797	-0.341138	-0.114042	-0.621415	-0.279704	-0.617548	-0.20418	-1.69444	-0.704122	-0.0969744	-0.635219	-0.537099	-2.15232	-0.156938	-0.0508261
E3.5_P9_Cell29_embryo7_single	E3.5	-0.806504	-0.171333	-0.233586	-1.54419	-1.47248	0.122885	-0.45189	-0.48711	0.420738	-0.129514	-2.02204	-1.9387	-0.216675	-1.24016	-2.04503	0.859893	-1.61872	-0.850797	-0.3609	-0.756294	-0.389714	-1.58797	-0.341138	-0.114042	-0.621415	-0.279704	-0.617548	-0.20418	-1.45583	-0.549236	-0.0969744	-0.635219	-0.537099	-0.461802	-0.156938	-0.0508261
E3.5_P9_Cell30_embryo7_single	E3.5	-0.806504	-0.171333	-0.233586	0.567703	-1.50364	0.762908	-0.45189	-0.48711	-1.09164	-0.129514	-1.14383	-0.0900689	-0.216675	-1.70215	-2.02002	-0.22453	-0.805523	2.07981	-0.768358	-0.756294	-0.389714	-1.58797	-0.341138	-0.114042	-0.621415	-0.279704	-0.617548	-0.20418	-1.69444	1.59258	-0.0969744	-0.635219	-0.537099	-1.68243	-0.156938	-0.0508261
E3.5_P9_Cell33_embryo8_single	E3.5	1.18204	-0.171333	-0.233586	-1.10907	-1.47966	0.88382	-0.45189	-0.48711	-1.52069	-0.129514	-1.63434	-0.102664	-0.216675	-0.924483	-2.04503	-0.450833	-1.00427	-0.788798	-1.12238	-0.756294	-0.389714	-1.5618	-0.341138	-0.114042	0.214264	-0.279704	-0.617548	-0.20418	-0.412625	-0.704122	-0.0969744	-0.635219	-0.537099	-0.34645	-0.156938	-0.0508261
E3.5_P9_Cell34_embryo9_single	E3.5	1.46559	-0.171333	-0.233586	-1.19209	-2.08385	-0.00572322	1.14525	-0.48711	-0.4941	-0.129514	-1.44243	-0.503054	-0.216675	-1.88701	-1.54911	-0.450833	-1.86329	2.86432	-1.16958	-0.756294	-0.389714	-1.58797	-0.341138	-0.114042	-0.621415	-0.279704	-0.617548	-0.20418	-1.69444	-0.704122	-0.0969744	-0.635219	-0.537099	-0.443474	-0.156938	-0.0508261
E3.5_P9_Cell35_embryo9_single	E3.5	-0.806504	-0.171333	-0.233586	-1.54419	-1.38791	1.50109	0.253889	-0.48711	0.0373275	-0.129514	-1.84611	0.270491	-0.216675	0.370626	-2.04503	-0.450833	-1.14519	-0.377742	-1.14707	-0.756294	-0.389714	-1.58797	-0.341138	-0.114042	-0.621415	-0.279704	-0.617548	-0.20418	-0.37872	-0.704122	-0.0969744	1.12597	-0.537099	-1.30097	-0.156938	-0.0508261
E3.5_P9_Cell36_embryo9_single	E3.5	-0.806504	1.85617	-0.233586	-1.54419	-1.45289	0.671925	0.0384712	-0.48711	-1.04982	-0.129514	-2.02204	0.302874	-0.216675	0.00735175	-2.04503	-0.450833	-0.992855	1.54609	-1.34591	-0.756294	-0.389714	-1.58797	-0.341138	-0.114042	0.475897	-0.279704	-0.456109	-0.20418	-0.991295	-0.704122	-0.0969744	-0.0297804	-0.537099	0.262917	-0.156938	-0.0508261
E3.5_P9_Cell37_embryo6_single	E3.5	-0.806504	-0.171333	-0.233586	-1.54419	-1.36586	0.859809	-0.45189	-0.48711	-1.42514	-0.129514	-2.02204	-1.01321	-0.216675	-0.330146	-2.04503	6.03289	-0.491265	2.74222	-1.14446	-0.430568	-0.389714	-1.58797	2.47099	-0.114042	-0.621415	-0.279704	-0.617548	-0.20418	-1.69444	-0.704122	-0.0969744	1.93588	-0.537099	-1.94532	-0.156938	-0.0508261
E3.5_P9_Cell38_embryo6_single	E3.5	-0.806504	-0.171333	-0.233586	-1.54419	-1.83235	-0.601202	-0.45189	-0.48711	-1.16523	-0.129514	-1.71278	-0.785807	-0.216675	-0.0435223	-2.04503	-0.450833	-0.896027	-0.781097	-1.32171	-0.756294	-0.389714	-1.58797	-0.341138	-0.114042	-0.621415	-0.279704	-0.529483	-0.20418	-0.0496756	-0.704122	-0.0969744	0.170543	0.0101241	-0.949388	-0.156938	-0.0508261
E3.5_P9_Cell39_embryo6_single	E3.5	-0.806504	-0.171333	-0.233586	0.478559	-1.86885	-0.500042	0.35977	-0.48711	-0.578306	-0.129514	-2.02204	-0.222158	-0.216675	-1.6249	-1.9813	-0.155241	-1.67671	0.136258	-0.857445	-0.756294	-0.389714	-0.98982	-0.341138	-0.114042	-0.621415	-0.279704	-0.617548	-0.20418	1.38132	-0.623451	-0.0969744	-0.635219	-0.537099	-1.91014	-0.156938	-0.0508261
E3.5_P9_Cell40_embryo6_single	E3.5	-0.806504	-0.171333	-0.233586	-1.54419	-1.77471	2.01653	-0.45189	-0.48711	-0.724288	-0.129514	-1.68099	0.502076	-0.216675	0.303108	-2.04503	1.57816	-0.929877	-0.696475	-0.89221	-0.756294	-0.389714	-0.873083	-0.341138	-0.114042	-0.621415	-0.279704	-0.146124	-0.20418	-0.611941	-0.704122	-0.0969744	0.620023	-0.537099	-1.82222	-0.156938	-0.0508261
E3.5_P9_Cell41_embryo7_single	E3.5	-0.806504	-0.171333	-0.233586	-1.54419	-1.00587	4.51625	-0.45189	-0.48711	-0.390719	-0.129514	-2.02204	-0.768888	-0.216675	-1.55688	-0.679777	-0.450833	-1.08425	0.648659	-0.473961	-0.756294	-0.389714	-0.955221	-0.341138	-0.114042	-0.621415	-0.279704	-0.617548	-0.20418	-1.69444	-0.704122	-0.0969744	-0.635219	-0.537099	-0.976573	-0.156938	-0.0508261
E3.5_P9_Cell42_embryo7_single	E3.5	-0.806504	-0.171333	-0.233586	-1.54419	-0.874309	0.357855	-0.45189	-0.48711	-0.756457	-0.129514	-1.60503	0.273571	-0.216675	-0.927761	-2.02903	-0.450833	-1.83042	-0.850797	-0.880163	-0.756294	-0.389714	-0.707611	2.6893	-0.114042	-0.621415	1.09354	-0.406964	-0.20418	-0.60181	-0.704122	-0.0969744	-0.635219	-0.537099	-0.786796	-0.156938	-0.0508261
E3.5_P9_Cell43_embryo7_double	E3.5	-0.334193	-0.171333	-0.233586	-0.939805	-1.32805	0.250874	-0.45189	-0.48711	0.934874	-0.129514	-1.21261	-0.677733	-0.216675	0.286047	-2.04503	-0.450833	-1.12603	0.0972714	-1.18031	-0.756294	-0.389714	-0.924434	-0.341138	-0.114042	-0.621415	-0.279704	-0.617548	1.96025	-0.51408	-0.704122	-0.0969744	-0.635219	1.13042	-0.987529	-0.156938	-0.0508261
E3.5_P9_Cell45_embryo8_single	E3.5	-0.806504	-0.171333	-0.233586	-1.33166	-1.61817	0.413102	-0.313475	-0.48711	-1.50986	-0.129514	-1.97965	-0.74911	-0.216675	0.201977	-2.04503	-0.0940881	-1.10438	0.388299	-0.672644	-0.756294	-0.389714	-1.58797	-0.341138	-0.114042	-0.621415	-0.279704	-0.617548	-0.20418	0.417697	-0.704122	-0.0969744	0.232627	-0.537099	-1.04766	-0.156938	-0.0508261
E3.5_P9_Cell46_embryo9_single	E3.5	-0.806504	-0.171333	-0.233586	-1.2856	-0.891076	-0.601202	-0.45189	-0.48711	-1.0488	-0.129514	-2.02204	-0.0600033	-0.216675	0.0161745	-2.04503	-0.450833	-0.503281	0.732325	-1.07676	-0.756294	-0.389714	-1.58797	-0.341138	-0.114042	-0.621415	-0.279704	-0.617548	-0.20418	-0.0607128	-0.704122	-0.0969744	-0.397487	-0.537099	-1.21853	-0.156938	-0.0508261
E3.5_P9_Cell47_embryo9_double	E3.5	-0.806504	0.270441	-0.233586	-1.54419	-1.55776	1.83777	-0.189862	-0.48711	-1.18433	-0.129514	-1.33194	-0.149581	0.613343	-0.325429	-2.00729	-0.334743	-1.13255	2.45581	-1.11629	-0.756294	-0.270988	-1.5594	-0.341138	-0.114042	-0.621415	-0.279704	-0.617548	-0.20418	-0.962064	-0.704122	-0.0969744	0.198885	-0.537099	-0.978597	-0.156938	-0.0508261
E3.5_P9_Cell49_embryo6_single	E3.5	-0.647014	-0.171333	-0.233586	-1.54419	-1.26896	1.41478	-0.45189	-0.48711	-0.105722	-0.129514	-1.36777	-0.512698	-0.216675	-0.624253	-1.54358	1.76962	-1.4273	0.598879	0.0933455	-0.756294	-0.389714	-0.960335	-0.341138	-0.114042	-0.237148	-0.279704	-0.617548	-0.20418	-0.816189	-0.704122	-0.0969744	0.421351	-0.537099	-0.931563	-0.156938	-0.0508261
E3.5_P9_Cell50_embryo6_single	E3.5	-0.806504	-0.171333	-0.233586	-1.54419	-1.65244	-0.601202	-0.45189	-0.48711	-1.33099	1.23693	-0.929219	-1.44493	-0.216675	-0.175096	-2.04503	-0.450833	-0.962324	-0.850797	-0.802083	-0.756294	-0.389714	-1.04841	-0.341138	-0.114042	-0.621415	-0.279704	-0.617548	-0.20418	-1.69444	-0.704122	-0.0969744	-0.635219	-0.537099	-1.10605	-0.156938	-0.0508261
E3.5_P9_Cell51_embryo6_single	E3.5	-0.806504	-0.171333	-0.233586	-1.54419	-1.20452	-0.601202	-0.45189	-0.48711	-0.553775	-0.129514	-1.25825	0.40438	2.53043	0.0515385	-2.04503	-0.450833	-1.31165	0.0264077	-1.26126	-0.756294	-0.389714	-0.700914	-0.341138	-0.114042	-0.621415	-0.279704	1.48605	-0.20418	1.25698	-0.704122	-0.0969744	-0.635219	-0.537099	-2.00249	-0.156938	-0.0508261
E3.5_P9_Cell52_embryo6_single	E3.5	-0.806504	-0.171333	-0.233586	-0.660914	-1.31416	0.191546	-0.45189	-0.48711	-0.86116	-0.129514	-1.0138	-0.671375	-0.216675	-0.214026	-2.04503	-0.450833	-0.0299639	-0.803646	-0.273689	-0.756294	-0.389714	-0.820857	-0.341138	-0.114042	-0.621415	-0.279704	-0.617548	-0.20418	-1.20133	-0.704122	-0.0969744	2.70949	-0.537099	-0.411154	-0.156938	-0.0508261
E3.5_P9_Cell53_embryo7_single	E3.5	-0.806504	-0.171333	-0.233586	-0.945417	-1.98594	0.256484	-0.45189	-0.48711	0.747539	-0.129514	-1.67793	0.126542	-0.216675	-0.148357	-2.04503	-0.450833	-0.691557	0.493873	-1.01153	-0.756294	-0.389714	-0.8988	-0.341138	0.470307	-0.621415	-0.279704	-0.617548	-0.20418	-0.650165	-0.704122	-0.0969744	-0.635219	-0.537099	-0.58886	-0.156938	-0.0508261
E3.5_P9_Cell54_embryo7_single	E3.5	-0.806504	-0.171333	-0.233586	-1.54419	-2.08385	3.73821	-0.45189	-0.48711	-0.462106	-0.129514	-2.02204	-0.454272	-0.216675	-0.311024	-2.0371	-0.450833	-1.25578	-0.850797	-2.39437	-0.756294	-0.389714	-1.58797	-0.341138	-0.114042	-0.621415	-0.279704	-0.617548	-0.20418	-1.69444	-0.704122	-0.0969744	-0.635219	-0.537099	-0.378773	-0.156938	-0.0508261
E3.5_P9_Cell56_embryo8_single	E3.5	-0.806504	-0.171333	-0.233586	-1.54419	-1.53039	2.65899	2.26664	-0.48711	-1.62775	-0.129514	-1.46214	-0.193285	-0.216675	-0.385211	-2.04503	-0.450833	-0.776641	2.32717	-0.871624	-0.756294	0.46634	-1.08716	-0.341138	-0.114042	0.0852716	-0.279704	-0.617548	-0.20418	-0.130502	-0.635477	-0.0969744	0.270069	1.44316	-0.458683	-0.156938	-0.0508261
E3.5_P9_Cell57_embryo8_single	E3.5	-0.806504	-0.171333	-0.233586	-1.54419	-1.39665	3.36386	-0.45189	-0.48711	-1.82389	-0.129514	-1.40861	-1.3592	-0.216675	-0.664996	-1.91699	-0.450833	-0.774829	0.552856	-0.52656	-0.756294	-0.389714	-0.407557	-0.341138	-0.114042	-0.621415	-0.155939	-0.617548	-0.20418	-1.69444	-0.704122	-0.0969744	-0.635219	-0.537099	-0.451313	-0.156938	-0.0508261
E3.5_P9_Cell58_embryo9_single	E3.5	-0.806504	-0.171333	-0.233586	-1.30846	-2.01166	0.838055	-0.45189	-0.48711	-0.852965	-0.129514	-1.57749	-0.100184	-0.216675	0.0749821	-2.04503	-0.450833	-1.06952	-0.850797	-1.21676	-0.756294	-0.389714	-1.47689	-0.146165	-0.114042	-0.621415	-0.279704	-0.617548	-0.20418	-0.90627	-0.460863	-0.0969744	-0.635219	-0.537099	-0.905601	-0.156938	-0.0508261
E3.5_P9_Cell59_embryo9_double	E3.5	-0.806504	-0.171333	-0.233586	-1.54419	-1.6247	-0.517954	1.90284	-0.48711	-0.418736	-0.129514	-2.0003	-0.145157	-0.216675	-0.671247	-2.04503	-0.450833	-0.976975	-0.0771647	-1.0851	-0.756294	-0.389714	-1.44257	0.782634	-0.114042	-0.621415	-0.279704	-0.18222	-0.20418	-0.0896258	-0.704122	-0.0969744	-0.635219	-0.537099	-0.139828	-0.156938	-0.0508261
E3.5_P9_Cell61_embryo6_single	E3.5	-0.806504	-0.171333	-0.233586	-1.25704	-1.6039	-0.601202	0.162106	-0.48711	-1.10658	-0.129514	-0.704154	0.536132	-0.216675	0.242303	-2.03266	-0.450833	-1.13193	-0.850797	-1.74161	-0.662802	-0.389714	-1.58797	-0.341138	-0.114042	-0.621415	-0.279704	-0.617548	-0.20418	-0.593414	-0.704122	-0.0969744	-0.635219	-0.537099	-1.97816	-0.156938	-0.0508261
E3.5_P9_Cell62_embryo6_single	E3.5	-0.806504	-0.171333	-0.233586	-0.724535	-1.89948	0.0585121	-0.45189	-0.48711	-0.281868	-0.129514	-1.59911	0.287194	-0.216675	-0.152893	-2.04503	-0.450833	-1.21588	-0.497643	-1.19007	-0.756294	-0.389714	-1.30428	-0.341138	-0.114042	-0.621415	-0.279704	-0.617548	-0.20418	-1.48591	-0.704122	-0.0969744	-0.635219	-0.537099	-1.55114	-0.156938	-0.0508261
E3.5_P9_Cell63_embryo6_single	E3.5	-0.806504	-0.171333	-0.233586	-1.46562	-1.89547	0.194815	-0.160085	-0.48711	-1.03592	-0.129514	-1.74183	0.247254	-0.216675	-0.0752533	-2.04503	-0.450833	-0.677571	0.607391	-0.435448	-0.756294	-0.389714	-1.58797	-0.341138	-0.114042	-0.621415	0.791383	-0.617548	-0.20418	-0.953075	-0.704122	-0.0969744	-0.635219	-0.537099	0.127871	-0.156938	-0.0508261
E3.5_P9_Cell65_embryo7_single	E3.5	-0.806504	-0.171333	-0.233586	-1.54419	-1.57079	0.152283	-0.45189	-0.48711	0.590677	-0.129514	-1.26873	-0.648917	-0.216675	0.381904	-1.81876	-0.450833	-0.639704	2.69398	-0.860367	-0.756294	0.394909	-1.44406	-0.341138	-0.114042	-0.486311	-0.279704	-0.468939	-0.20418	-0.158634	-0.595425	-0.0969744	-0.525432	0.07829	-1.34533	-0.156938	-0.0508261
E3.5_P9_Cell66_embryo7_single	E3.5	-0.806504	10	-0.233586	-1.54419	-1.53946	-0.266169	3.42937	-0.48711	-0.900779	-0.129514	-0.898817	-0.739918	-0.216675	0.0611556	-1.92387	-0.450833	-1.96673	-0.295813	-0.786529	-0.756294	-0.389714	-0.872145	-0.0571421	-0.114042	-0.621415	-0.279704	-0.617548	-0.20418	0.946245	-0.612448	-0.0969744	-0.635219	2.69758	-0.462768	-0.156938	-0.0508261
E3.5_P9_Cell68_embryo8_single	E3.5	-0.806504	-0.171333	-0.233586	-1.54419	-1.98799	-0.601202	-0.45189	-0.48711	-1.35025	-0.129514	-1.96777	-0.787097	-0.216675	-0.463847	-2.04503	-0.143171	-1.72977	0.95218	-2.3315	-0.756294	-0.389714	-1.58797	-0.341138	-0.114042	-0.621415	-0.279704	-0.617548	-0.20418	1.08634	-0.704122	-0.0969744	-0.635219	-0.537099	-0.837727	-0.156938	-0.0508261
E3.5_P9_Cell69_embryo8_single	E3.5	-0.806504	-0.171333	-0.233586	-1.54419	-2.08385	3.82802	-0.45189	-0.48711	-1.59436	-0.129514	-2.02204	-1.70612	-0.216675	-1.97564	-2.04503	-0.450833	-1.5761	-0.850797	-2.88751	-0.756294	-0.389714	-1.58797	-0.341138	-0.114042	-0.621415	-0.279704	-0.617548	-0.20418	-1.69444	-0.704122	-0.0969744	-0.635219	-0.537099	-1.30697	-0.156938	-0.0508261
E3.5_P9_Cell70_embryo9_single	E3.5	-0.806504	-0.171333	-0.233586	-1.54419	-1.36656	2.83473	-0.45189	-0.48711	-1.67953	-0.129514	-2.02204	-0.745161	-0.216675	-0.309676	-1.1893	-0.450833	-0.1866	2.00687	-0.484506	-0.756294	-0.389714	-1.54204	1.12527	-0.114042	-0.621415	-0.279704	-0.617548	-0.20418	-0.336607	-0.202243	-0.0969744	-0.635219	-0.537099	-1.18218	-0.156938	-0.0508261
E3.5_P9_Cell71_embryo9_double	E3.5	0.206198	-0.171333	-0.233586	-1.54419	-1.49131	-0.0930955	-0.226706	-0.48711	-0.668581	-0.129514	-1.19883	0.210704	-0.216675	0.369043	-2.04503	-0.450833	-0.7324	0.852352	-0.711146	-0.756294	-0.389714	-1.40295	-0.341138	-0.114042	-0.621415	0.81507	-0.617548	-0.20418	-0.90746	0.454271	-0.0969744	0.0489504	-0.537099	-0.727406	-0.156938	-0.0508261
E3.5_P9_Cell73_embryo6_single	E3.5	-0.806504	-0.171333	-0.233586	-1.54419	-1.76145	3.00123	-0.45189	-0.48711	0.263605	-0.129514	-2.02204	-0.198472	-0.216675	-0.237301	-2.04503	-0.450833	-0.847534	2.05991	-0.560604	-0.756294	-0.389714	-0.712573	1.61024	-0.114042	-0.621415	-0.279704	-0.617548	-0.20418	1.63389	-0.647937	-0.0969744	2.62565	1.47681	-1.21892	-0.156938	-0.0508261
E3.5_P9_Cell74_embryo6_single	E3.5	-0.806504	-0.171333	-0.233586	-1.54419	-1.53261	3.07589	-0.45189	-0.48711	-0.943077	-0.129514	-1.67812	-0.351726	-0.216675	-1.11837	-2.04503	-0.450833	-1.10076	0.0955382	-1.74743	-0.756294	-0.389714	-1.58797	-0.341138	-0.114042	-0.621415	6.04965	-0.00552127	-0.20418	0.722559	-0.704122	-0.0969744	0.527795	-0.537099	-0.627093	-0.156938	-0.0508261
E3.5_P9_Cell75_embryo6_single	E3.5	-0.806504	-0.171333	-0.233586	-1.51609	-0.975419	-0.601202	-0.45189	-0.48711	-0.571313	-0.129514	-0.7386	-0.445683	-0.216675	0.117223	-2.04503	-0.450833	-0.429574	2.83946	-1.08321	-0.756294	-0.389714	-1.58797	-0.341138	-0.114042	-0.621415	-0.279704	-0.617548	-0.20418	-1.26795	-0.704122	-0.0969744	2.42361	-0.537099	-1.55681	-0.156938	-0.0508261
E3.5_P9_Cell77_embryo7_single	E3.5	-0.806504	-0.171333	-0.233586	-1.54419	-1.15496	0.519655	2.47863	-0.409464	-1.1316	-0.129514	-0.974613	-0.15138	-0.216675	-0.920727	-2.04503	-0.450833	-0.587112	1.36762	-0.395131	-0.756294	-0.389714	-1.58797	-0.341138	-0.114042	-0.621415	-0.279704	-0.617548	2.94686	-1.12333	0.91913	-0.0969744	2.30666	-0.537099	-1.30553	-0.156938	-0.0508261
E3.5_P9_Cell78_embryo7_single	E3.5	-0.806504	-0.171333	-0.233586	-1.12507	-1.31761	-0.22878	-0.45189	-0.48711	-1.59329	-0.129514	-0.522721	-0.369202	-0.216675	-1.32359	-1.86141	-0.450833	-1.18106	0.729345	-0.990262	-0.756294	-0.389714	-0.835471	-0.341138	-0.114042	-0.621415	-0.279704	-0.617548	-0.20418	0.994788	-0.704122	-0.0969744	0.189382	-0.537099	-0.510436	-0.156938	-0.0508261
E3.5_P9_Cell80_embryo8_single	E3.5	-0.806504	-0.171333	-0.233586	-1.54419	-1.73367	0.397218	-0.138935	-0.48711	-0.620822	-0.129514	-1.33232	0.0704778	-0.216675	-0.593442	-1.95806	-0.450833	-1.03176	-0.850797	-1.42897	-0.640474	-0.389714	-1.58797	-0.341138	-0.114042	-0.621415	-0.279704	-0.617548	-0.20418	-1.69444	-0.704122	-0.0969744	-0.635219	-0.537099	-0.831621	-0.156938	-0.0508261
E3.5_P9_Cell81_embryo8_single	E3.5	-0.806504	-0.171333	-0.233586	-1.54419	-1.70136	-0.532517	-0.00030102	-0.48711	0.544891	-0.129514	-2.0041	-0.287119	-0.216675	-1.36904	-2.04503	-0.450833	-1.2083	2.39111	-1.32876	-0.713407	-0.389714	-1.58797	-0.341138	-0.114042	-0.168603	-0.279704	-0.617548	-0.20418	-0.208698	-0.704122	-0.0969744	-0.635219	-0.537099	-1.27468	-0.156938	-0.0508261
E3.5_P9_Cell82_embryo9_single	E3.5	-0.806504	-0.171333	-0.233586	-1.41424	-2.08385	-0.601202	-0.45189	-0.48711	-1.06187	-0.129514	-1.94736	-0.288338	-0.216675	-1.71431	-2.04503	-0.450833	-1.19421	-0.850797	-1.95202	0.189083	-0.389714	-1.45894	-0.341138	-0.114042	-0.621415	-0.279704	-0.617548	-0.20418	-1.69444	-0.704122	-0.0969744	-0.635219	-0.537099	-0.872914	-0.156938	-0.0508261
E3.5_P9_Cell83_embryo9_double	E3.5	-0.806504	-0.171333	-0.233586	-1.54419	-2.08385	3.18457	-0.45189	-0.48711	-1.15009	-0.129514	-2.02204	-1.07946	-0.216675	-0.461374	-1.26467	-0.450833	-1.78932	-0.850797	-1.32864	-0.756294	-0.389714	-1.58797	-0.341138	-0.114042	-0.621415	-0.279704	-0.617548	-0.20418	0.763404	-0.704122	-0.0969744	-0.635219	-0.537099	-1.58966	-0.156938	-0.0508261
E3.5_P9_Cell85_embryo6_single	E3.5	-0.806504	-0.171333	-0.233586	-1.54419	-1.80796	-0.601202	-0.45189	-0.48711	-1.1037	-0.129514	-1.71767	-0.931735	-0.216675	-1.97564	-2.04503	-0.450833	-1.28829	-0.54479	-0.344	-0.756294	-0.389714	-0.596644	0.242855	-0.114042	-0.621415	-0.279704	-0.617548	0.105429	-0.965445	-0.24633	-0.0969744	-0.635219	-0.392405	-1.70432	-0.156938	-0.0508261
E3.5_P9_Cell86_embryo6_single	E3.5	-0.806504	-0.171333	-0.233586	-1.42786	-1.46985	0.536354	-0.45189	-0.48711	-1.48529	-0.129514	-1.55958	0.26625	-0.216675	-0.587543	-2.04503	-0.450833	-1.09929	-0.629828	-1.10209	-0.756294	-0.389714	-1.58797	-0.341138	-0.114042	-0.621415	-0.279704	-0.617548	-0.20418	-1.62811	-0.704122	-0.0969744	-0.635219	-0.537099	-0.928302	-0.156938	-0.0508261
E3.5_P9_Cell87_embryo6_single	E3.5	-0.806504	-0.171333	-0.233586	-1.51558	-2.08385	-0.476275	-0.45189	-0.48711	-0.853053	-0.129514	-2.02204	-1.78403	-0.216675	-0.501765	-2.04503	-0.450833	-1.16923	3.32782	-1.64122	-0.756294	-0.389714	-1.58797	-0.341138	-0.114042	-0.621415	-0.279704	-0.617548	-0.20418	1.89313	-0.704122	-0.0969744	-0.635219	-0.537099	-1.3405	-0.156938	-0.0508261
E3.5_P9_Cell89_embryo7_single	E3.5	-0.806504	-0.171333	-0.233586	-1.05932	-1.94881	-0.0305638	-0.45189	-0.48711	-0.920577	-0.129514	-1.59307	0.286785	-0.216675	-0.417877	-1.47061	0.125913	-0.86414	-0.0665906	-0.670236	-0.756294	-0.389714	-1.58797	-0.341138	-0.114042	-0.621415	-0.279704	-0.617548	-0.20418	-0.60216	-0.704122	-0.0969744	1.44808	-0.537099	-1.01945	-0.156938	-0.0508261
E3.5_P9_Cell90_embryo7_single	E3.5	-0.806504	-0.171333	-0.233586	-1.54419	-1.45425	-0.601202	-0.45189	-0.48711	-1.51889	-0.129514	-2.02204	-1.19102	-0.216675	-1.91495	-2.04503	-0.450833	-1.03065	0.0915147	-1.25039	-0.756294	-0.389714	-1.58797	-0.341138	-0.114042	-0.621415	-0.279704	-0.617548	-0.20418	-1.69444	3.68141	-0.0969744	-0.635219	-0.537099	-1.16291	-0.156938	-0.0508261
E3.5_P9_Cell92_embryo8_single	E3.5	-0.806504	-0.171333	-0.233586	-1.43023	-2.08385	-0.601202	-0.45189	-0.48711	-0.713533	-0.129514	-0.728945	-0.914733	-0.216675	-1.97564	-1.45634	5.64638	-0.405284	2.1201	-0.888854	-0.756294	-0.389714	-1.58797	-0.341138	-0.114042	-0.621415	-0.279704	-0.617548	-0.20418	-1.69444	-0.704122	-0.0969744	-0.635219	-0.537099	-2.18695	-0.156938	-0.0508261
E3.5_P9_Cell94_embryo9_single	E3.5	-0.806504	-0.171333	-0.233586	-1.17966	-1.60317	-0.601202	-0.45189	-0.48711	-1.928	-0.129514	-2.02204	-0.23862	-0.216675	-0.828269	-1.7856	-0.450833	-1.68625	0.414024	-0.949251	0.00172628	-0.389714	-1.24402	4.63607	-0.114042	-0.621415	-0.279704	4.23149	-0.20418	-0.0636451	-0.704122	-0.0969744	-0.635219	-0.537099	-1.32434	-0.156938	-0.0508261
E3.5_P11.P6.P10_cell181_embryo_single	E3.5	-0.806504	-0.171333	-0.233586	-1.12439	-1.83333	-0.601202	-0.45189	-0.48711	-0.582565	-0.129514	-1.12332	-1.9387	-0.216675	-0.485405	-2.01717	-0.450833	-1.75379	-0.298461	-1.01051	-0.756294	0.351637	-1.25147	-0.341138	-0.114042	-0.621415	-0.279704	1.20143	-0.20418	0.023067	-0.313529	-0.0969744	1.13229	-0.537099	-1.73214	-0.156938	-0.0508261
E3.5_P11.P6.P10_cell182_embryo_single	E3.5	-0.806504	-0.171333	-0.233586	-1.43012	-1.37465	-0.00180415	-0.45189	-0.129522	-0.760541	-0.129514	-1.22424	-0.419	2.44036	0.0492503	-2.04503	0.269598	-0.549291	2.12205	-0.260354	-0.247292	-0.196577	-1.01471	-0.341138	-0.114042	-0.621415	-0.279704	-0.617548	1.03231	-0.848887	0.481904	-0.0969744	0.417462	-0.537099	-1.25832	-0.156938	-0.0508261
E3.5_P11.P6.P10_cell183_embryo_single	E3.5	-0.806504	10	-0.233586	-0.828716	-1.64733	2.31553	-0.276705	-0.48711	-1.43493	-0.129514	-1.49886	-1.5309	-0.216675	-0.949871	-2.04503	-0.450833	-1.33658	1.16231	-0.335807	-0.756294	-0.389714	-1.58797	-0.341138	-0.114042	0.65223	-0.279704	-0.617548	0.316388	-0.721667	-0.704122	-0.0969744	1.55126	-0.537099	-1.3554	-0.156938	-0.0508261
E3.5_P11.P6.P10_cell184_embryo_single	E3.5	-0.806504	-0.171333	-0.233586	-0.00625403	-1.50105	-0.381224	-0.45189	-0.48711	-1.21493	-0.129514	-1.93708	-1.32786	-0.216675	0.750986	-2.03584	-0.450833	-2.44844	-0.850797	-2.66447	-0.756294	-0.389714	-1.58797	-0.341138	-0.114042	-0.621415	-0.279704	0.0115324	-0.20418	-1.69444	-0.704122	-0.0969744	-0.635219	-0.537099	-1.0786	-0.156938	-0.0508261
E3.5_P11.P6.P10_cell185_embryo_single	E3.5	-0.806504	-0.171333	-0.233586	-1.47465	-1.49348	2.20658	-0.45189	-0.48711	-1.30127	-0.129514	-1.90664	-1.8234	-0.216675	-1.06189	-2.04503	-0.450833	-1.0733	1.69927	-1.12494	-0.756294	-0.389714	-0.287331	-0.341138	-0.114042	-0.621415	-0.279704	-0.491763	-0.20418	-1.69444	-0.704122	-0.0969744	0.857162	-0.537099	-0.578471	-0.156938	-0.0508261
E3.5_P11.P6.P10_cell186_embryo_single	E3.5	-0.806504	-0.171333	-0.233586	-1.54419	-1.6634	1.01411	1.76752	-0.48711	-1.88983	-0.129514	-1.13536	-1.20501	-0.216675	-1.12434	-2.04503	-0.450833	-0.555498	1.27392	-1.46049	-0.756294	0.884622	-1.29987	-0.341138	-0.114042	0.311721	-0.279704	-0.617548	-0.20418	-0.0447549	-0.704122	-0.0969744	1.86187	0.40215	-1.3819	-0.156938	-0.0508261
E3.5_P11.P6.P10_cell187_embryo_single	E3.5	-0.806504	-0.171333	-0.233586	-1.54419	-2.08385	-0.601202	-0.45189	-0.48711	-1.928	-0.129514	-2.02204	-1.8613	-0.216675	-0.295875	-2.04503	2.03041	-2.00416	-0.850797	-2.88751	-0.756294	0.0635361	-1.58797	-0.341138	-0.114042	-0.621415	-0.279704	-0.617548	-0.20418	-1.69444	-0.704122	-0.0969744	-0.635219	-0.537099	-2.18695	-0.156938	-0.0508261
E3.5_P11.P6.P10_cell189_embryo_single	E3.5	-0.806504	-0.171333	-0.233586	-1.12502	-2.02414	1.06486	-0.45189	-0.48711	-1.66363	-0.129514	-0.848629	-1.69073	-0.216675	-1.62828	-2.03446	0.99016	-1.74598	-0.850797	-1.48587	-0.756294	-0.389714	0.768941	-0.341138	-0.114042	-0.621415	-0.279704	-0.617548	-0.20418	-0.761282	-0.704122	-0.0969744	-0.635219	-0.537099	-0.973289	-0.156938	-0.0508261
E3.5_P11.P6.P10_cell190_embryo_single	E3.5	-0.806504	-0.171333	-0.233586	-1.54419	-2.08385	-0.601202	-0.45189	-0.48711	-1.21302	-0.129514	-2.02204	-1.8685	-0.216675	-1.58731	-1.73568	-0.450833	-2.19108	2.95455	-1.75848	0.758475	-0.389714	-1.58797	-0.341138	-0.114042	-0.621415	-0.279704	-0.617548	5.89462	-1.69444	-0.704122	-0.0969744	-0.635219	-0.537099	-1.35835	-0.156938	-0.0508261
E4.5_P1_Cell1_embryo1_single	E4.5_Epiblast	-0.0664399	-0.171333	-0.233586	-0.294631	-0.157928	-0.601202	2.97802	-0.48711	0.671125	-0.129514	-1.17911	-0.000327672	-0.216675	-0.689774	-0.085542	-0.450833	-0.10183	-0.373009	-0.00343521	-0.756294	-0.389714	0.217144	-0.341138	-0.114042	-0.621415	-0.279704	-0.617548	-0.20418	0.225025	4.33672	-0.0969744	1.8062	2.81383	-0.284666	-0.156938	-0.0508261
E4.5_P1_Cell2_embryo1_single	E4.5_Epiblast	0.495471	-0.171333	-0.233586	0.229078	0.406403	-0.601202	-0.45189	-0.48711	0.850837	-0.129514	-0.358538	0.524796	-0.216675	0.415709	0.329838	-0.450833	0.220065	-0.850797	0.299747	-0.756294	-0.389714	-1.36891	-0.341138	-0.114042	2.08189	-0.279704	-0.617548	-0.20418	0.55279	2.66112	-0.0969744	0.268137	2.00404	-0.692607	-0.156938	-0.0508261
E4.5_P1_Cell7_embryo2_single	E5.5	-0.806504	-0.171333	-0.233586	0.19997	0.20271	3.37677	-0.45189	-0.48711	-0.974279	-0.129514	-1.64301	-1.68382	-0.216675	-1.88082	0.213821	-0.450833	1.04903	-0.850797	-0.502135	-0.756294	-0.389714	0.010748	-0.341138	-0.114042	-0.621415	-0.279704	-0.617548	-0.20418	-1.69444	3.18138	-0.0969744	1.34829	-0.537099	-1.26977	-0.156938	-0.0508261
E4.5_P1_Cell8_embryo2_double	E4.5_PrE	-0.0785563	-0.171333	-0.233586	0.345095	0.276408	-0.434352	0.847213	-0.48711	-0.24542	-0.129514	0.484498	-0.181698	-0.216675	-0.299373	0.436818	-0.203892	0.249535	0.101751	0.124012	-0.756294	-0.389714	0.956896	0.0684255	-0.114042	-0.621415	-0.279704	0.515677	-0.20418	0.938896	-0.571065	-0.0969744	-0.635219	1.41007	-0.618134	-0.156938	-0.0508261
E4.5_P1_Cell13_embryo1_single	E4.5_PrE	-0.806504	-0.171333	-0.233586	1.75343	-0.237093	0.98787	1.33011	-0.48711	0.528754	-0.129514	-0.00062609	0.51035	-0.216675	1.33178	-0.740378	-0.281994	-1.42997	-0.850797	-0.571006	-0.756294	-0.389714	0.591663	-0.341138	-0.114042	-0.621415	-0.279704	-0.617548	-0.20418	0.78309	-0.704122	-0.0969744	-0.635219	-0.537099	-0.630791	-0.156938	-0.0508261
E4.5_P1_Cell19_embryo2_single	E4.5_Epiblast	0.0705238	-0.171333	-0.233586	-0.889025	-0.170145	-0.601202	-0.45189	-0.48711	0.451257	-0.129514	-0.455261	0.233365	-0.216675	0.137331	0.217193	-0.450833	0.0960504	-0.850797	0.0631734	-0.756294	0.171112	-0.880646	-0.341138	-0.114042	-0.621415	-0.279704	-0.617548	-0.20418	-0.3755	3.33079	-0.0969744	-0.635219	-0.203287	-0.244053	-0.156938	-0.0508261
E4.5_P1_Cell20_embryo2_double	E4.5_PrE	-0.806504	-0.171333	-0.233586	-0.495666	-0.0427139	-0.0557918	2.38489	-0.48711	1.14308	-0.129514	0.0949102	0.18995	-0.216675	0.542753	0.527	-0.450833	0.0914302	-0.0465509	0.26508	-0.756294	-0.389714	0.430177	1.67064	-0.114042	-0.621415	0.210565	-0.617548	1.18126	-0.518384	-0.612049	-0.0969744	-0.635219	1.18127	0.240616	-0.156938	-0.0508261
E4.5_P1_Cell21_embryo2_double	E4.5_PrE	-0.806504	-0.171333	-0.233586	-0.641498	-0.244378	1.95293	-0.45189	-0.338001	1.07964	-0.129514	-0.0630771	-1.1055	-0.216675	0.298586	0.353344	-0.450833	0.782729	1.49026	0.136296	-0.756294	-0.389714	1.41357	2.49069	-0.114042	-0.621415	-0.279704	-0.617548	-0.20418	-0.588424	-0.0294416	-0.0969744	-0.572332	-0.537099	-0.0211363	-0.156938	-0.0508261
E4.5_P1_Cell25_embryo1_single	E4.5_PrE	-0.806504	-0.171333	-0.233586	0.299641	0.253945	2.75599	-0.0313126	-0.48711	0.970654	5.37556	0.593159	0.354296	-0.216675	0.85459	0.350924	-0.450833	0.142371	3.58703	0.729056	-0.756294	-0.389714	2.02351	0.845	-0.114042	-0.621415	4.29214	-0.617548	-0.20418	0.954477	-0.537578	-0.0969744	1.05392	2.26603	0.632694	-0.156938	-0.0508261
E4.5_P1_Cell27_embryo1_double	E4.5_PrE	-0.806504	-0.171333	-0.233586	-1.41302	-0.00391925	2.13858	0.138697	1.92825	0.627421	-0.129514	-0.293887	-1.03573	-0.216675	-0.146613	-0.00177891	-0.450833	-1.05972	-0.345164	0.101644	-0.756294	-0.389714	2.38919	3.6159	-0.114042	-0.621415	-0.279704	-0.617548	-0.20418	1.23907	-0.704122	-0.0969744	-0.635219	-0.0855799	-0.790891	-0.156938	-0.0508261
E4.5_P1_Cell28_embryo1_double	E4.5_PrE	-0.806504	7.37891	-0.233586	0.774881	-0.145011	0.32413	-0.45189	-0.48711	0.416906	-0.129514	0.47092	-0.0522625	-0.216675	-1.17397	-0.251324	-0.450833	-0.681825	1.19434	-0.271324	-0.756294	0.842513	1.03765	0.818716	-0.114042	-0.621415	-0.279704	-0.253563	-0.20418	0.0467873	-0.648992	-0.0969744	-0.635219	0.495852	-0.90549	-0.156938	-0.0508261
E4.5_P1_Cell32_embryo2_double	E4.5_PrE	-0.806504	-0.171333	-0.233586	-1.44285	0.163999	-0.601202	-0.45189	-0.48711	-1.20604	-0.129514	0.303935	-1.27835	-0.216675	-0.310549	0.482118	-0.450833	0.463406	-0.100301	0.0154465	-0.756294	-0.389714	1.57376	-0.341138	-0.114042	-0.621415	-0.279704	-0.617548	-0.20418	-0.568993	-0.704122	-0.0969744	-0.635219	-0.537099	0.0328152	-0.156938	-0.0508261
E4.5_P1_Cell33_embryo2_double	E4.5_PrE	0.0699293	-0.171333	-0.233586	0.324315	0.0512444	0.329097	1.11768	-0.48711	0.210535	-0.129514	0.501884	0.512702	-0.216675	0.909787	0.289558	-0.450833	0.133995	0.932152	0.271656	-0.756294	0.215045	1.52653	1.93033	-0.114042	-0.621415	0.161928	-0.181928	-0.20418	0.364239	-0.385495	-0.0969744	-0.635219	0.567294	0.631159	-0.156938	-0.0508261
E4.5_P1_Cell37_embryo1_single	E4.5_PrE	0.434121	-0.171333	-0.233586	-0.00194619	0.143644	2.29047	0.896227	-0.48711	-1.08659	-0.129514	0.201876	0.314421	-0.216675	1.02751	-0.0488346	-0.450833	0.138197	-0.3441	0.714463	-0.756294	-0.389714	1.79917	5.17793	-0.114042	-0.621415	-0.279704	-0.349603	-0.20418	1.34732	1.1399	-0.0969744	-0.635219	-0.537099	-0.307614	-0.156938	-0.0508261
E4.5_P1_Cell38_embryo1_single	E4.5_PrE	-0.806504	-0.171333	-0.233586	-0.031901	-0.192745	1.69502	0.264535	-0.48711	1.13021	-0.129514	-0.135721	-0.212699	-0.216675	0.0982792	-0.0221801	-0.450833	-0.0401483	0.0287523	0.300819	-0.756294	-0.255355	0.601727	2.2829	-0.114042	-0.621415	-0.279704	-0.617548	-0.20418	-1.1403	1.42687	-0.0969744	-0.635219	-0.537099	-0.699452	-0.156938	-0.0508261
E4.5_P1_Cell39_embryo1_double	E4.5_Epiblast	2.2603	-0.171333	-0.233586	0.797577	0.170387	-0.164721	-0.45189	-0.48711	-1.06725	-0.129514	-0.615124	0.526995	1.38196	-0.3069	-0.421537	-0.450833	-0.518581	-0.415345	-0.283362	-0.756294	-0.389714	0.158667	-0.341138	-0.114042	-0.621415	-0.279704	-0.067355	-0.20418	-0.0444403	0.960582	-0.0969744	0.452208	-0.101308	0.183732	-0.156938	-0.0508261
E4.5_P1_Cell44_embryo2_double	E4.5_PrE	0.559923	-0.171333	-0.233586	1.26916	0.151913	0.426603	1.93922	-0.48711	0.483787	-0.129514	-0.044142	-0.0440099	-0.216675	0.713786	0.325386	-0.450833	-0.42233	0.241787	0.248196	-0.756294	-0.389714	0.985492	2.93809	-0.114042	1.26539	-0.279704	1.9284	-0.20418	1.6477	0.243546	-0.0969744	-0.635219	2.09443	-0.252085	-0.156938	-0.0508261
E4.5_P1_Cell49_embryo1_single	E4.5_PrE	-0.806504	-0.171333	-0.233586	0.00811118	-0.879909	-0.147005	6.07754	-0.48711	0.53551	-0.129514	0.539177	-0.0809486	-0.216675	-0.467115	-0.495792	-0.0570299	-0.889372	2.44503	-0.233754	-0.756294	-0.389714	1.49771	2.21149	-0.114042	-0.621415	-0.279704	-0.257958	-0.20418	-1.09464	2.04335	-0.0969744	-0.635219	3.20676	0.075332	-0.156938	-0.0508261
E4.5_P1_Cell50_embryo1_single	E4.5_PrE	-0.0055704	-0.171333	0.0127002	0.28063	-0.290261	-0.125397	1.23189	-0.48711	-1.31611	-0.129514	0.344028	0.186461	-0.216675	0.554227	-0.18242	-0.450833	-0.477521	2.49827	-0.298513	-0.756294	-0.389714	0.279652	-0.341138	-0.114042	-0.621415	-0.279704	-0.481707	-0.20418	0.162078	-0.704122	-0.0969744	-0.635219	-0.537099	0.331406	-0.156938	-0.0508261
E4.5_P1_Cell51_embryo1_double	E4.5_Epiblast	-0.518833	-0.171333	-0.233586	-1.29048	0.217045	0.501539	-0.45189	-0.48711	-1.18375	-0.129514	-0.74277	-1.35113	-0.216675	-1.14484	0.0293755	-0.450833	0.79237	-0.850797	-0.172391	-0.756294	-0.389714	0.0684805	-0.341138	-0.114042	-0.621415	-0.279704	-0.617548	-0.20418	0.995459	1.86099	0.634814	-0.291857	-0.537099	-1.17304	-0.156938	-0.0508261
E4.5_P1_Cell55_embryo2_single	E4.5_PrE	-0.105899	-0.171333	-0.233586	-1.38082	-0.0903478	1.12946	-0.45189	-0.48711	-0.159871	-0.129514	0.213841	0.624022	-0.216675	0.142362	0.14112	-0.450833	0.134204	1.87457	0.179474	-0.70967	-0.389714	0.72279	3.09183	-0.114042	-0.621415	-0.279704	0.998923	-0.20418	0.544293	0.222645	-0.0969744	-0.635219	1.34305	0.126912	-0.156938	-0.0508261
E4.5_P1_Cell61_embryo1_single	E4.5_PrE	-0.806504	-0.171333	-0.233586	-1.49145	-0.226653	2.026	0.643243	-0.48711	0.725743	-0.129514	0.428473	0.672754	-0.216675	0.662571	0.050975	-0.450833	0.0580433	2.27067	0.942139	-0.756294	-0.389714	1.1779	-0.341138	-0.114042	-0.621415	-0.279704	1.54256	-0.20418	0.624302	0.642801	-0.0969744	-0.635219	0.993518	0.942192	-0.156938	-0.0508261
E4.5_P1_Cell62_embryo1_single	E4.5_PrE	-0.806504	-0.171333	-0.233586	1.44249	0.055568	-0.601202	1.82492	-0.27074	1.69987	-0.129514	-0.300195	-0.482113	-0.216675	-1.70535	-0.48686	-0.450833	-1.70555	2.34587	0.070038	-0.756294	1.00276	0.790777	-0.341138	-0.114042	-0.621415	-0.279704	-0.617548	-0.20418	0.771313	-0.704122	-0.0969744	-0.635219	-0.537099	0.413853	-0.156938	-0.0508261
E4.5_P1_Cell67_embryo2_single	E4.5_Epiblast	2.2887	-0.171333	-0.233586	0.253946	-0.0308722	-0.601202	1.90459	-0.48711	-0.000819478	-0.129514	0.29259	0.26168	-0.216675	0.636916	0.0939252	-0.450833	0.464794	-0.128095	-0.227188	-0.756294	-0.389714	0.785224	-0.341138	-0.114042	-0.621415	-0.279704	-0.617548	-0.20418	-0.0307669	2.75625	-0.0969744	0.692555	-0.537099	0.0169803	-0.156938	-0.0508261
E4.5_P1_Cell68_embryo2_double	E4.5_PrE	-0.806504	-0.171333	-0.233586	0.47986	0.306127	-0.380264	3.13744	-0.48711	-0.088497	-0.129514	0.323991	0.755928	-0.216675	0.596064	0.129587	-0.450833	0.144083	0.434262	0.288074	-0.756294	-0.389714	0.924925	3.79581	-0.114042	-0.621415	3.72097	-0.26123	-0.20418	0.174219	0.662704	-0.0969744	-0.635219	-0.537099	0.123762	-0.156938	-0.0508261
E4.5_P1_Cell73_embryo1_single	E4.5_Epiblast	-0.488403	-0.171333	-0.233586	1.64359	-0.174686	-0.601202	1.10598	-0.48711	0.851258	-0.129514	-0.614598	0.00428411	2.96891	0.476683	-0.147279	-0.450833	-0.0743193	-0.761923	0.216216	-0.756294	-0.389714	-0.356047	-0.341138	-0.114042	-0.621415	1.53105	-0.617548	-0.20418	-1.06345	2.61586	-0.0969744	1.11522	0.46058	0.452312	-0.156938	-0.0508261
E4.5_P1_Cell74_embryo1_single	E4.5_PrE	-0.806504	-0.171333	-0.233586	-1.03467	0.391424	-0.261427	1.44043	-0.48711	1.8211	-0.129514	0.248664	0.262318	-0.216675	1.39245	-0.0478797	-0.450833	-0.244433	1.21159	0.62811	-0.756294	-0.389714	1.89069	-0.341138	-0.114042	-0.621415	-0.279704	-0.617548	-0.20418	1.28139	-0.611112	-0.0969744	0.605225	-0.537099	0.549995	-0.156938	-0.0508261
E4.5_P1_Cell78_embryo2_single	E4.5_Epiblast	2.65675	-0.171333	-0.233586	0.820647	0.653952	-0.601202	3.06138	-0.48711	1.34626	-0.129514	0.804962	0.644688	-0.216675	0.869274	0.129955	-0.450833	0.544349	1.20259	0.86024	-0.0190922	-0.389714	0.0206363	-0.341138	-0.114042	-0.621415	-0.279704	-0.617548	-0.20418	0.158638	2.89826	-0.0969744	1.04204	-0.537099	0.0872299	-0.156938	-0.0508261
E4.5_P1_Cell79_embryo2_single	E4.5_PrE	-0.689374	-0.171333	-0.233586	0.489046	-0.252176	0.964935	3.12159	0.16864	0.608283	0.750885	0.129415	0.752077	-0.216675	0.0370162	0.106853	-0.450833	-0.30918	0.500629	-0.130484	-0.756294	-0.389714	1.02912	1.74436	-0.114042	-0.621415	-0.279704	0.980708	0.166555	0.252045	-0.587733	-0.0969744	-0.635219	1.43807	-0.448731	-0.156938	-0.0508261
E4.5_P1_Cell85_embryo1_single	E4.5_Epiblast	-0.358361	-0.171333	-0.233586	1.73985	0.0458189	-0.601202	-0.45189	-0.48711	0.535062	-0.129514	-1.00688	0.520215	-0.216675	0.737286	0.0377294	-0.450833	0.209765	0.563015	0.378519	-0.756294	-0.389714	-0.452797	0.734575	-0.114042	-0.621415	-0.279704	0.21199	-0.20418	0.651142	3.92657	-0.0969744	1.15268	1.21777	-0.424527	-0.156938	-0.0508261
E4.5_P1_Cell86_embryo1_single	E4.5_PrE	-0.806504	-0.171333	-0.233586	-1.38801	0.0991377	-0.601202	4.4279	-0.262781	0.0442982	-0.129514	0.441351	0.258983	2.24443	0.484286	0.031067	-0.450833	-0.322744	-0.850797	0.133367	-0.756294	-0.389714	1.23362	-0.341138	-0.114042	-0.621415	3.24268	-0.617548	-0.20418	0.513817	-0.429959	-0.0969744	-0.635219	3.34286	0.311351	-0.156938	-0.0508261
E4.5_P1_Cell90_embryo2_single	E4.5_PrE	-0.806504	-0.171333	-0.233586	-1.2262	-0.369434	1.35999	0.729105	-0.48711	2.22323	-0.129514	-0.319489	0.111605	-0.216675	0.0647127	0.348188	-0.450833	-0.134667	0.907127	-0.0194251	-0.756294	-0.389714	1.27158	1.61009	-0.114042	-0.621415	-0.279704	-0.218586	-0.20418	-0.473455	-0.232155	-0.0969744	-0.635219	3.9898	-0.206628	-0.156938	-0.0508261
E4.5_P1_Cell91_embryo2_single	E4.5_PrE	-0.806504	-0.171333	-0.233586	0.0695778	0.0625047	2.36841	0.0233756	-0.48711	-0.308562	-0.129514	0.699441	0.0670031	-0.216675	-0.211511	0.705016	-0.450833	-0.136724	-0.767774	-0.103162	-0.756294	-0.389714	1.36758	0.340895	-0.114042	-0.621415	-0.279704	1.81174	-0.20418	0.720187	-0.552544	-0.0969744	-0.635219	-0.537099	-0.380666	-0.156938	-0.0508261
E4.5_P1_Cell92_embryo2_double	E4.5_PrE	-0.527941	-0.171333	-0.233586	0.522616	-0.0739139	1.27646	0.670755	-0.260591	0.241916	-0.129514	0.578748	0.695902	-0.216675	0.937993	0.259622	-0.450833	0.195283	0.287534	0.0268939	-0.756294	-0.389714	1.11178	4.38776	-0.114042	-0.621415	-0.279704	1.00392	-0.20418	-0.0980366	-0.25578	-0.0969744	-0.635219	0.488386	-0.0773423	-0.156938	-0.0508261
E4.5_P2_Cell2_embryo3_single	E4.5_PrE	-0.756856	-0.171333	-0.233586	0.592223	-0.559631	0.235974	-0.143682	-0.48711	0.0650871	-0.129514	0.38923	-0.197595	-0.216675	-0.0439469	-0.0472199	-0.450833	-0.700561	-0.850797	-0.798406	-0.756294	-0.389714	0.390922	-0.341138	-0.114042	-0.621415	4.25902	-0.483721	-0.20418	0.955362	-0.704122	-0.0969744	-0.635219	-0.537099	-0.115269	-0.156938	-0.0508261
E4.5_P2_Cell3_embryo4_single	E4.5_PrE	0.290878	-0.171333	-0.233586	0.373167	-0.34901	0.17002	0.849286	-0.48711	0.313496	-0.129514	-1.122	0.0275668	-0.216675	0.361716	0.127541	-0.166348	-0.492738	0.521937	0.0573106	-0.756294	-0.389714	0.348206	2.93506	-0.114042	-0.621415	1.72229	-0.407978	-0.20418	1.00647	-0.452748	-0.0969744	-0.635219	0.62677	-0.282901	-0.156938	-0.0508261
E4.5_P2_Cell5_embryo4_single	E4.5_Epiblast	0.977542	-0.171333	-0.233586	0.324241	-0.24713	0.855258	1.45062	-0.48711	0.738025	-0.129514	-1.83679	0.159224	-0.216675	-0.0785725	-0.247734	0.33161	-0.676198	-0.421348	-0.00396881	-0.756294	-0.179098	-0.883562	-0.341138	-0.114042	-0.621415	-0.279704	-0.617548	-0.20418	-1.48901	0.698879	-0.0969744	1.6967	-0.537099	0.193609	-0.156938	-0.0508261
E4.5_P2_Cell6_embryo4_single	E4.5_PrE	-0.64757	-0.171333	-0.233586	-0.0235477	-0.0414621	2.1991	-0.45189	0.154106	-0.0215044	-0.129514	-1.12619	0.0015015	-0.216675	-0.634736	-0.280457	-0.281501	-0.311269	1.95278	-0.0158715	-0.756294	-0.389714	0.928768	3.22125	-0.114042	-0.621415	-0.279704	-0.617548	-0.20418	-0.267591	-0.681056	-0.0969744	-0.635219	-0.468681	-0.592564	-0.156938	-0.0508261
E4.5_P2_Cell7_embryo4_double	E4.5_Epiblast	-0.405176	-0.171333	-0.233586	-1.54419	-0.690424	2.79011	-0.45189	-0.48711	1.40253	-0.129514	-0.960889	-1.68512	-0.216675	-1.43986	-0.142457	-0.450833	-0.802921	-0.850797	-0.713366	-0.756294	-0.389714	-1.11878	-0.341138	-0.114042	-0.621415	-0.279704	-0.617548	5.41389	0.700661	1.5592	-0.0969744	-0.635219	-0.537099	-1.65949	-0.156938	-0.0508261
E4.5_P2_Cell8_embryo5_single	E4.5_PrE	-0.806504	-0.171333	-0.233586	-1.17456	-0.820684	0.410904	-0.45189	-0.48711	0.812282	-0.129514	-0.635059	0.29556	-0.216675	0.320409	0.321209	-0.450833	-0.179576	1.12049	0.0027107	-0.756294	-0.389714	-0.567238	-0.341138	-0.114042	-0.621415	-0.279704	-0.351693	-0.20418	0.980132	0.0406733	-0.0969744	-0.635219	-0.537099	0.263855	-0.156938	-0.0508261
E4.5_P2_Cell9_embryo5_single	E4.5_Epiblast	1.83451	-0.171333	-0.233586	0.655739	-0.23509	-0.601202	0.0361685	-0.48711	1.10971	-0.129514	-0.429208	0.136967	-0.216675	0.0787572	-0.133359	-0.232733	0.368484	1.22972	0.494483	-0.756294	-0.389714	-1.00103	-0.341138	-0.114042	0.452578	0.541322	-0.617548	-0.20418	0.128337	4.34328	-0.0969744	0.582526	-0.537099	-1.1127	-0.156938	-0.0508261
E4.5_P2_Cell11_embryo5_double	E4.5_PrE	-0.609314	-0.171333	1.45	0.112975	-0.343975	-0.389647	1.25815	-0.316298	0.76068	-0.129514	0.885565	-0.213608	-0.216675	-0.410361	0.0869256	-0.450833	-0.0500618	-0.850797	0.0318168	-0.756294	1.10213	0.875335	-0.341138	-0.114042	-0.621415	-0.279704	-0.617548	-0.20418	1.08212	0.318475	-0.0969744	-0.57737	-0.537099	-0.426864	-0.156938	-0.0508261
E4.5_P2_Cell13_embryo3_single	E4.5_PrE	-0.806504	-0.171333	-0.233586	0.979394	0.112219	1.01864	2.85512	0.434624	-0.508457	-0.129514	0.648753	0.754201	-0.216675	1.05538	0.248026	-0.450833	0.0185828	2.14972	0.164435	-0.756294	-0.273567	1.64825	-0.341138	-0.114042	-0.621415	-0.279704	-0.617548	-0.20418	0.274569	-0.642929	-0.0969744	-0.635219	-0.537099	0.881175	-0.156938	-0.0508261
E4.5_P2_Cell14_embryo3_single	E4.5_PrE	0.550076	-0.171333	-0.233586	0.281016	-1.19521	-0.0546184	4.11487	-0.48711	0.928664	-0.129514	-0.367051	-0.351929	-0.216675	-0.996882	0.158415	-0.450833	-0.482006	0.400647	-0.429383	-0.756294	-0.389714	0.464833	1.62952	-0.114042	-0.621415	-0.279704	-0.617548	1.76394	-0.469017	-0.461739	-0.0969744	-0.163562	1.67223	-0.78662	-0.156938	-0.0508261
E4.5_P2_Cell15_embryo4_single	E4.5_PrE	-0.806504	-0.171333	-0.233586	-0.0756189	0.354866	1.68044	1.71796	1.80991	-0.398363	-0.129514	-0.386237	0.472854	-0.216675	1.93611	-0.121275	-0.450833	-0.351984	0.565022	0.388103	-0.756294	-0.389714	1.83075	3.49152	-0.114042	-0.621415	-0.279704	-0.617548	-0.20418	1.02144	-0.358849	-0.0969744	-0.635219	2.96005	0.368658	-0.156938	-0.0508261
E4.5_P2_Cell16_embryo4_single	E4.5_PrE	-0.806504	-0.171333	-0.233586	1.17545	-0.399143	0.598754	-0.45189	-0.48711	-0.0238245	-0.129514	-0.455022	-0.026488	-0.216675	-0.0561401	0.369785	-0.450833	-0.299313	1.49993	-0.378783	-0.756294	-0.389714	1.14303	0.773701	-0.114042	-0.621415	-0.279704	-0.306096	-0.20418	0.162258	-0.476315	-0.0969744	-0.635219	-0.537099	0.452728	-0.156938	-0.0508261
E4.5_P2_Cell19_embryo4_double	E4.5_PrE	-0.806504	-0.171333	-0.233586	0.27345	-0.611061	-0.601202	-0.45189	-0.48711	-1.85209	-0.129514	-0.926632	-1.11093	-0.216675	-1.97564	0.126029	-0.450833	-0.229604	-0.225924	-1.49468	-0.756294	-0.389714	-0.911185	2.11642	-0.114042	-0.621415	-0.279704	-0.617548	-0.20418	-1.69444	0.262977	-0.0969744	-0.635219	-0.224411	-1.39124	-0.156938	-0.0508261
E4.5_P2_Cell22_embryo5_single	E4.5_PrE	-0.806504	-0.171333	0.32656	1.27329	-0.664944	2.73761	4.59599	2.67767	0.559112	-0.129514	-0.321292	-0.286637	-0.216675	-1.38899	-0.650004	-0.450833	-0.143106	-0.850797	-0.153045	-0.756294	-0.389714	0.775042	1.67034	-0.114042	-0.621415	-0.279704	-0.617548	-0.20418	0.812178	0.503129	-0.0969744	-0.635219	-0.537099	-0.983597	-0.156938	-0.0508261
E4.5_P2_Cell23_embryo5_double	E4.5_Epiblast	-0.400395	-0.171333	-0.233586	-0.34738	-0.461168	-0.601202	4.2556	-0.48711	1.06044	-0.129514	-0.688624	-0.0374547	-0.216675	-0.481494	-0.331237	0.119916	0.312933	-0.215659	-0.172327	-0.756294	-0.389714	0.543111	-0.341138	-0.114042	-0.621415	-0.279704	-0.617548	-0.20418	0.64174	3.71877	-0.0969744	-0.29194	-0.537099	-1.05088	-0.156938	-0.0508261
E4.5_P2_Cell25_embryo3_single	E4.5_PrE	0.253473	-0.171333	-0.233586	-0.319403	0.352819	0.583073	2.55709	-0.48711	-0.985009	-0.129514	0.654812	-0.046978	-0.216675	1.18855	0.197347	-0.450833	-0.00233654	1.97523	0.486732	-0.756294	-0.389714	1.95164	0.905261	-0.114042	-0.621415	-0.279704	1.45456	-0.20418	1.12173	-0.0298454	-0.0969744	0.769205	0.868798	0.0626453	-0.156938	-0.0508261
E4.5_P2_Cell26_embryo3_double	E4.5_Epiblast	0.37033	-0.171333	-0.233586	-0.00816523	-0.677134	0.865185	-0.341251	0.702886	0.788197	-0.129514	-0.17909	-0.444645	-0.216675	0.0637423	-0.155348	-0.450833	-0.299176	2.04315	0.0483442	-0.715348	-0.389714	0.0626489	2.23023	-0.114042	-0.621415	0.000509422	1.26657	-0.20418	-0.590795	1.39029	-0.0969744	-0.0102906	1.1498	-0.36866	-0.156938	-0.0508261
E4.5_P2_Cell28_embryo4_single	E4.5_Epiblast	0.225041	-0.171333	-0.233586	0.576042	-0.421021	0.998602	1.33722	-0.48711	1.36359	-0.129514	-1.52041	0.443275	-0.216675	0.312489	0.0822969	-0.450833	0.179885	-0.807173	0.536495	-0.756294	-0.389714	-0.4242	-0.341138	-0.114042	-0.621415	-0.279704	-0.617548	4.67656	1.02173	3.29381	-0.0969744	-0.436776	-0.537099	-0.61085	-0.156938	-0.0508261
E4.5_P2_Cell29_embryo4_single	E4.5_PrE	1.43715	-0.171333	-0.233586	-0.392926	0.14616	-0.601202	-0.45189	-0.48711	-1.03558	-0.129514	-0.748045	-1.22674	-0.216675	-1.57459	0.499407	-0.450833	-0.720398	-0.850797	-0.825726	-0.756294	-0.389714	0.296727	-0.341138	-0.114042	-0.621415	-0.279704	-0.0586445	-0.20418	-1.69444	-0.704122	-0.0969744	-0.635219	-0.537099	-1.5996	-0.156938	-0.0508261
E4.5_P2_Cell30_embryo4_double	E4.5_PrE	-0.806504	-0.171333	-0.233586	-1.54419	-0.105643	3.12752	0.578163	0.771205	-1.52377	-0.129514	-2.02204	-1.59213	-0.216675	-1.49323	0.428059	-0.450833	-0.346164	-0.850797	-0.882764	-0.756294	-0.389714	-0.43949	-0.341138	-0.114042	-0.621415	-0.279704	-0.617548	-0.20418	-1.69444	0.219728	-0.0969744	-0.635219	-0.537099	-1.09069	-0.156938	-0.0508261
E4.5_P2_Cell31_embryo4_double	E4.5_PrE	-0.806504	-0.171333	-0.233586	-1.54419	0.174957	5.52258	-0.45189	-0.48711	-1.928	-0.129514	-2.02204	-1.84363	-0.216675	-1.41991	-0.173371	-0.450833	-0.808061	-0.850797	-1.26258	-0.756294	-0.389714	-1.25491	-0.341138	-0.114042	-0.621415	-0.279704	-0.617548	-0.20418	0.142681	1.96998	-0.0969744	-0.635219	-0.537099	-0.244069	-0.156938	-0.0508261
E4.5_P2_Cell33_embryo5_single	E4.5_PrE	-0.806504	-0.171333	0.708281	-1.52962	-0.465247	1.50226	1.42181	-0.48711	-1.41558	-0.129514	-0.02647	-0.134489	-0.216675	-0.434143	-0.973908	-0.450833	-0.0532794	-0.850797	-0.154888	-0.756294	-0.389714	-0.393421	1.80458	-0.114042	-0.621415	-0.279704	2.17277	-0.20418	2.32613	0.943481	-0.0969744	-0.635219	-0.537099	-0.985284	-0.156938	-0.0508261
E4.5_P2_Cell35_embryo5_double	E4.5_Epiblast	0.652024	-0.171333	-0.233586	0.936961	-0.65299	-0.601202	0.476479	-0.48711	2.71771	-0.129514	-0.224811	0.713812	-0.216675	0.362842	-0.335851	3.00326	-0.205778	-0.743165	0.251414	-0.756294	-0.389714	-0.550274	-0.341138	0.170252	0.336362	-0.279704	1.8254	-0.20418	-1.23586	5.54218	-0.0969744	-0.104771	-0.537099	-0.714707	-0.156938	-0.0508261
E4.5_P2_Cell37_embryo3_single	E4.5_Epiblast	1.69861	-0.171333	-0.233586	0.393334	-0.63507	1.83408	-0.45189	-0.432844	1.41019	-0.129514	0.0450032	0.455753	-0.216675	0.00630171	0.0544592	-0.450833	-0.357392	-0.850797	-0.332217	-0.756294	-0.389714	-1.14883	-0.341138	-0.114042	-0.247189	-0.279704	-0.617548	-0.20418	1.3473	3.13971	-0.0969744	0.652821	-0.537099	-0.172878	-0.156938	-0.0508261
E4.5_P2_Cell38_embryo3_double	E4.5_PrE	-0.763279	-0.171333	-0.233586	0.865194	-0.851599	0.793269	0.868128	0.594041	0.561024	-0.129514	0.0840197	-0.293645	-0.216675	-1.1883	0.0997858	-0.450833	-1.21592	-0.17567	-0.696721	-0.756294	-0.389714	1.04886	0.112672	-0.114042	-0.621415	0.393337	-0.0129128	-0.20418	0.171995	0.69484	-0.0969744	-0.383615	1.46316	-0.311262	-0.156938	-0.0508261
E4.5_P2_Cell39_embryo4_single	E4.5_PrE	-0.0506318	-0.171333	-0.233586	-0.994229	-0.672049	1.31845	-0.45189	-0.48711	0.392289	-0.129514	-0.752584	-0.329148	-0.216675	-0.301272	0.0110321	-0.450833	-0.174458	0.711238	0.0815596	-0.756294	-0.389714	0.0931104	5.04413	-0.114042	-0.126076	-0.279704	0.0942241	-0.20418	0.553028	1.22931	-0.0969744	-0.495143	3.60761	-0.637709	-0.156938	-0.0508261
E4.5_P2_Cell40_embryo4_single	E4.5_PrE	-0.806504	-0.171333	-0.233586	-0.382076	-0.0139956	0.789948	-0.45189	-0.48711	1.92572	-0.129514	-1.22955	-0.800353	-0.216675	-1.37952	0.203213	-0.450833	-0.261045	-0.850797	-0.270987	-0.756294	-0.389714	0.417867	-0.341138	-0.114042	-0.621415	1.92341	-0.617548	-0.20418	-1.12669	0.60072	-0.0969744	-0.635219	-0.537099	-0.640296	-0.156938	-0.0508261
E4.5_P2_Cell41_embryo4_single	E4.5_PrE	-0.230055	-0.171333	-0.233586	-0.90801	-0.258282	3.46661	0.0832316	-0.48711	-0.940056	-0.129514	-0.378734	-0.650806	-0.216675	-0.878221	0.154124	-0.450833	-0.0349197	-0.850797	-0.0567675	-0.142423	-0.389714	0.127489	-0.341138	-0.114042	-0.621415	-0.279704	-0.617548	-0.20418	-0.130109	-0.704122	-0.0969744	-0.635219	-0.537099	0.452464	-0.156938	-0.0508261
E4.5_P2_Cell42_embryo4_double	E4.5_Epiblast	0.886597	-0.171333	-0.233586	0.0770614	-0.0660703	1.24611	-0.45189	0.206465	1.09313	-0.129514	-1.43231	0.846466	-0.216675	0.0834399	-0.957819	-0.450833	-0.121221	-0.775827	0.374684	-0.756294	-0.389714	-0.730344	-0.341138	-0.114042	-0.288059	-0.279704	0.758117	0.0165137	-0.399716	3.75855	-0.0969744	-0.115272	-0.433959	-0.513431	-0.156938	-0.0508261
E4.5_P2_Cell43_embryo4_double	E4.5_PrE	-0.806504	-0.171333	-0.233586	0.185705	-0.313015	3.62633	-0.45189	-0.369721	-0.867689	-0.129514	-0.784589	-0.144137	-0.216675	-0.36668	0.291694	-0.450833	-0.226538	0.881895	-0.130271	-0.756294	-0.389714	0.453285	1.82653	-0.114042	-0.621415	-0.279704	1.0323	-0.20418	-0.0296999	0.0496227	-0.0969744	-0.635219	2.155	-0.418029	-0.156938	-0.0508261
E4.5_P2_Cell44_embryo5_single	E4.5_PrE	-0.0292691	-0.171333	-0.233586	1.37345	-0.27485	0.868106	0.416481	-0.48711	0.489928	-0.129514	0.136407	0.479363	-0.216675	-0.758107	-0.138897	-0.450833	-0.0512596	1.12021	-0.141598	-0.756294	-0.389714	0.781717	-0.341138	-0.114042	-0.621415	-0.279704	-0.617548	-0.20418	0.588029	-0.0477361	-0.0969744	-0.635219	-0.537099	-0.750041	-0.156938	-0.0508261
E4.5_P2_Cell45_embryo5_single	E4.5_PrE	-0.806504	-0.171333	-0.233586	1.12696	-0.50959	2.6063	0.33329	-0.27085	0.991813	-0.129514	0.114779	-0.416492	-0.216675	-1.52608	-0.383312	-0.450833	-0.386194	-0.850797	-0.240476	-0.756294	-0.389714	0.340395	-0.0600959	-0.114042	-0.621415	-0.279704	-0.546235	-0.20418	1.20097	-0.651961	-0.0969744	-0.635219	0.251937	-0.254191	-0.156938	-0.0508261
E4.5_P2_Cell46_embryo5_single	E4.5_PrE	-0.806504	-0.171333	-0.233586	-0.752718	-0.143269	1.35162	0.887539	2.65548	-0.851993	-0.129514	-1.26281	-1.58636	-0.216675	-1.68087	-0.0353597	-0.450833	-0.153294	2.0194	-0.899931	-0.756294	-0.389714	-0.328533	-0.341138	-0.114042	-0.621415	-0.151146	-0.617548	-0.20418	0.948207	-0.123458	-0.0969744	-0.635219	0.686743	-0.97627	-0.156938	-0.0508261
E4.5_P2_Cell47_embryo5_double	E4.5_Epiblast	0.952141	-0.171333	-0.233586	-0.0390024	0.194076	-0.601202	-0.213154	-0.48711	1.58324	-0.129514	-0.238363	0.0541552	-0.216675	0.675367	0.019521	-0.450833	-0.0874503	-0.850797	0.244624	-0.756294	-0.389714	-1.0323	-0.341138	-0.114042	1.0785	-0.279704	-0.617548	-0.20418	1.12183	4.24523	-0.0969744	-0.635219	-0.494519	-0.189912	-0.156938	-0.0508261
E4.5_P2_Cell49_embryo3_single	E4.5_Epiblast	0.130005	-0.171333	-0.233586	-0.0134372	-1.03351	1.24557	-0.35262	-0.48711	1.42205	-0.129514	-0.241177	0.641948	-0.216675	0.733655	0.00213675	0.132446	-0.245023	-0.464871	0.0679575	-0.756294	-0.389714	-1.33219	-0.341138	-0.114042	1.35171	-0.279704	-0.187866	-0.20418	1.03799	3.02297	-0.0969744	-0.635219	-0.0692445	-0.107946	-0.156938	-0.0508261
E4.5_P2_Cell50_embryo3_double	E4.5_PrE	-0.806504	-0.171333	-0.233586	-1.09934	-0.126175	0.378029	0.288302	-0.48711	-0.00977967	-0.129514	0.449451	0.60176	-0.216675	0.415469	0.208404	-0.450833	-0.370635	1.95374	0.51514	-0.756294	-0.389714	1.86778	0.702238	-0.114042	0.818746	-0.279704	0.450086	-0.20418	0.429125	-0.489444	-0.0969744	-0.635219	0.269847	0.44275	-0.156938	-0.0508261
E4.5_P2_Cell51_embryo4_single	E4.5_PrE	-0.806504	-0.171333	-0.233586	-0.700325	-0.24721	-0.437097	2.72561	0.938149	-0.382719	-0.129514	-1.87003	-0.0830179	-0.216675	-0.507609	0.193623	-0.0323769	-0.335981	-0.226323	0.0359035	-0.756294	-0.389714	0.620482	-0.341138	0.722901	-0.621415	-0.279704	-0.527133	-0.20418	-0.632906	-0.327193	-0.0969744	-0.635219	0.403704	-0.490413	-0.156938	-0.0508261
E4.5_P2_Cell52_embryo4_single	E4.5_Epiblast	-0.806504	-0.171333	-0.233586	-0.382087	-0.295504	-0.601202	-0.45189	-0.48711	-1.13337	-0.129514	-2.02204	-1.71594	-0.216675	-1.41704	-2.03558	-0.450833	0.46768	-0.850797	-0.168654	-0.756294	-0.389714	-1.06411	-0.341138	-0.114042	-0.621415	-0.279704	-0.617548	-0.20418	-1.69444	3.96722	-0.0969744	0.110602	-0.537099	-1.31065	-0.156938	-0.0508261
E4.5_P2_Cell53_embryo4_single	E4.5_PrE	-0.806504	-0.171333	-0.233586	-1.1841	-0.45062	0.966977	0.00680944	-0.48711	-1.11459	-0.129514	-1.48648	-0.443252	-0.216675	-0.201552	-0.348872	0.0953863	-0.513291	-0.241814	0.116205	-0.756294	-0.389714	0.532872	-0.341138	-0.114042	-0.621415	-0.279704	-0.617548	-0.20418	-0.183489	-0.704122	-0.0969744	-0.635219	-0.537099	-0.68569	-0.156938	-0.0508261
E4.5_P2_Cell54_embryo4_double	E4.5_PrE	-0.806504	-0.171333	-0.233586	-0.626068	-0.358754	-0.0202779	-0.201381	-0.48711	0.151824	-0.129514	-1.52832	-1.58837	-0.216675	-1.37608	-0.0488098	-0.450833	-0.41079	1.2974	-0.681957	-0.756294	-0.389714	-0.578313	6.18148	-0.114042	-0.621415	-0.279704	0.115954	-0.20418	0.623291	0.350468	-0.0969744	-0.400483	-0.537099	-0.644091	-0.156938	-0.0508261
E4.5_P2_Cell55_embryo4_double	E4.5_PrE	0.906871	-0.171333	-0.233586	-0.0347777	0.125203	2.40859	1.50794	-0.48711	0.693458	-0.129514	-0.887614	0.443111	-0.216675	0.209984	0.104495	-0.450833	-0.282677	2.67273	0.337573	-0.756294	-0.389714	1.90399	0.912302	-0.114042	-0.621415	2.33602	0.927068	-0.20418	0.655546	-0.279498	-0.0969744	-0.635219	-0.537099	0.152519	-0.156938	-0.0508261
E4.5_P2_Cell56_embryo5_single	E4.5_Epiblast	0.122704	-0.171333	-0.233586	-1.12388	0.0769159	-0.4726	-0.45189	-0.48711	1.57498	-0.129514	-0.00781529	-0.524802	-0.216675	-0.103093	0.145796	-0.450833	0.479429	-0.850797	0.0103286	-0.756294	-0.389714	-1.54114	-0.341138	-0.114042	4.26519	-0.279704	-0.617548	-0.20418	0.533433	4.77362	-0.0969744	0.474023	2.56814	-1.36426	-0.156938	-0.0508261
E4.5_P2_Cell57_embryo5_single	E4.5_Epiblast	-0.442199	-0.171333	-0.233586	-0.818538	-0.888768	0.105842	-0.45189	-0.435826	-0.587961	-0.129514	-0.716819	-0.900794	-0.216675	-1.45516	-0.413797	-0.450833	-0.905672	-0.0539057	-0.424982	-0.756294	-0.389714	-1.19905	-0.341138	-0.114042	-0.621415	-0.279704	-0.617548	-0.20418	2.16872	2.75859	-0.0969744	1.08838	2.53516	-1.06452	-0.156938	-0.0508261
E4.5_P2_Cell59_embryo5_double	E4.5_PrE	-0.806504	-0.171333	-0.233586	-0.855075	-0.72206	-0.601202	-0.182256	-0.014871	0.553889	-0.129514	0.41979	-0.164471	-0.216675	-0.92931	-0.484282	-0.450833	-0.100726	0.242642	0.217281	-0.756294	-0.389714	0.229375	-0.341138	-0.114042	0.111917	-0.279704	-0.617548	-0.20418	0.230122	0.113332	-0.0969744	-0.635219	2.87387	-1.04731	-0.156938	-0.0508261
E4.5_P2_Cell61_embryo3_single	E4.5_Epiblast	0.941992	-0.171333	-0.233586	0.27803	-0.704448	-0.601202	1.32301	-0.48711	1.98856	-0.129514	-0.24335	0.344422	-0.216675	-0.621008	-0.967622	-0.450833	-0.776342	0.206261	-0.0621621	-0.756294	-0.389714	-1.32598	-0.341138	-0.114042	-0.621415	-0.279704	-0.617548	6.64506	0.2201	2.45528	-0.0969744	1.61002	0.0334973	-0.37119	-0.156938	-0.0508261
E4.5_P2_Cell62_embryo3_double	E4.5_PrE	-0.806504	-0.171333	-0.233586	1.14647	-0.897885	1.43085	0.589579	-0.48711	0.581597	-0.129514	-0.146816	0.0875735	-0.216675	-1.12759	-0.114357	-0.450833	-1.24605	-0.755858	-0.910152	-0.756294	-0.389714	0.502029	0.37267	0.260733	-0.621415	3.66234	-0.157068	-0.20418	0.351599	0.613526	-0.0969744	-0.295031	0.415944	-0.987255	-0.156938	-0.0508261
E4.5_P2_Cell63_embryo4_single	E4.5_PrE	0.948594	-0.171333	-0.233586	-0.131918	-0.307429	-0.102878	0.449232	0.387852	-1.8297	-0.129514	-0.663483	-0.0395755	-0.216675	-0.961792	0.30623	-0.330948	0.121982	0.276014	-0.206061	-0.756294	-0.389714	0.837638	0.546522	-0.114042	-0.621415	-0.279704	-0.617548	-0.20418	0.776965	0.0704132	-0.0969744	-0.635219	0.462427	-0.600326	-0.156938	-0.0508261
E4.5_P2_Cell64_embryo4_single	E4.5_PrE	-0.0647907	-0.171333	-0.233586	-1.54419	-0.765884	0.416628	2.82899	-0.48711	0.125148	-0.129514	-0.821305	0.324707	2.65627	0.0606995	0.059901	-0.450833	-0.903034	-0.616518	0.262819	-0.756294	-0.389714	0.787502	-0.241425	-0.114042	-0.621415	-0.279704	-0.617548	-0.20418	1.30894	-0.672239	-0.0969744	-0.635219	-0.537099	0.581169	-0.156938	-0.0508261
E4.5_P2_Cell65_embryo4_single	E4.5_PrE	-0.806504	-0.171333	-0.233586	-0.814522	-0.0744912	-0.601202	-0.407179	-0.48711	-0.118846	-0.129514	0.163843	-0.499503	-0.216675	-0.472335	0.279595	-0.450833	-0.10958	-0.263557	0.0107941	-0.756294	-0.389714	0.593476	4.30797	-0.114042	-0.621415	-0.279704	-0.617548	-0.20418	-0.0691675	-0.704122	-0.0969744	-0.635219	0.577523	0.0959142	-0.156938	-0.0508261
E4.5_P2_Cell66_embryo4_double	E4.5_PrE	-0.74603	-0.171333	-0.233586	-0.594836	0.247873	2.35452	2.96123	1.35416	-0.159399	-0.129514	-0.191264	0.431395	-0.216675	0.889131	0.0592266	-0.450833	-0.173211	1.63833	0.704536	-0.756294	-0.389714	1.32184	6.28544	-0.114042	-0.621415	4.59505	3.54706	-0.20418	2.35296	1.29571	-0.0969744	-0.635219	-0.537099	-0.534739	-0.156938	-0.0508261
E4.5_P2_Cell67_embryo4_double	E4.5_PrE	-0.768485	-0.171333	-0.233586	-0.488469	-0.55887	0.325928	0.586193	0.784451	-0.702818	-0.129514	-0.698915	0.207418	-0.216675	0.263697	-0.186228	-0.450833	-0.473237	0.946045	0.112357	-0.756294	-0.389714	0.545528	3.06724	-0.114042	-0.621415	1.13303	-0.0816923	-0.20418	0.855209	-0.704122	-0.0969744	-0.635219	0.241281	-0.480767	-0.156938	-0.0508261
E4.5_P2_Cell69_embryo5_single	E4.5_PrE	0.0299143	-0.171333	-0.233586	0.590893	-0.519511	-0.561495	2.30358	-0.48711	0.0214007	-0.129514	-0.275954	-0.069982	-0.216675	0.11483	0.00438871	-0.333899	-0.161129	1.33715	-0.388406	-0.756294	-0.389714	0.996936	-0.341138	-0.114042	-0.621415	-0.279704	-0.243152	-0.20418	0.962893	-0.0477193	-0.0969744	-0.635219	0.771819	-0.459568	-0.156938	-0.0508261
E4.5_P2_Cell71_embryo5_double	E4.5_PrE	1.89264	-0.171333	-0.233586	-0.151956	-0.0370348	-0.601202	1.0385	-0.330786	2.09949	-0.129514	-1.75214	-1.49075	-0.216675	-1.97564	-0.47151	-0.450833	0.260989	-0.850797	-0.486677	-0.756294	-0.389714	0.733218	-0.341138	-0.114042	-0.621415	-0.279704	-0.617548	-0.20418	-1.69444	-0.512238	-0.0969744	-0.635219	-0.537099	-0.960387	-0.156938	-0.0508261
E4.5_P2_Cell73_embryo3_single	E4.5_Epiblast	0.231495	-0.171333	-0.233586	0.649598	0.038602	-0.601202	0.4948	-0.48711	1.82922	-0.129514	-0.343961	0.445752	-0.216675	0.521727	-0.27586	-0.450833	0.228337	1.22762	0.435979	-0.756294	-0.389714	0.466528	-0.341138	-0.114042	-0.621415	-0.279704	-0.328347	-0.20418	0.717861	3.85519	-0.0969744	0.310315	-0.537099	-0.142418	-0.156938	-0.0508261
E4.5_P2_Cell75_embryo4_single	E4.5_PrE	0.634671	-0.171333	-0.233586	0.25302	0.0673562	0.573181	4.18828	0.225028	-1.27792	-0.129514	-0.384832	0.644794	-0.216675	0.977139	0.215366	-0.450833	0.0240156	-0.850797	0.46652	-0.756294	-0.389714	1.49256	-0.341138	-0.114042	-0.621415	0.553896	-0.0478994	-0.20418	0.644651	0.079225	-0.0969744	-0.635219	2.48547	0.42339	-0.156938	-0.0508261
E4.5_P2_Cell76_embryo4_single	E4.5_PrE	-0.380468	-0.171333	-0.233586	-0.1128	-0.379741	-0.230191	2.59635	-0.48711	0.827702	-0.129514	-1.11686	-0.395142	-0.216675	0.258511	0.183033	-0.450833	-0.0310865	0.834979	0.261287	-0.756294	-0.389714	0.676003	-0.341138	-0.114042	-0.621415	-0.279704	0.0735156	-0.20418	1.60506	-0.28078	-0.0969744	-0.635219	0.0931028	0.0983667	-0.156938	-0.0508261
E4.5_P2_Cell77_embryo4_single	E4.5_PrE	-0.777721	-0.171333	-0.233586	0.156677	-0.116947	0.900425	-0.331432	-0.48711	-0.451054	0.513548	-0.309103	0.093052	-0.216675	-0.476131	-0.0925947	0.25063	-0.454498	-0.387306	-0.0930397	-0.756294	-0.389714	1.20834	4.03514	-0.114042	-0.621415	-0.279704	-0.617548	-0.20418	-1.58727	-0.704122	-0.0969744	-0.635219	-0.494523	-0.644495	-0.156938	-0.0508261
E4.5_P2_Cell78_embryo4_double	E4.5_PrE	-0.538847	-0.171333	-0.233586	0.654639	-0.0632208	1.40682	0.838282	0.0483489	-0.53943	-0.129514	0.0342517	0.921155	-0.216675	1.1075	0.0359544	-0.450833	-0.0936691	0.237629	0.248302	-0.756294	-0.389714	1.46728	3.37997	0.550755	-0.621415	0.339973	0.8351	-0.20418	1.0896	-0.587297	-0.0969744	-0.635219	3.17415	-0.739274	-0.156938	-0.0508261
E4.5_P2_Cell79_embryo4_double	E4.5_PrE	-0.764697	-0.171333	-0.233586	-0.679205	-0.145476	0.791147	0.606995	-0.436865	0.898228	-0.129514	-0.542934	0.477235	-0.216675	0.338992	-0.350364	-0.148522	-0.315469	0.319025	-0.0240737	-0.309434	-0.389714	0.505268	8.50571	-0.114042	-0.621415	0.878375	0.0667252	-0.20418	1.15535	-0.312073	-0.0969744	-0.470694	0.260533	-1.12092	-0.156938	-0.0508261
E4.5_P2_Cell80_embryo5_single	E4.5_PrE	0.130183	-0.171333	-0.233586	0.370932	-0.557327	0.809655	0.607247	-0.48711	0.0201319	-0.129514	-0.17973	-0.540213	-0.216675	-0.853396	-0.762485	-0.450833	0.0145695	-0.850797	-0.703268	-0.756294	-0.389714	0.571271	-0.341138	-0.114042	-0.621415	-0.279704	2.81954	-0.20418	0.732189	-0.165256	-0.0969744	-0.635219	-0.537099	-1.35763	-0.156938	-0.0508261
E4.5_P2_Cell81_embryo5_single	E4.5_PrE	1.50551	-0.171333	-0.233586	0.496432	-0.708948	1.8948	2.39593	-0.48711	0.146535	-0.129514	0.669826	-0.106971	2.94026	-0.257373	0.0572183	-0.450833	0.0689141	0.0431575	-0.192983	-0.756294	-0.389714	1.30532	-0.341138	-0.114042	-0.621415	0.0479402	0.0577805	-0.20418	1.4166	0.506161	-0.0969744	-0.635219	0.965609	0.393996	-0.156938	-0.0508261
E4.5_P2_Cell82_embryo5_double	E4.5_PrE	1.91836	-0.171333	-0.233586	0.24697	-0.176492	1.57034	0.773436	-0.48711	0.339801	-0.129514	0.623117	-0.238925	-0.216675	-0.578455	0.181283	-0.450833	-0.416869	-0.563654	0.203633	-0.756294	-0.389714	1.15794	0.983565	-0.114042	-0.621415	-0.279704	-0.396114	-0.20418	1.24555	-0.194564	-0.0969744	-0.266162	-0.455304	0.667193	-0.156938	-0.0508261
E4.5_P2_Cell83_embryo5_double	E4.5_PrE	-0.806504	-0.171333	-0.233586	0.999334	-0.391617	2.57507	0.816677	-0.44727	0.930957	-0.129514	0.0713817	-0.384076	-0.216675	-0.31394	-0.524588	-0.269372	-0.688116	0.365245	0.00943544	-0.756294	-0.389714	0.464817	-0.0385296	-0.114042	-0.621415	-0.279704	0.312435	-0.20418	1.91609	0.254741	-0.0969744	-0.635219	1.83135	-1.48795	-0.156938	-0.0508261
E4.5_P2_Cell85_embryo3_single	E4.5_PrE	0.847574	-0.171333	-0.233586	0.661661	-0.597064	1.00911	-0.45189	-0.315713	-0.456487	-0.129514	-0.660589	-0.294915	-0.216675	-0.472943	-0.334682	0.14491	-1.05167	-0.647882	-0.937767	-0.756294	-0.389714	0.355615	-0.341138	-0.114042	-0.621415	-0.279704	1.92781	-0.20418	1.4643	-0.704122	-0.0969744	-0.355288	-0.465689	-1.27927	-0.156938	-0.0508261
E4.5_P2_Cell87_embryo4_single	E4.5_Epiblast	-0.4873	-0.171333	-0.233586	-0.569685	-0.95925	-0.312959	2.93207	-0.48711	0.797429	-0.129514	-1.99125	0.156517	-0.216675	-0.197046	-0.64257	-0.450833	-0.327708	0.0485032	0.311111	-0.0215734	-0.389714	-1.15949	-0.341138	-0.114042	1.11196	-0.279704	-0.617548	-0.20418	-0.584038	1.7539	-0.0969744	-0.58737	-0.537099	-1.05446	-0.156938	-0.0508261
E4.5_P2_Cell88_embryo4_single	E4.5_Epiblast	1.40396	-0.171333	-0.233586	-0.242663	-0.177893	0.315782	2.94483	-0.48711	1.85413	-0.129514	-0.923125	0.485106	-0.216675	0.555853	-0.643156	-0.450833	-0.107592	1.59783	0.869333	-0.756294	-0.389714	-0.14933	-0.341138	-0.114042	0.830735	-0.279704	2.06752	-0.20418	0.782788	2.47919	-0.0969744	0.103377	1.06	0.125089	-0.156938	-0.0508261
E4.5_P2_Cell89_embryo4_single	E4.5_PrE	-0.806504	-0.171333	-0.233586	-1.43577	-0.376652	0.753974	-0.45189	-0.48711	-0.51717	-0.129514	-0.488735	-1.19104	-0.216675	-1.43785	0.244112	-0.450833	-0.131417	-0.46985	-0.583679	-0.756294	-0.389714	0.885707	2.99573	-0.114042	-0.621415	-0.279704	-0.617548	-0.20418	0.75693	-0.704122	-0.0969744	-0.635219	-0.537099	-1.48168	-0.156938	-0.0508261
E4.5_P2_Cell92_embryo5_single	E4.5_Epiblast	0.326974	-0.171333	-0.233586	0.110834	0.0224663	0.306752	0.409852	-0.48711	1.56749	-0.129514	-0.433801	0.0383781	-0.216675	-0.396799	-0.232609	0.648428	-0.111542	-0.850797	0.226948	-0.756294	-0.389714	-1.42392	-0.341138	-0.114042	1.79967	-0.279704	-0.399947	-0.20418	-0.112407	4.58361	-0.0969744	-0.527124	-0.537099	-0.32591	-0.156938	-0.0508261
E4.5_P2_Cell93_embryo5_single	E4.5_PrE	-0.542792	-0.171333	0.682011	1.30691	0.0183801	0.417332	1.44172	0.595433	-0.0557903	-0.129514	0.326841	0.246956	-0.216675	-0.264969	0.0924332	-0.450833	-0.140209	0.161602	0.0140872	-0.756294	-0.389714	0.542997	-0.341138	-0.114042	-0.554006	-0.279704	0.716367	0.138317	1.2098	-0.154633	-0.0969744	-0.370547	1.921	-0.445256	-0.156938	-0.0508261
E4.5_P2_Cell94_embryo5_double	E4.5_PrE	-0.761692	-0.171333	-0.233586	1.3079	-0.439116	-0.125703	1.63857	-0.0284821	0.81879	-0.129514	-0.28751	-0.277148	2.09684	-0.430623	-0.81963	-0.450833	-0.887697	-0.440487	-0.103277	-0.756294	-0.389714	1.1394	-0.341138	-0.114042	-0.621415	0.191366	0.313302	-0.20418	0.570354	0.679527	-0.0969744	-0.635219	-0.537099	-0.509228	-0.156938	-0.0508261
E4.5_P2_Cell95_embryo5_double	E4.5_PrE	-0.3876	6.01102	-0.233586	1.32115	-0.00382108	3.01099	-0.45189	1.30444	1.28315	-0.129514	0.677476	0.0569261	1.36569	-0.00988106	0.123223	-0.450833	-0.133958	-0.850797	0.25595	-0.756294	-0.389714	0.557719	-0.341138	-0.114042	-0.621415	-0.279704	-0.454511	-0.20418	-0.764035	0.675524	-0.0969744	-0.594547	-0.133153	-0.435632	-0.156938	-0.0508261
E5.5_P2.P3_cell1_embryo1_single	E5.5	3.34524	-0.171333	-0.233586	-1.45562	1.43451	-0.601202	-0.45189	-0.48711	0.485956	-0.129514	1.09142	1.09501	-0.216675	1.57527	0.977946	0.624674	1.03859	-0.850797	1.25466	-0.756294	-0.389714	1.5111	1.3353	-0.114042	1.14425	-0.279704	0.683848	-0.20418	2.03016	-0.704122	-0.0969744	-0.581981	-0.537099	1.41401	-0.156938	-0.0508261
E5.5_P2.P3_cell2_embryo1_single	E5.5	-0.806504	-0.171333	-0.233586	-0.102827	0.816981	-0.601202	-0.45189	0.1991	0.447395	-0.129514	0.699565	0.538925	-0.216675	0.986997	0.772401	-0.378986	1.1715	-0.686327	0.571149	-0.696051	0.808734	0.368704	0.988018	-0.114042	1.00791	-0.279704	-0.260387	-0.20418	1.19133	-0.169302	-0.0969744	1.5163	-0.537099	0.1864	-0.156938	-0.0508261
E5.5_P2.P3_cell4_embryo1_single	E5.5	2.315	-0.171333	-0.233586	0.391398	0.786184	0.495105	-0.45189	-0.48711	0.368197	-0.129514	0.845153	0.970966	-0.216675	0.208006	0.475345	-0.450833	0.560439	-0.850797	0.884208	1.58212	-0.389714	0.0208997	-0.341138	-0.114042	3.12703	-0.279704	-0.512461	-0.20418	1.3058	-0.552276	-0.0969744	0.306345	-0.537099	0.170202	-0.156938	-0.0508261
E5.5_P2.P3_cell5_embryo1_single	E5.5	0.361347	-0.171333	-0.233586	-0.0465385	0.868974	-0.601202	-0.45189	-0.48711	-0.51766	-0.129514	0.996521	-0.115363	-0.216675	0.149262	0.687594	-0.450833	1.15939	-0.850797	0.783498	1.08733	-0.389714	-1.58797	-0.341138	-0.114042	1.02061	4.57371	0.0747474	-0.20418	-1.50592	0.549156	-0.0969744	1.8538	-0.537099	0.50848	-0.156938	-0.0508261
E5.5_P2.P3_cell6_embryo1_single	E5.5	1.40979	-0.171333	-0.233586	1.30427	1.03106	-0.601202	-0.45189	-0.48711	0.808154	-0.129514	0.797229	0.189663	-0.216675	-0.0902468	0.695557	-0.450833	1.49532	-0.850797	0.625487	-0.756294	-0.389714	0.60933	-0.341138	-0.114042	-0.395922	-0.279704	0.448234	-0.20418	-0.837868	-0.704122	-0.0969744	-0.635219	-0.537099	0.0818493	-0.156938	-0.0508261
E5.5_P2.P3_cell7_embryo1_single	E5.5	0.171961	-0.171333	-0.233586	-1.44904	0.709029	0.919245	0.858773	0.932521	-0.444083	-0.129514	1.15719	0.764477	-0.216675	1.17148	0.623019	-0.450833	0.679233	-0.850797	0.28613	-0.0949157	-0.176466	-0.114621	-0.341138	-0.114042	0.318996	0.171555	0.0996409	0.153699	-0.106228	1.78158	-0.0969744	-0.105383	-0.0527004	1.09964	-0.156938	-0.0508261
E5.5_P2.P3_cell8_embryo1_single	E5.5	-0.806504	-0.171333	-0.233586	1.21348	0.769899	-0.348725	-0.45189	-0.48711	-0.241999	-0.129514	1.00694	0.190192	-0.216675	-0.136355	0.703455	0.273441	0.832684	-0.850797	0.323262	-0.59865	-0.389714	0.288429	-0.341138	-0.114042	0.453122	-0.279704	-0.617548	-0.20418	1.72538	-0.425811	-0.0969744	-0.635219	-0.537099	0.395308	-0.156938	-0.0508261
E5.5_P2.P3_cell10_embryo1_single	E5.5	0.0441569	-0.171333	-0.233586	0.576402	1.20212	1.06914	3.29594	-0.48711	-0.869531	-0.129514	0.308779	-0.45125	2.89077	0.215232	0.647815	-0.450833	0.62288	-0.850797	0.337692	0.251156	-0.389714	0.478148	-0.341138	-0.114042	0.589725	-0.279704	-0.297375	-0.20418	-0.430155	-0.704122	-0.0969744	-0.635219	2.29871	0.929919	-0.156938	-0.0508261
E5.5_P2.P3_cell13_embryo1_single	E5.5	1.13478	-0.171333	-0.233586	-0.430009	1.10972	-0.601202	-0.45189	-0.48711	-0.755123	-0.129514	0.741405	-0.611695	-0.216675	0.797241	0.642027	1.24504	1.55544	-0.850797	0.0433769	-0.192832	1.82412	0.265605	-0.341138	-0.114042	0.068373	-0.279704	-0.617548	-0.20418	1.18678	-0.604357	-0.0969744	1.92927	1.19924	-0.746574	-0.156938	-0.0508261
E5.5_P2.P3_cell14_embryo1_single	E5.5	-0.806504	-0.171333	-0.233586	0.253775	0.887645	-0.601202	-0.45189	-0.48711	-0.967915	-0.129514	1.16719	-0.258572	-0.216675	1.65691	0.578107	-0.450833	1.14424	-0.217063	0.74475	0.240041	1.70231	1.25041	-0.341138	-0.114042	2.07416	-0.279704	-0.617548	-0.20418	-0.548519	-0.0889742	-0.0969744	-0.635219	-0.537099	0.865119	-0.156938	-0.0508261
E5.5_P2.P3_cell15_embryo1_single	E5.5	1.99184	-0.171333	0.657353	0.462404	1.00787	-0.377502	-0.19785	-0.48711	1.40462	-0.129514	0.709325	1.02367	-0.216675	1.45515	0.618645	-0.450833	1.01509	-0.595843	1.17499	1.36216	-0.389714	0.732748	-0.341138	-0.114042	0.9215	-0.279704	-0.453383	-0.20418	0.428324	0.00343692	-0.0969744	-0.635219	-0.537099	1.84216	-0.156938	-0.0508261
E5.5_P2.P3_cell18_embryo1_single	E5.5	-0.583785	-0.171333	-0.233586	-0.822863	1.14923	-0.601202	-0.45189	-0.48711	0.46306	-0.129514	0.659402	-0.99389	-0.216675	0.321733	0.611257	-0.450833	1.31704	0.322014	0.57786	0.717828	-0.389714	0.0265967	-0.341138	-0.114042	-0.527496	-0.279704	-0.617548	-0.20418	-1.69444	-0.114468	-0.0969744	-0.635219	-0.537099	0.365753	-0.156938	-0.0508261
E5.5_P2.P3_cell19_embryo1_single	E5.5	-0.00206576	-0.171333	-0.233586	-1.48284	0.765392	2.01852	-0.375049	-0.48711	-1.0285	-0.129514	0.943212	0.555836	-0.216675	0.523784	0.744768	2.45721	1.06962	-0.850797	0.997454	-0.617364	-0.389714	0.599884	-0.341138	-0.114042	1.51209	-0.279704	-0.617548	-0.20418	0.321046	-0.704122	-0.0969744	-0.635219	-0.537099	-0.37533	-0.156938	-0.0508261
E5.5_P2.P3_cell20_embryo1_single	E5.5	-0.806504	-0.171333	-0.233586	0.88007	0.914731	0.764253	-0.45189	-0.48711	-0.930626	-0.129514	0.883754	0.464879	-0.216675	0.908002	0.588289	-0.450833	0.665231	-0.31407	0.3916	1.27304	-0.389714	0.819815	-0.341138	-0.114042	-0.00488724	-0.279704	0.565519	-0.20418	0.477396	-0.481633	-0.0969744	-0.558484	-0.537099	0.347957	-0.156938	-0.0508261
E5.5_P2.P3_cell21_embryo1_single	E5.5	0.341366	-0.171333	-0.233586	0.962857	0.537775	-0.601202	-0.45189	-0.440964	-0.177658	-0.129514	0.551654	0.671227	-0.216675	1.02631	0.3628	0.220433	0.848388	-0.850797	0.589414	0.848303	-0.389714	-0.896799	-0.341138	-0.114042	-0.171853	-0.279704	2.51987	-0.20418	-0.311069	-0.665968	-0.0969744	-0.0697779	0.749041	0.565659	-0.156938	-0.0508261
E5.5_P2.P3_cell23_embryo1_single	E5.5	-0.389033	-0.171333	-0.233586	0.876009	1.03267	-0.601202	-0.318995	-0.48711	1.90893	-0.129514	1.25132	1.10392	-0.216675	1.4249	0.423409	-0.334254	0.352953	0.346388	0.718653	1.78461	-0.389714	-0.288195	-0.341138	-0.114042	1.31482	-0.279704	0.0984643	-0.20418	-0.168566	0.0263908	-0.0969744	1.08862	-0.537099	1.17154	-0.156938	-0.0508261
E5.5_P2.P3_cell25_embryo1_single	E5.5	-0.457144	-0.171333	-0.233586	0.479574	0.711059	1.54815	-0.45189	0.610948	0.900966	-0.129514	0.856549	0.709123	-0.216675	1.75804	0.538022	-0.450833	1.34832	1.03217	0.694597	-0.549603	-0.303148	1.36685	-0.341138	-0.114042	-0.621415	-0.279704	-0.314668	6.36108	-0.887915	-0.569286	-0.0969744	-0.635219	-0.537099	0.362154	-0.156938	-0.0508261
E5.5_P2.P3_cell27_embryo1_single	E5.5	-0.00598896	-0.171333	-0.233586	-0.359473	1.03438	-0.601202	-0.45189	-0.48711	1.65215	-0.129514	1.09232	0.846349	-0.216675	1.48742	0.85648	-0.450833	1.12382	-0.850797	1.05371	-0.756294	-0.389714	1.37071	-0.341138	-0.114042	-0.621415	-0.279704	-0.549117	-0.20418	0.39638	0.906508	-0.0969744	0.641127	3.13075	-0.0940324	-0.156938	-0.0508261
E5.5_P2.P3_cell30_embryo1_single	E5.5	1.76359	-0.171333	-0.233586	-0.70944	1.04074	-0.601202	-0.45189	-0.48711	0.509403	-0.129514	0.919206	0.981906	-0.216675	0.118805	0.320473	3.83875	0.701427	-0.534381	0.611986	-0.610654	-0.389714	0.625392	-0.341138	-0.114042	-0.621415	-0.279704	-0.0313243	-0.20418	0.278249	0.808409	-0.0969744	-0.635219	-0.537099	0.488133	-0.156938	-0.0508261
E5.5_P2.P3_cell31_embryo1_single	E5.5	0.30194	-0.171333	-0.233586	0.787469	0.94742	-0.601202	0.551808	-0.48711	-0.30626	-0.129514	0.831841	0.355117	-0.216675	0.0185877	0.235467	-0.450833	0.695779	-0.670697	0.383177	-0.723044	0.848297	0.163365	-0.341138	-0.114042	0.0582227	-0.279704	-0.617548	-0.20418	-0.952922	0.917488	-0.0969744	-0.550021	-0.411529	0.540598	-0.156938	-0.0508261
E5.5_P2.P3_cell36_embryo1_single	E5.5	2.44673	-0.171333	-0.233586	-0.964844	0.824638	-0.601202	-0.45189	-0.48711	0.477842	-0.129514	0.799045	-1.52182	-0.216675	0.447209	0.608157	-0.450833	0.828079	-0.850797	0.222057	2.58629	-0.389714	0.675141	-0.341138	-0.114042	0.337411	-0.279704	-0.0135952	-0.20418	-0.995001	-0.168884	-0.0969744	-0.635219	-0.537099	-0.656956	-0.156938	-0.0508261
E5.5_P2.P3_cell39_embryo1_single	E5.5	-0.61478	-0.171333	-0.233586	-0.461587	0.791511	-0.601202	-0.45189	-0.48711	-0.402754	-0.129514	0.752631	-0.958059	1.8181	0.733022	0.713387	-0.450833	1.30581	-0.850797	0.367318	-0.69551	-0.389714	0.524265	-0.341138	-0.114042	-0.621415	-0.279704	-0.407897	-0.20418	0.570364	0.207171	-0.0969744	0.593632	-0.537099	0.111758	-0.156938	-0.0508261
E5.5_P2.P3_cell44_embryo1_single	E5.5	0.665349	-0.171333	-0.233586	1.31298	1.09991	-0.601202	-0.0513504	-0.48711	-0.100382	-0.129514	0.86377	0.820324	-0.216675	1.0402	0.57821	0.035208	0.973695	-0.850797	0.706179	2.15807	-0.389714	0.497314	-0.341138	-0.114042	3.75214	0.132007	0.0247664	0.630021	0.218225	-0.267999	-0.0969744	-0.635219	2.2784	0.506326	-0.156938	-0.0508261
E5.5_P2.P3_cell47_embryo1_single	E5.5	-0.806504	-0.171333	-0.233586	0.640812	0.803346	-0.601202	4.01741	-0.48711	0.409025	-0.129514	0.566214	1.1847	-0.216675	1.60822	0.478764	-0.450833	0.722806	0.22739	0.681549	1.67997	0.0582529	0.72513	-0.341138	-0.114042	-0.384949	-0.279704	0.744741	-0.20418	0.607497	-0.513874	-0.0969744	-0.635219	-0.537099	0.813059	-0.156938	-0.0508261
E5.5_P2.P3_cell48_embryo1_single	E5.5	0.691469	-0.171333	-0.233586	0.430721	1.0688	-0.601202	-0.45189	0.676562	0.749599	-0.129514	0.987255	1.05754	-0.216675	0.869172	0.568747	-0.360338	0.771738	0.0311505	0.502913	0.106887	2.76989	0.638554	0.63449	-0.114042	1.85113	-0.279704	-0.0526572	-0.20418	-0.42341	-0.164742	-0.0969744	-0.635219	-0.537099	0.142076	-0.156938	-0.0508261
E5.5_P2.P3_cell55_embryo1_single	E5.5	2.28797	-0.171333	-0.233586	-1.25473	0.58938	1.48566	-0.165944	-0.167083	-0.358656	-0.129514	0.958429	0.636131	-0.216675	1.24247	0.190719	-0.199995	0.425137	-0.564486	0.310765	-0.756294	1.59124	0.373938	-0.341138	-0.114042	-0.453423	-0.279704	0.0234803	-0.20418	0.788092	1.28941	-0.0969744	-0.410935	-0.537099	0.461091	-0.156938	-0.0508261
E5.5_P2.P3_cell99_embryo2_single	E5.5	1.4437	-0.171333	-0.233586	1.47944	1.05646	-0.601202	-0.45189	-0.48711	-0.297688	-0.129514	0.531779	0.819953	-0.216675	1.61974	0.520478	1.50073	0.401887	0.346681	0.940627	1.87549	-0.389714	1.34864	1.04196	-0.114042	1.65662	-0.279704	0.072761	-0.20418	0.790153	-0.62669	-0.0969744	-0.635219	-0.537099	1.05301	-0.156938	-0.0508261
E5.5_P2.P3_cell100_embryo2_single	E5.5	1.17377	-0.171333	-0.233586	-0.206527	0.641421	-0.601202	-0.45189	-0.48711	1.70992	-0.129514	1.0601	0.221982	-0.216675	0.396926	0.813497	-0.450833	0.870997	-0.850797	0.46668	-0.756294	-0.389714	0.938833	-0.341138	-0.114042	-0.242001	-0.279704	-0.617548	-0.20418	1.26666	0.0339017	-0.0969744	-0.386155	0.0871114	-0.685582	-0.156938	-0.0508261
E5.5_P2.P3_cell101_embryo2_single	E5.5	-0.676676	-0.171333	-0.233586	0.943277	0.888919	-0.601202	-0.45189	-0.48711	0.537702	-0.129514	0.734901	0.907155	-0.216675	1.02583	0.475437	-0.450833	0.764451	-0.577257	1.23027	-0.331928	0.533292	0.369283	0.596742	-0.114042	-0.621415	-0.279704	-0.617548	-0.20418	-0.306626	-0.575116	-0.0969744	0.864276	-0.537099	0.565605	-0.156938	-0.0508261
E5.5_P2.P3_cell108_embryo2_single	E5.5	-0.806504	-0.171333	-0.233586	-0.210392	0.765111	-0.601202	-0.45189	-0.48711	0.00617217	-0.129514	0.673189	-0.70865	-0.216675	-0.48681	0.687734	0.222783	0.96946	-0.504675	0.542874	-0.0159307	-0.389714	-0.614155	-0.341138	-0.114042	0.232995	-0.279704	-0.617548	-0.20418	0.988824	0.760734	-0.0969744	-0.539415	-0.537099	-0.10073	-0.156938	-0.0508261
E5.5_P2.P3_cell110_embryo2_single	E5.5	2.30329	-0.171333	-0.233586	-0.655773	0.910036	-0.601202	-0.102892	-0.48711	-0.976386	-0.129514	0.958796	0.495197	-0.216675	1.31288	0.784566	-0.450833	1.11364	-0.850797	0.773056	2.59341	-0.389714	0.34624	3.61059	-0.114042	-0.517517	-0.279704	0.753315	-0.20418	-0.511905	-0.382639	-0.0969744	-0.635219	-0.537099	0.853423	-0.156938	-0.0508261
E5.5_P2.P3_cell111_embryo2_single	E5.5	0.698542	-0.171333	-0.233586	1.78185	1.10902	3.26494	-0.45189	-0.48711	-0.483731	-0.129514	0.922396	0.871737	-0.216675	-1.18006	0.574111	-0.450833	1.00592	-0.199686	0.620596	-0.509167	-0.389714	-0.814921	-0.341138	-0.114042	0.574382	-0.279704	-0.104818	-0.20418	0.802822	-0.573941	-0.0969744	-0.568777	-0.537099	0.905251	-0.156938	-0.0508261
E5.5_P2.P3_cell112_embryo2_single	E5.5	0.0141557	0.478714	-0.233586	2.31636	0.746616	-0.601202	-0.45189	-0.48711	1.27512	-0.129514	0.292179	0.993619	-0.216675	1.27257	0.401766	-0.450833	0.482012	1.14036	0.700397	1.71238	-0.389714	0.973706	-0.341138	-0.114042	-0.621415	-0.279704	-0.617548	-0.20418	1.465	0.812141	-0.0969744	-0.635219	0.569004	1.46034	-0.156938	-0.0508261
E5.5_P2.P3_cell115_embryo2_single	E5.5	2.88554	-0.171333	-0.233586	0.967985	1.08483	-0.601202	-0.45189	-0.48711	-0.407168	-0.129514	1.09036	1.20227	-0.216675	0.825683	0.652215	-0.450833	0.506889	1.36565	0.754389	-0.365249	1.373	1.09916	-0.341138	-0.114042	-0.621415	-0.279704	-0.617548	-0.20418	-0.584009	1.48011	-0.0969744	-0.635219	-0.537099	1.20658	-0.156938	-0.0508261
E5.5_P2.P3_cell117_embryo2_single	E5.5	-0.806504	-0.171333	-0.233586	-0.656943	1.07269	-0.601202	-0.45189	-0.48711	0.74946	-0.129514	1.01185	1.01455	-0.216675	1.84803	0.811451	-0.450833	1.29607	-0.850797	0.189804	0.829967	-0.389714	1.76361	-0.341138	-0.114042	-0.621415	-0.279704	-0.617548	-0.20418	0.426491	-0.704122	-0.0969744	-0.635219	-0.537099	0.1351	-0.156938	-0.0508261
E5.5_P2.P3_cell119_embryo2_single	E5.5	-0.258489	-0.171333	-0.233586	-0.689247	1.09125	-0.601202	-0.45189	-0.48711	1.12103	-0.129514	1.07705	0.708625	-0.216675	0.712426	0.810769	-0.450833	1.46918	-0.850797	0.924376	-0.756294	-0.389714	0.574996	-0.341138	-0.114042	0.132156	-0.279704	-0.617548	-0.20418	-0.364807	0.559597	-0.0969744	-0.635219	-0.537099	0.669318	-0.156938	-0.0508261
E5.5_P2.P3_cell120_embryo2_single	E5.5	2.41901	-0.171333	-0.233586	0.996098	0.696494	-0.601202	3.61493	1.1805	0.251031	-0.129514	1.21437	0.713429	-0.216675	1.46969	0.54948	-0.336552	0.735552	1.53767	0.745413	1.8372	3.32142	0.279617	-0.244351	-0.114042	-0.621415	-0.279704	1.82491	-0.20418	-0.284085	-0.704122	-0.0969744	-0.0632838	-0.355573	-0.358391	-0.156938	-0.0508261
E5.5_P2.P3_cell121_embryo2_single	E5.5	-0.806504	-0.171333	-0.233586	-0.0280187	0.961768	-0.601202	-0.45189	0.398873	0.856383	-0.129514	0.957657	0.10594	-0.216675	0.0169965	0.68479	0.0977854	0.899683	-0.147466	0.65769	-0.756294	1.58818	1.23268	-0.341138	-0.114042	-0.621415	-0.279704	-0.617548	-0.20418	-0.0500733	0.814158	-0.0969744	-0.635219	-0.537099	-0.370654	-0.156938	-0.0508261
E5.5_P2.P3_cell123_embryo2_single	E5.5	-0.649263	-0.171333	-0.233586	0.303591	0.811683	-0.601202	-0.45189	-0.48711	1.34133	-0.129514	1.03064	0.0149144	-0.216675	0.824695	0.46897	0.751303	0.717006	0.920378	0.826386	-0.756294	-0.389714	1.75414	-0.341138	-0.114042	-0.621415	-0.279704	-0.617548	-0.20418	0.98385	0.132281	-0.0969744	-0.635219	0.0235384	1.05132	-0.156938	-0.0508261
E5.5_P2.P3_cell125_embryo2_single	E5.5	-0.639467	-0.171333	-0.233586	-0.208109	0.944619	-0.601202	-0.45189	-0.48711	0.573378	-0.129514	0.663287	-0.180729	-0.216675	0.110448	0.72656	-0.450833	0.913015	-0.671197	0.73658	-0.756294	-0.389714	1.39792	-0.341138	-0.114042	0.925044	-0.279704	-0.617548	-0.20418	0.71814	-0.0882035	-0.0969744	1.14772	-0.537099	0.746685	-0.156938	-0.0508261
E5.5_P2.P3_cell126_embryo2_single	E5.5	1.26157	-0.171333	-0.233586	-0.757163	1.08837	-0.601202	-0.45189	-0.48711	-0.83837	-0.129514	0.850929	0.501237	-0.216675	0.813747	0.763764	-0.450833	0.804485	-0.140422	0.898233	-0.756294	0.769425	0.256439	-0.341138	-0.114042	-0.286556	-0.279704	-0.617548	-0.20418	0.618868	-0.704122	-0.0969744	-0.635219	-0.537099	1.43882	-0.156938	-0.0508261
E5.5_P2.P3_cell127_embryo2_single	E5.5	-0.700429	-0.171333	-0.233586	-1.45488	1.03022	-0.601202	-0.45189	-0.48711	0.250983	-0.129514	0.446164	-0.678208	2.53402	0.0667261	0.739787	-0.450833	0.884217	-0.850797	0.835589	-0.0364225	-0.389714	1.40009	-0.341138	-0.114042	-0.621415	-0.279704	-0.617548	3.68721	-1.03232	-0.704122	-0.0969744	-0.635219	-0.537099	1.44369	-0.156938	-0.0508261
E5.5_P2.P3_cell128_embryo2_single	E5.5	1.13024	-0.171333	-0.233586	0.862559	1.05397	-0.601202	-0.45189	-0.48711	1.45862	-0.129514	0.739207	0.150739	-0.216675	-0.535051	0.522802	-0.450833	0.887323	1.15341	1.27145	2.48483	-0.389714	1.24834	-0.341138	-0.114042	-0.621415	-0.279704	-0.617548	-0.20418	-0.269492	1.62152	-0.0969744	-0.635219	-0.537099	0.461805	-0.156938	-0.0508261
E5.5_P2.P3_cell129_embryo2_double	E5.5	-0.669467	-0.171333	-0.233586	0.932745	0.796076	-0.601202	-0.0244226	-0.48711	-0.191105	-0.129514	0.962602	1.16866	-0.216675	1.36488	0.685778	-0.450833	1.13616	0.592	0.743125	0.677412	-0.25905	1.34715	-0.341138	-0.114042	-0.134698	-0.279704	-0.617548	-0.20418	0.744199	-0.704122	-0.0969744	0.324344	-0.33439	0.434788	-0.156938	-0.0508261
E5.5_P2.P3_cell130_embryo2_double	E5.5	-0.806504	-0.171333	-0.233586	-0.584725	1.04038	0.238548	-0.45189	-0.48711	0.402188	-0.129514	0.746282	0.826004	-0.216675	0.695734	0.638062	-0.450833	0.501033	-0.718478	0.726377	0.699347	-0.389714	-1.30526	-0.341138	-0.114042	-0.621415	-0.279704	-0.617548	-0.20418	0.593563	-0.642369	-0.0969744	1.91825	-0.537099	1.7402	-0.156938	-0.0508261
E5.5_P2.P3_cell131_embryo2_double	E5.5	0.607354	-0.171333	-0.233586	1.3174	0.832832	-0.601202	0.389119	-0.48711	1.42803	-0.129514	0.131089	0.105555	-0.216675	0.878653	0.49108	-0.450833	0.379701	0.669406	0.614534	1.00093	-0.389714	0.764615	-0.341138	-0.114042	0.226396	-0.279704	0.670976	-0.20418	-0.0158221	-0.306605	-0.0969744	0.0537233	-0.537099	0.624034	-0.156938	-0.0508261
E5.5_P2.P3_cell132_embryo2_double	E5.5	1.92408	-0.171333	-0.233586	0.668373	0.819682	0.550321	-0.45189	-0.48711	0.0512911	-0.129514	1.11505	1.14501	-0.216675	1.16831	0.459785	0.781304	1.05197	0.00807893	0.988987	0.233518	-0.235428	1.2507	-0.341138	-0.114042	-0.141102	-0.279704	-0.617548	-0.20418	0.916106	0.0253898	-0.0969744	-0.635219	-0.416091	0.850403	-0.156938	-0.0508261
E5.5_P2.P3_cell133_embryo2_double	E5.5	-0.806504	-0.171333	-0.233586	-0.852936	0.905623	-0.601202	-0.45189	-0.48711	0.740957	-0.129514	0.478961	-1.16709	-0.216675	-1.97564	0.519861	-0.450833	1.39102	0.0796223	-0.0199096	0.024555	-0.389714	-1.42754	-0.341138	-0.114042	-0.621415	-0.279704	-0.617548	-0.20418	1.16955	-0.0879783	-0.0969744	0.233264	-0.537099	0.605516	-0.156938	-0.0508261
E5.5_P2.P3_cell134_embryo2_double	E5.5	0.565744	-0.171333	0.0277333	0.818407	0.751636	-0.468877	-0.45189	-0.48711	1.10668	-0.129514	0.566933	1.57677	-0.216675	0.598446	0.572364	-0.25499	0.834227	0.840717	0.968012	0.566505	0.71993	0.505809	-0.341138	-0.114042	2.11398	-0.279704	-0.617548	-0.20418	-0.0973471	0.922881	-0.0969744	0.129456	-0.0812021	0.840587	-0.156938	-0.0508261
E5.5_P2.P3_cell135_embryo2_double	E5.5	-0.474358	-0.171333	-0.233586	-0.945231	1.01712	-0.601202	-0.306086	0.340416	0.187937	-0.129514	0.752662	0.385184	-0.216675	0.256164	0.619873	-0.450833	1.14996	1.63144	0.733521	-0.0520809	-0.389714	0.611978	-0.341138	-0.114042	1.65642	-0.279704	-0.617548	-0.20418	1.58551	0.630448	-0.0969744	-0.635219	-0.537099	1.17996	-0.156938	-0.0508261
E5.5_P2.P3_cell136_embryo2_double	E5.5	-0.398929	-0.171333	-0.233586	1.76192	0.920597	-0.601202	-0.45189	-0.48711	0.280699	-0.129514	0.692231	1.37916	-0.216675	0.731576	0.567825	0.439893	0.566376	0.320864	0.9509	0.752946	-0.389714	0.369032	-0.341138	-0.114042	-0.515269	-0.279704	2.65985	-0.20418	1.50396	0.0585019	-0.0969744	0.135051	0.59817	1.10908	-0.156938	-0.0508261
E5.5_P2.P3_cell137_embryo2_double	E5.5	1.85064	-0.171333	-0.233586	-0.398459	0.866858	-0.601202	-0.45189	-0.48711	-0.100807	-0.129514	0.439477	1.29072	-0.216675	0.952098	0.70954	-0.450833	0.519123	-0.850797	0.729336	-0.756294	-0.389714	0.769488	-0.341138	-0.114042	1.01617	-0.279704	-0.617548	-0.20418	1.07938	0.802121	-0.0969744	-0.635219	-0.537099	0.050632	-0.156938	-0.0508261
E5.5_P2.P3_cell139_embryo2_double	E5.5	-0.0667894	-0.171333	-0.233586	1.43604	1.04026	-0.268761	-0.259482	-0.48711	-0.00218911	-0.129514	1.1024	1.02706	-0.216675	1.52839	0.654602	0.77695	0.806047	-0.850797	0.739933	0.50645	-0.389714	0.577941	-0.341138	1.40651	-0.508376	-0.279704	-0.617548	-0.20418	0.823757	-0.19504	-0.0969744	-0.20101	-0.537099	0.77309	-0.156938	-0.0508261
E5.5_P2.P3_cell140_embryo2_double	E5.5	0.167252	-0.171333	-0.233586	0.145856	1.04656	0.39823	-0.45189	-0.0956448	0.0334719	-0.129514	0.938263	0.431554	-0.216675	0.662216	0.642592	-0.450833	1.3411	-0.286105	0.74238	0.772265	-0.389714	1.30372	-0.341138	-0.114042	-0.0939496	-0.279704	-0.617548	-0.20418	-0.692392	-0.48459	-0.0969744	-0.308309	-0.537099	1.19365	-0.156938	-0.0508261
E5.5_P2.P3_cell141_embryo2_double	E5.5	-0.0349371	-0.171333	-0.233586	-0.490256	1.10792	-0.337355	-0.45189	-0.400324	0.310977	-0.129514	1.18773	0.962608	-0.216675	1.24235	0.659977	-0.450833	0.994969	-0.850797	0.838718	0.359622	2.13976	1.52224	-0.341138	-0.114042	-0.532228	-0.279704	-0.519446	-0.20418	0.6691	0.0625668	-0.0969744	-0.223853	1.23201	1.22256	-0.156938	-0.0508261
E5.5_P2.P3_cell142_embryo2_double	E5.5	1.08452	-0.171333	-0.233586	0.332451	1.04211	-0.601202	-0.45189	-0.390331	1.11828	-0.129514	0.981086	-0.0474984	-0.216675	0.769593	0.646725	-0.450833	0.621177	0.380497	0.772843	1.09543	-0.0898341	1.15021	-0.341138	-0.114042	-0.621415	-0.279704	-0.617548	-0.20418	0.513651	-0.323442	-0.0969744	-0.398834	-0.0782455	1.6074	-0.156938	-0.0508261
E5.5_P2.P3_cell143_embryo2_double	E5.5	-0.0903946	-0.171333	-0.233586	-0.129818	0.920742	-0.601202	-0.45189	-0.48711	0.239846	-0.129514	0.420316	0.400757	-0.216675	1.17734	0.673364	-0.450833	0.554995	2.00274	0.833994	1.12496	-0.389714	-0.237219	-0.341138	-0.114042	-0.621415	-0.279704	0.98125	-0.20418	0.259542	0.21211	-0.0969744	-0.635219	-0.537099	0.508522	-0.156938	-0.0508261
E5.5_P2.P3_cell144_embryo2_double	E5.5	0.89336	-0.171333	-0.233586	0.833644	0.938568	-0.601202	-0.263894	0.0781381	0.613303	-0.129514	1.17076	0.537588	-0.216675	1.32547	0.373224	0.0302102	1.0506	-0.850797	0.693222	-0.318736	-0.389714	0.837849	-0.341138	-0.114042	-0.177652	1.10752	-0.617548	-0.20418	0.838454	-0.315166	0.998752	0.10616	-0.352964	0.779917	-0.156938	-0.0508261
E5.5_P2.P3_cell145_embryo2_double	E5.5	-0.244924	-0.171333	-0.233586	0.843787	0.877851	-0.601202	-0.45189	-0.432672	-0.674176	-0.129514	1.00289	0.53035	-0.216675	1.23223	0.483239	-0.0842385	0.769019	-0.246977	0.765241	0.244803	-0.389714	0.640678	-0.341138	-0.114042	-0.621415	-0.279704	-0.0665449	-0.20418	1.15326	-0.636853	-0.0969744	-0.0715944	0.592936	0.495623	-0.156938	-0.0508261
E5.5_P2.P3_cell146_embryo2_double	E6.5_VE	1.2744	-0.171333	7.04694	0.531109	0.773575	-0.601202	0.994162	0.44393	-0.658762	-0.129514	0.902814	1.50338	-0.216675	2.13862	0.468931	-0.450833	0.470653	0.493019	1.02736	-0.672131	-0.389714	1.05969	-0.341138	-0.114042	-0.621415	-0.279704	-0.191294	-0.20418	0.815877	3.62223	-0.0969744	-0.635219	0.212098	1.76113	-0.156938	-0.0508261
E5.5_P2.P3_cell147_embryo2_double	E5.5	-0.806504	-0.171333	-0.233586	-0.940167	0.829443	-0.601202	-0.45189	-0.48711	1.41243	-0.129514	0.535115	-0.702639	-0.216675	-0.0428979	0.362919	-0.450833	0.800655	-0.660497	0.597955	-0.509595	-0.389714	0.755359	2.58687	-0.114042	-0.621415	-0.279704	-0.617548	-0.20418	1.13226	-0.389041	-0.0969744	0.258337	1.71896	-0.0826732	-0.156938	-0.0508261
E5.5_P2.P3_cell148_embryo2_double	E5.5	-0.0905074	-0.171333	-0.233586	0.865789	1.13369	-0.601202	-0.45189	-0.48711	0.329132	-0.129514	0.998267	0.751468	-0.216675	0.603233	0.569823	-0.450833	0.996396	0.307523	0.847707	-0.756294	-0.389714	1.13824	-0.341138	-0.114042	-0.621415	-0.279704	1.38823	-0.20418	0.563243	0.557852	-0.0969744	-0.635219	-0.0298673	0.689516	-0.156938	-0.0508261
E5.5_P7.P4.P5_cell2_embryo3_single	E5.5	-0.806504	-0.171333	-0.233586	0.247982	0.675126	-0.601202	-0.45189	-0.48711	1.19474	-0.129514	0.70322	0.232693	-0.216675	1.41928	0.797901	-0.450833	0.995319	-0.850797	1.06208	-0.756294	-0.389714	-0.0444935	-0.341138	-0.114042	-0.621415	-0.279704	-0.617548	-0.20418	0.204975	-0.652243	-0.0969744	-0.635219	-0.537099	-0.502222	-0.156938	-0.0508261
E5.5_P7.P4.P5_cell3_embryo3_single	E5.5	2.52939	-0.171333	-0.233586	1.21766	-0.157442	-0.601202	-0.45189	-0.48711	0.994669	-0.129514	-0.801593	-1.31532	-0.216675	-0.455887	0.540868	3.34881	1.81181	-0.850797	-0.378819	-0.756294	-0.389714	0.71694	-0.341138	-0.114042	1.82608	-0.279704	1.61728	-0.20418	1.54927	-0.704122	-0.0969744	-0.635219	-0.537099	-0.339929	-0.156938	-0.0508261
E5.5_P7.P4.P5_cell6_embryo3_single	E5.5	-0.806504	-0.171333	-0.233586	-1.54419	1.04726	-0.601202	-0.45189	-0.48711	-1.07891	-0.129514	0.2185	-0.210803	-0.216675	1.59533	0.57753	-0.450833	1.47234	-0.850797	0.466285	-0.756294	-0.389714	-0.110418	0.464123	-0.114042	4.54425	2.86421	0.132209	-0.20418	0.737093	-0.704122	-0.0969744	-0.635219	-0.537099	0.475004	-0.156938	-0.0508261
E5.5_P7.P4.P5_cell7_embryo3_single	E5.5	-0.806504	-0.171333	-0.233586	-0.422342	0.739978	-0.601202	-0.45189	-0.48711	-0.909216	-0.129514	0.376635	0.447763	-0.216675	-0.718823	0.680441	-0.450833	1.13325	-0.850797	0.685196	0.810788	-0.389714	0.613915	-0.341138	-0.114042	-0.621415	-0.279704	-0.617548	-0.20418	0.101419	-0.144422	-0.0969744	-0.635219	-0.537099	-0.292116	-0.156938	-0.0508261
E5.5_P7.P4.P5_cell8_embryo3_single	E5.5	1.46767	-0.171333	-0.233586	-1.0028	0.948139	2.12558	-0.45189	0.815186	0.975318	-0.129514	1.19036	0.219897	-0.216675	0.900392	0.757532	-0.450833	0.99228	-0.547756	0.749396	0.946284	-0.389714	0.312011	-0.341138	-0.114042	0.965067	-0.279704	-0.538116	-0.20418	0.346812	-0.704122	-0.0969744	-0.635219	-0.537099	0.306352	-0.156938	-0.0508261
E5.5_P7.P4.P5_cell9_embryo3_single	E5.5	1.40242	-0.171333	-0.233586	0.0273036	1.37305	-0.601202	-0.45189	0.0886377	-0.541444	-0.129514	0.983495	1.42642	-0.216675	1.98466	0.853216	3.7646	0.997468	-0.850797	1.54715	-0.229333	-0.389714	1.67623	-0.341138	-0.114042	-0.621415	-0.279704	0.472989	-0.20418	-1.43411	-0.704122	-0.0969744	-0.479163	1.66477	0.410773	-0.156938	-0.0508261
E5.5_P7.P4.P5_cell10_embryo3_single	E5.5	1.61247	-0.171333	-0.233586	-1.54419	0.800779	-0.601202	-0.45189	-0.48711	-0.0547491	-0.129514	0.686911	-0.909456	1.19759	-1.93762	0.614673	-0.450833	1.02376	-0.850797	0.24396	0.49429	0.842316	0.0518664	-0.341138	-0.114042	-0.621415	-0.279704	-0.617548	-0.20418	0.578639	-0.3949	-0.0969744	-0.635219	-0.537099	0.273281	-0.156938	-0.0508261
E5.5_P7.P4.P5_cell11_embryo3_single	E5.5	-0.806504	-0.171333	-0.233586	-1.2144	1.08798	-0.601202	-0.45189	-0.48711	-1.928	-0.129514	0.758173	-0.796642	-0.216675	-0.326928	0.642682	-0.450833	1.7135	-0.850797	-0.0370488	-0.756294	-0.389714	-0.341156	-0.341138	-0.114042	-0.621415	-0.279704	-0.617548	-0.20418	-0.31575	-0.0385133	-0.0969744	-0.635219	-0.537099	-1.04406	-0.156938	-0.0508261
E5.5_P7.P4.P5_cell12_embryo3_single	E5.5	0.345231	-0.171333	-0.233586	-1.44567	0.933854	-0.601202	-0.45189	-0.48711	-1.43605	-0.129514	0.193847	-0.792321	-0.216675	-0.642794	0.268263	-0.450833	0.655334	-0.850797	0.213355	-0.756294	-0.389714	-1.58797	-0.341138	-0.114042	-0.621415	-0.279704	-0.617548	-0.20418	-0.916826	-0.704122	-0.0969744	-0.635219	-0.537099	-0.249659	-0.156938	-0.0508261
E5.5_P7.P4.P5_cell13_embryo3_single	E5.5	-0.806504	-0.171333	-0.233586	-0.209018	0.398294	0.0356201	-0.45189	-0.48711	0.153072	-0.129514	0.686447	0.290432	-0.216675	1.10158	0.528872	-0.450833	0.896728	1.8547	0.357689	-0.182132	5.64865	-0.339058	-0.341138	-0.114042	-0.621415	-0.279704	1.00535	-0.20418	0.0167245	0.289511	-0.0969744	-0.635219	-0.537099	1.56342	-0.156938	-0.0508261
E5.5_P7.P4.P5_cell14_embryo3_single	E5.5	1.84531	-0.171333	-0.233586	0.251313	0.813192	2.21013	-0.45189	-0.48711	-0.380478	-0.129514	0.878592	0.954239	-0.216675	0.853008	0.663386	-0.450833	1.12592	-0.850797	0.667745	-0.756294	-0.389714	-0.668895	-0.341138	-0.114042	2.556	-0.279704	1.61554	-0.20418	-0.454518	-0.704122	-0.0969744	0.846835	-0.537099	0.964267	-0.156938	-0.0508261
E5.5_P7.P4.P5_cell15_embryo3_single	E5.5	-0.806504	-0.171333	-0.233586	-0.309776	1.00349	-0.601202	-0.45189	-0.48711	-0.0836184	-0.129514	0.838891	-0.0149844	-0.216675	0.523425	0.731714	-0.450833	1.05943	-0.850797	0.961427	0.0339584	-0.389714	1.17063	3.62069	-0.114042	2.32932	-0.279704	-0.0617538	-0.20418	1.27698	1.03229	-0.0969744	-0.580812	-0.537099	1.50841	-0.156938	-0.0508261
E5.5_P7.P4.P5_cell20_embryo3_single	E5.5	0.344128	-0.171333	-0.233586	0.917129	0.755831	0.32139	-0.45189	-0.48711	-0.19669	-0.129514	0.972094	0.913367	-0.216675	0.610509	0.504251	-0.450833	0.365989	-0.850797	0.440144	-0.756294	-0.389714	0.369409	-0.341138	-0.114042	-0.621415	-0.279704	-0.617548	-0.20418	-1.69444	-0.635589	-0.0969744	-0.00420756	-0.537099	-0.493789	-0.156938	-0.0508261
E5.5_P7.P4.P5_cell21_embryo3_single	E5.5	0.027486	-0.171333	-0.233586	-1.17026	1.43507	-0.601202	-0.45189	-0.48711	-0.655062	-0.129514	1.08549	1.86991	-0.216675	1.59606	0.64825	-0.450833	0.800146	-0.850797	1.3125	-0.385298	-0.389714	1.21604	0.098439	-0.114042	-0.191649	-0.279704	-0.617548	-0.20418	-0.720032	-0.704122	-0.0969744	-0.635219	4.1055	1.89601	-0.156938	-0.0508261
E5.5_P7.P4.P5_cell22_embryo3_single	E5.5	1.03361	-0.171333	-0.233586	-0.883942	0.746907	-0.601202	-0.45189	-0.48711	-1.14533	-0.129514	0.821094	-0.320533	-0.216675	0.18188	0.841543	-0.450833	1.66931	0.8973	0.320244	-0.756294	-0.389714	1.4499	-0.341138	-0.114042	0.486916	-0.279704	-0.617548	-0.20418	1.2286	-0.704122	5.18823	1.0136	-0.537099	0.200504	-0.156938	-0.0508261
E5.5_P7.P4.P5_cell23_embryo3_single	E5.5	0.0497361	-0.171333	-0.233586	-1.23152	0.864012	-0.601202	-0.45189	-0.48711	-0.884229	-0.129514	0.375921	-1.25098	-0.216675	-0.976002	0.440492	-0.450833	1.24922	0.789482	-0.345324	-0.127943	-0.389714	0.384573	-0.341138	-0.114042	-0.621415	-0.279704	3.79617	-0.20418	0.347034	-0.460929	-0.0969744	0.876331	-0.537099	-0.0505319	-0.156938	-0.0508261
E5.5_P7.P4.P5_cell26_embryo3_double	E5.5	-0.58006	-0.171333	-0.233586	0.14022	0.6578	-0.0562106	0.608913	-0.48711	-0.306566	-0.129514	0.542699	-1.04243	-0.216675	1.3935	0.478449	-0.169052	0.811461	0.727085	0.86379	-0.0264621	0.305582	0.493282	-0.341138	-0.114042	1.53548	-0.279704	3.04367	-0.20418	-0.585675	-0.0733448	-0.0969744	-0.635219	-0.537099	0.312384	-0.156938	-0.0508261
E5.5_P7.P4.P5_cell27_embryo3_double	E5.5	-0.262071	-0.171333	-0.233586	0.370169	0.791067	0.71251	-0.45189	-0.48711	0.516786	-0.129514	1.35073	0.212123	-0.216675	0.657655	0.653431	1.04277	1.13056	-0.850797	0.834839	-0.756294	-0.389714	0.678245	-0.341138	-0.114042	0.562852	-0.279704	-0.617548	-0.20418	-0.149782	-0.704122	-0.0969744	0.327132	0.101171	0.385428	-0.156938	-0.0508261
E5.5_P7.P4.P5_cell28_embryo3_double	E5.5	1.03403	-0.171333	-0.233586	1.03422	0.688978	-0.601202	-0.45189	0.405076	1.06658	-0.129514	0.789425	0.538026	-0.216675	0.979386	0.465425	-0.233879	0.711381	-0.850797	0.65225	-0.491569	-0.389714	0.415344	-0.341138	-0.114042	0.0552354	-0.279704	-0.1553	-0.20418	0.729132	0.215325	-0.0969744	-0.635219	-0.363078	0.612288	-0.156938	-0.0508261
E5.5_P7.P4.P5_cell30_embryo3_double	E5.5	0.219118	-0.171333	-0.233586	0.259101	0.894543	-0.426824	-0.157686	0.620068	0.8824	-0.129514	1.17674	0.385698	-0.216675	1.49271	0.652508	-0.450833	0.941304	-0.351582	0.672641	-0.347633	-0.389714	1.04495	-0.341138	-0.114042	0.314434	-0.279704	0.979883	-0.20418	0.453382	0.956698	-0.0969744	-0.635219	0.149695	0.722302	-0.156938	-0.0508261
E5.5_P7.P4.P5_cell32_embryo3_double	E5.5	-0.616584	-0.171333	-0.233586	0.95869	0.80235	-0.601202	-0.45189	-0.48711	0.0467997	-0.129514	0.98837	0.626103	-0.216675	1.17314	0.545986	-0.33167	1.21124	-0.713272	0.436427	-0.756294	-0.0315216	0.0853147	-0.341138	-0.114042	-0.621415	-0.279704	-0.617548	-0.20418	0.449494	-0.577026	-0.0969744	-0.635219	-0.537099	0.539278	-0.156938	-0.0508261
E5.5_P7.P4.P5_cell33_embryo3_double	E5.5	1.78052	-0.171333	-0.233586	0.389779	1.04407	-0.601202	3.46556	-0.00685272	1.22412	-0.129514	0.541694	0.81568	0.71031	1.63337	0.542909	-0.32118	0.287763	0.45844	1.13279	1.32709	0.123426	1.29743	-0.341138	-0.114042	1.53337	-0.279704	0.904468	-0.20418	1.1695	0.258103	-0.0969744	-0.635219	-0.537099	0.666565	-0.156938	-0.0508261
E5.5_P7.P4.P5_cell34_embryo3_double	E5.5	-0.806504	-0.171333	-0.233586	-1.10276	1.15673	-0.601202	-0.45189	-0.48711	-0.940593	-0.129514	0.533849	-0.890628	-0.216675	-0.200022	0.432576	-0.450833	1.10984	0.0918695	0.498806	-0.756294	-0.389714	0.983661	-0.341138	-0.114042	-0.621415	-0.279704	-0.617548	-0.20418	-0.121771	0.524457	-0.0969744	-0.635219	-0.537099	-0.549035	-0.156938	-0.0508261
E5.5_P7.P4.P5_cell51_embryo4_single	E5.5	1.24746	-0.171333	-0.233586	1.04292	0.81158	-0.601202	-0.10709	-0.48711	0.437121	-0.129514	0.581261	0.989028	-0.216675	1.07836	0.486276	-0.450833	0.752169	0.554824	0.787656	1.36371	-0.389714	0.800149	-0.341138	-0.114042	-0.164511	-0.279704	-0.617548	-0.20418	0.784698	-0.191556	-0.0969744	0.639742	3.09976	0.895693	-0.156938	-0.0508261
E5.5_P7.P4.P5_cell52_embryo4_single	E5.5	2.17471	-0.171333	-0.233586	1.37302	1.027	-0.200554	0.537309	0.619562	2.18104	-0.129514	0.78265	0.816036	-0.216675	1.88431	0.639783	-0.450833	1.17865	-0.790613	0.760388	-0.546055	-0.389714	1.05983	-0.341138	-0.114042	2.69939	-0.279704	-0.617548	-0.20418	0.405054	0.0833756	10	0.371921	-0.293085	0.508959	-0.156938	-0.0508261
E5.5_P7.P4.P5_cell54_embryo4_single	E5.5	1.15664	-0.171333	-0.233586	1.10374	1.03244	-0.601202	-0.45189	-0.48711	-0.162588	-0.129514	0.240618	1.06989	-0.216675	0.488137	0.662032	-0.450833	0.722328	-0.850797	1.11979	-0.756294	-0.389714	0.799789	-0.341138	-0.114042	1.20261	-0.279704	-0.617548	-0.20418	-0.158922	-0.704122	-0.0969744	1.9136	-0.537099	0.373325	-0.156938	-0.0508261
E5.5_P7.P4.P5_cell55_embryo4_single	E5.5	-0.718963	-0.171333	-0.233586	1.02857	0.930816	-0.546275	-0.45189	-0.48711	1.24705	-0.129514	0.796662	1.11674	-0.216675	0.458821	0.584903	-0.450833	0.920578	-0.281965	0.95201	0.312723	-0.389714	0.244409	1.08816	-0.114042	-0.621415	-0.279704	-0.617548	-0.20418	-0.288399	-0.330783	10	-0.338048	-0.537099	0.692182	-0.156938	-0.0508261
E5.5_P7.P4.P5_cell56_embryo4_single	E5.5	0.0345034	-0.171333	-0.233586	0.882556	1.31166	-0.601202	0.0373771	2.5566	1.80499	-0.129514	0.734809	1.34917	-0.216675	2.25544	0.584567	-0.450833	0.786034	-0.723316	1.36105	-0.619225	-0.389714	1.15602	0.0223546	-0.114042	2.4403	-0.279704	-0.00741468	-0.20418	0.195696	-0.52906	-0.0969744	-0.635219	-0.537099	1.0166	-0.156938	-0.0508261
E5.5_P7.P4.P5_cell58_embryo4_single	E5.5	1.05512	-0.171333	-0.233586	0.394327	0.96558	-0.601202	-0.300111	0.507745	-0.218982	-0.129514	0.938745	1.24272	-0.216675	1.53079	0.672766	-0.450833	1.12828	0.098748	1.13998	-0.437464	-0.389714	0.426289	1.44846	-0.114042	1.72683	-0.279704	-0.617548	-0.20418	0.0743215	0.383996	-0.0969744	-0.635219	-0.430302	0.0616412	-0.156938	-0.0508261
E5.5_P7.P4.P5_cell59_embryo4_single	E5.5	0.922193	-0.171333	-0.233586	-1.20081	1.23335	-0.601202	-0.45189	0.158289	-0.523584	-0.129514	0.741136	0.172904	-0.216675	0.57257	0.797365	-0.450833	1.55573	0.740322	1.07059	-0.756294	1.25173	1.2255	-0.341138	-0.114042	-0.621415	-0.279704	-0.617548	-0.20418	-1.03772	-0.704122	-0.0969744	-0.635219	-0.537099	1.04225	-0.156938	-0.0508261
E5.5_P7.P4.P5_cell62_embryo4_single	E5.5	-0.806504	-0.171333	-0.233586	0.139551	1.34769	-0.601202	-0.45189	-0.48711	-1.57927	-0.129514	0.78703	0.661182	-0.216675	0.614353	0.785359	-0.450833	0.930696	-0.158871	1.30184	-0.524292	-0.389714	1.49911	-0.341138	-0.114042	2.04696	-0.279704	-0.617548	-0.20418	0.778658	-0.704122	-0.0969744	-0.503394	-0.217733	0.275479	-0.156938	-0.0508261
E5.5_P7.P4.P5_cell63_embryo4_single	E5.5	-0.30833	-0.171333	-0.233586	0.421337	1.01533	-0.601202	0.376871	-0.48711	-1.83795	-0.129514	0.3851	1.51484	-0.216675	1.02292	0.572413	-0.450833	0.90938	-0.26065	0.84375	-0.491068	-0.389714	1.48577	-0.341138	-0.114042	3.3672	-0.279704	-0.0819856	-0.20418	1.58557	1.40951	-0.0969744	-0.635219	0.833985	0.835174	-0.156938	-0.0508261
E5.5_P7.P4.P5_cell65_embryo4_double	E5.5	-0.381773	-0.171333	-0.233586	0.289888	1.09387	0.393066	-0.26319	0.209329	-0.665917	-0.129514	0.587937	1.23083	-0.216675	1.6522	0.610028	-0.450833	0.854369	0.953977	0.842055	-0.00250579	-0.389714	0.774492	-0.341138	6.90595	1.70409	-0.279704	-0.617548	-0.20418	0.536577	-0.528263	-0.0969744	0.562373	-0.537099	0.778629	-0.156938	-0.0508261
E5.5_P7.P4.P5_cell66_embryo4_double	E5.5	1.44335	-0.171333	-0.233586	0.577307	1.0663	-0.601202	-0.030485	-0.48711	-0.624999	-0.129514	0.692421	0.948252	-0.216675	0.910897	0.581923	-0.450833	1.0994	-0.566433	0.876985	-0.756294	-0.389714	1.18594	-0.341138	-0.114042	1.72261	-0.279704	-0.345228	0.0119274	0.508543	-0.441322	-0.0969744	-0.245149	-0.337296	0.825001	-0.156938	-0.0508261
E5.5_P7.P4.P5_cell68_embryo4_double	E5.5	1.61503	-0.171333	-0.233586	-0.192569	1.10863	-0.601202	-0.149575	-0.399688	1.29857	-0.129514	0.582543	0.833375	-0.216675	1.55512	0.390306	0.981384	0.670649	1.33034	0.878433	-0.385621	-0.389714	1.28933	0.0980435	-0.114042	0.0441128	0.292855	-0.235538	-0.20418	0.800392	-0.358663	8.71144	0.948552	3.09423	0.922284	-0.156938	-0.0508261
E5.5_P7.P4.P5_cell70_embryo4_double	E5.5	0.985412	-0.171333	-0.233586	0.171425	1.09016	-0.601202	-0.146363	-0.312446	0.443499	-0.129514	0.735711	0.677353	-0.216675	0.114224	0.55427	-0.450833	0.961951	1.16416	1.04423	-0.332874	-0.389714	0.868828	1.44951	-0.114042	-0.621415	-0.279704	0.447652	-0.20418	-0.372094	-0.513047	-0.0969744	-0.635219	3.10491	0.864597	-0.156938	-0.0508261
E5.5_P7.P4.P5_cell71_embryo4_double	E5.5	1.39163	-0.171333	-0.233586	1.20729	1.28394	-0.601202	-0.45189	-0.428276	-0.122815	-0.129514	1.04542	1.26936	-0.216675	1.4334	0.591	0.772489	1.34761	-0.798161	1.18574	0.105142	-0.389714	0.325581	0.100387	-0.114042	2.64817	-0.279704	-0.617548	-0.20418	-0.745189	-0.704122	-0.0969744	-0.635219	1.80734	-0.0546356	-0.156938	-0.0508261
E5.5_P7.P4.P5_cell72_embryo4_double	E5.5	-0.806504	-0.171333	-0.233586	1.73847	-0.0316959	-0.418114	-0.45189	1.65119	-0.77077	-0.129514	0.438654	-1.9387	-0.216675	0.549003	0.329744	-0.450833	-0.702954	0.573788	0.410133	0.964641	-0.389714	0.762123	-0.341138	-0.114042	-0.621415	-0.279704	-0.617548	-0.20418	-0.591825	0.0827654	-0.0969744	-0.560605	-0.537099	-1.1471	-0.156938	-0.0508261
E5.5_P7.P4.P5_cell73_embryo4_double	E5.5	-0.138665	-0.171333	-0.233586	0.719762	1.10713	-0.601202	-0.45189	-0.312061	1.83439	-0.129514	0.974368	0.908093	-0.216675	1.71892	0.400209	-0.450833	1.0943	0.716774	0.778148	0.618534	2.09093	0.307491	0.311395	-0.114042	1.86041	-0.279704	-0.0499592	-0.20418	0.957898	0.602844	-0.0969744	0.635622	0.70973	0.68307	-0.156938	-0.0508261
E5.5_P7.P4.P5_cell74_embryo4_double	E5.5	-0.260047	-0.171333	-0.233586	0.10474	1.30918	-0.601202	-0.45189	0.364995	-0.206266	-0.129514	0.892204	1.24824	0.64998	0.532801	0.6517	-0.450833	1.08127	-0.850797	1.03904	-0.00768361	1.51598	0.990701	-0.341138	-0.114042	1.56474	-0.279704	0.555417	-0.20418	1.11872	-0.390657	-0.0969744	-0.504661	-0.537099	1.1633	-0.156938	-0.0508261
E5.5_P7.P4.P5_cell118_embryo5_single	E5.5	1.49294	-0.171333	-0.233586	-1.54419	0.00270713	-0.601202	-0.45189	-0.48711	-0.772412	-0.129514	-0.0244064	-1.72995	-0.216675	-1.73607	0.0505222	-0.0774938	-0.490131	-0.850797	-0.949737	-0.756294	-0.389714	-0.402139	-0.341138	-0.114042	-0.621415	-0.279704	-0.617548	-0.20418	-0.874526	-0.635589	-0.0969744	-0.635219	-0.537099	-0.736644	-0.156938	-0.0508261
E5.5_P7.P4.P5_cell125_embryo5_double	E5.5	0.135464	-0.171333	-0.233586	-0.579132	0.0758052	-0.601202	-0.45189	-0.48711	0.208112	-0.129514	0.078061	-0.861447	-0.216675	-1.28889	0.432547	-0.450833	0.525782	-0.850797	-0.684012	-0.386323	-0.389714	-1.40106	-0.341138	-0.114042	-0.621415	-0.279704	-0.617548	-0.20418	-0.202205	-0.294799	-0.0969744	-0.635219	-0.537099	-0.71514	-0.156938	-0.0508261
E5.5_P7.P4.P5_cell145_embryo6_single	E5.5	1.14019	-0.171333	-0.233586	0.885942	0.952292	1.30368	-0.45189	-0.48711	0.570481	-0.129514	0.527577	-0.747034	-0.216675	-0.66961	0.60408	-0.450833	1.07621	0.272881	0.874413	1.39177	-0.0782296	1.56161	-0.341138	-0.114042	-0.621415	-0.279704	-0.617548	-0.20418	1.3207	-0.704122	-0.0969744	-0.635219	-0.537099	-0.0220008	-0.156938	-0.0508261
E5.5_P7.P4.P5_cell146_embryo6_single	E5.5	1.00628	-0.171333	-0.233586	0.339765	0.91277	-0.251512	-0.45189	-0.48711	0.81895	-0.129514	-0.965648	-1.36414	-0.216675	-1.97564	0.684006	-0.450833	1.58478	-0.850797	0.491416	0.357207	-0.389714	-0.0158959	-0.341138	-0.114042	-0.621415	-0.279704	-0.617548	-0.20418	-1.03552	-0.704122	-0.0969744	-0.635219	-0.537099	-0.700032	-0.156938	-0.0508261
E5.5_P7.P4.P5_cell148_embryo6_single	E5.5	0.373368	-0.171333	-0.233586	0.69893	0.871865	-0.601202	-0.355124	-0.270624	1.13828	-0.129514	0.612459	0.422458	-0.216675	-0.0597118	0.396799	-0.0385456	0.48805	0.772159	0.400071	0.440071	-0.133074	0.369214	-0.341138	-0.114042	2.4632	-0.279704	0.0774432	-0.20418	0.704167	-0.195782	-0.0969744	-0.635219	-0.537099	0.492744	-0.156938	-0.0508261
E5.5_P7.P4.P5_cell150_embryo6_single	E5.5	-0.806504	-0.171333	-0.233586	1.52954	1.11632	2.16374	-0.45189	-0.48711	0.718158	-0.129514	0.776771	0.454394	-0.216675	1.66372	0.400839	-0.450833	0.864457	-0.850797	0.164665	0.147857	1.45204	0.47609	-0.341138	-0.114042	-0.621415	-0.279704	-0.617548	-0.20418	1.5656	-0.704122	-0.0969744	-0.635219	-0.537099	0.53808	-0.156938	-0.0508261
E5.5_P7.P4.P5_cell151_embryo6_single	E5.5	1.77882	-0.171333	-0.233586	0.3323	0.540095	-0.601202	-0.45189	-0.48711	-0.840037	-0.129514	0.439119	-0.539847	-0.216675	0.524342	0.284543	-0.450833	0.142882	-0.850797	0.436951	2.22881	-0.389714	0.183648	-0.341138	-0.114042	-0.0236753	-0.279704	-0.458792	-0.20418	1.52691	1.78193	-0.0969744	-0.611404	-0.537099	-0.612715	-0.156938	-0.0508261
E5.5_P7.P4.P5_cell153_embryo6_single	E5.5	1.77472	-0.171333	1.20035	0.152406	0.237728	0.772834	-0.45189	-0.48711	-1.33122	-0.129514	-0.0467807	-0.261375	-0.216675	-0.0470029	0.192446	-0.450833	-0.00864722	0.116779	0.142282	1.49159	-0.389714	0.122661	-0.341138	-0.114042	-0.621415	-0.279704	-0.554453	-0.20418	0.0968225	2.5217	-0.0969744	-0.635219	0.225954	-0.412696	-0.156938	-0.0508261
E5.5_P7.P4.P5_cell155_embryo6_single	E5.5	-0.806504	-0.171333	-0.233586	-0.912161	0.698121	2.29201	-0.45189	1.32956	-0.436527	-0.129514	0.816708	0.33575	-0.216675	1.02929	0.325292	-0.450833	1.14137	-0.850797	0.809223	1.71321	-0.326607	1.2918	0.251376	-0.114042	0.815022	-0.279704	0.499063	-0.20418	1.02401	-0.704122	-0.0969744	-0.635219	-0.537099	0.272061	-0.156938	-0.0508261
E5.5_P7.P4.P5_cell156_embryo6_single	E5.5	1.1631	-0.171333	-0.233586	0.489978	0.735842	-0.601202	-0.45189	-0.48711	0.693693	-0.129514	0.83582	1.12961	-0.216675	1.48656	0.558607	-0.450833	0.865325	1.33021	0.644608	0.0534842	-0.389714	0.955736	-0.341138	-0.114042	1.38469	-0.279704	-0.0466233	-0.20418	1.0595	-0.436531	-0.0969744	-0.635219	-0.537099	0.229289	-0.156938	-0.0508261
E5.5_P7.P4.P5_cell157_embryo6_single	E5.5	1.31832	-0.171333	-0.233586	1.38007	0.89138	-0.601202	-0.45189	-0.48711	-0.149965	-0.129514	0.652639	1.27562	10	0.646233	0.555841	-0.0387017	0.393389	-0.850797	0.835589	-0.756294	0.348242	0.994079	-0.341138	-0.114042	0.835344	-0.279704	0.234244	-0.20418	-0.847721	-0.704122	-0.0969744	-0.635219	-0.537099	0.0778859	-0.156938	-0.0508261
E5.5_P7.P4.P5_cell158_embryo6_single	E5.5	-0.806504	-0.171333	-0.233586	-0.00126036	1.08207	0.935718	-0.45189	1.21486	0.560297	-0.129514	1.31456	-0.172915	-0.216675	0.343842	0.640104	-0.450833	1.31802	-0.850797	0.769266	-0.756294	-0.389714	0.457095	0.078727	-0.114042	1.38186	-0.279704	1.30633	-0.20418	0.639545	0.738121	-0.0969744	-0.635219	-0.537099	0.991321	-0.156938	-0.0508261
E5.5_P7.P4.P5_cell160_embryo6_single	E5.5	-0.757881	-0.171333	-0.233586	1.27112	0.727421	0.17066	-0.45189	1.07526	-1.3943	-0.129514	0.818592	0.525006	-0.216675	0.29756	0.553051	-0.450833	0.844423	0.220397	0.655421	-0.572849	-0.389714	0.659789	-0.341138	-0.114042	-0.444028	-0.279704	-0.617548	-0.20418	0.558244	-0.704122	-0.0969744	-0.635219	-0.537099	1.52202	-0.156938	-0.0508261
E5.5_P7.P4.P5_cell161_embryo6_single	E5.5	-0.806504	-0.171333	-0.233586	-1.33004	0.565595	-0.601202	0.0238319	-0.48711	1.60955	-0.129514	0.158305	-0.464641	-0.216675	-0.149608	0.490727	-0.450833	1.1817	-0.850797	0.733682	-0.756294	-0.389714	0.705618	-0.341138	-0.114042	-0.621415	-0.279704	-0.617548	-0.20418	0.770495	-0.541842	-0.0969744	-0.635219	-0.537099	0.279345	-0.156938	-0.0508261
E5.5_P7.P4.P5_cell162_embryo6_single	E5.5	0.198878	-0.171333	-0.233586	1.99499	0.465473	-0.601202	-0.45189	-0.48711	1.70048	-0.129514	0.465586	-0.605631	-0.216675	0.780205	0.270027	-0.450833	0.287514	-0.72935	0.273417	-0.697352	-0.389714	1.14695	-0.341138	-0.114042	-0.621415	-0.279704	1.43976	-0.20418	0.270177	-0.519283	-0.0969744	-0.635219	1.48987	-0.268153	-0.156938	-0.0508261
E5.5_P7.P4.P5_cell163_embryo6_single	E5.5	1.35508	-0.171333	-0.233586	0.505842	0.872656	-0.509354	0.288315	0.725345	-0.642744	-0.129514	1.19313	0.919508	-0.216675	0.885599	0.492476	-0.450833	1.27019	-0.850797	0.599347	-0.727448	-0.389714	0.694	-0.341138	-0.114042	-0.621415	-0.279704	1.06944	-0.20418	1.37454	0.57894	-0.0969744	-0.635219	-0.482254	0.905049	-0.156938	-0.0508261
E5.5_P7.P4.P5_cell164_embryo6_single	E6.5_VE	1.1731	-0.171333	9.01005	0.290031	0.338105	-0.601202	0.381644	-0.48711	-0.871493	-0.129514	0.56961	-0.679101	-0.216675	-0.815626	0.155084	-0.450833	0.105874	-0.850797	0.0794215	-0.756294	0.0426877	-0.468441	-0.341138	-0.114042	0.198182	-0.279704	2.07181	-0.20418	-1.0077	1.03343	-0.0969744	-0.635219	-0.537099	-0.337485	-0.156938	-0.0508261
E5.5_P7.P4.P5_cell165_embryo6_single	E5.5	0.209321	-0.171333	-0.233586	-0.420714	0.834752	-0.601202	-0.45189	-0.48711	-1.928	-0.129514	0.341159	-0.401548	-0.216675	0.201076	0.463588	-0.450833	0.530214	1.73386	0.392735	1.42087	0.232685	0.844302	-0.341138	-0.114042	-0.621415	-0.279704	-0.617548	-0.20418	1.36249	1.08073	-0.0969744	-0.635219	0.116355	-0.097469	-0.156938	-0.0508261
E5.5_P7.P4.P5_cell166_embryo6_single	E5.5	-0.806504	-0.171333	-0.233586	-1.25548	0.894131	-0.601202	-0.45189	-0.48711	1.11796	-0.129514	0.690002	-0.710804	-0.216675	0.59043	0.5966	-0.450833	1.01169	-0.850797	0.818398	-0.756294	-0.389714	0.91396	-0.341138	-0.114042	2.00761	-0.279704	-0.236484	-0.20418	-0.342971	-0.704122	-0.0969744	-0.635219	-0.537099	0.305139	-0.156938	-0.0508261
E5.5_P7.P4.P5_cell167_embryo6_single	E5.5	-0.806504	-0.171333	-0.233586	-0.657035	0.876821	0.108305	-0.45189	-0.48711	-1.10342	-0.129514	0.546866	-0.810819	-0.216675	1.37964	0.463568	-0.450833	1.31474	-0.850797	0.398347	-0.756294	-0.389714	-0.562413	-0.341138	-0.114042	-0.621415	-0.279704	-0.617548	-0.20418	1.90738	-0.315547	-0.0969744	-0.635219	-0.537099	-1.05512	-0.156938	-0.0508261
E5.5_P7.P4.P5_cell168_embryo6_single	E5.5	1.04298	-0.171333	-0.233586	0.262933	0.996219	-0.601202	-0.45189	-0.48711	-1.58117	-0.129514	0.833898	0.0382317	-0.216675	0.892956	0.68237	-0.450833	0.874191	-0.850797	0.63512	-0.756294	-0.389714	1.26223	-0.341138	-0.114042	-0.621415	-0.279704	-0.617548	-0.20418	1.01119	-0.0323695	-0.0969744	-0.635219	-0.537099	-0.506603	-0.156938	-0.0508261
E5.5_P7.P4.P5_cell169_embryo6_single	E5.5	-0.207293	-0.171333	-0.233586	0.639697	1.03232	1.2152	1.11274	0.984329	1.19652	-0.129514	0.754863	1.10942	-0.216675	1.16866	0.628486	-0.450833	1.28765	0.756624	1.04667	-0.251888	0.83303	0.267681	0.671441	-0.114042	0.632601	-0.279704	-0.302912	-0.20418	-0.0753056	0.261512	-0.0969744	-0.635219	-0.537099	0.76557	-0.156938	-0.0508261
E5.5_P7.P4.P5_cell171_embryo6_single	E5.5	1.17833	-0.171333	-0.233586	1.59039	0.900167	-0.453119	0.603502	0.237939	-1.14737	-0.129514	0.256304	0.338954	-0.216675	0.748341	0.333995	-0.340194	0.584968	-0.850797	0.752676	-0.574805	-0.389714	0.597602	-0.341138	-0.114042	0.531643	-0.279704	-0.617548	-0.20418	0.962996	-0.704122	-0.0969744	-0.635219	0.050624	0.724253	-0.156938	-0.0508261
E5.5_P7.P4.P5_cell172_embryo6_single	E5.5	1.25277	-0.171333	-0.233586	0.685935	0.948899	-0.601202	-0.45189	-0.48711	1.63477	-0.129514	1.05786	0.499503	-0.216675	0.611796	0.696671	-0.450833	1.27613	0.500147	1.14684	-0.756294	-0.389714	1.21276	-0.341138	-0.114042	-0.621415	-0.279704	-0.617548	-0.20418	0.475773	2.67358	-0.0969744	-0.635219	0.969007	0.889283	-0.156938	-0.0508261
E5.5_P7.P4.P5_cell173_embryo6_single	E5.5	0.707978	-0.171333	-0.233586	1.14082	1.01804	-0.601202	0.054941	-0.48711	-0.137781	-0.129514	0.380786	0.812484	-0.216675	0.652265	0.362866	-0.450833	0.41343	1.76807	0.691603	-0.264164	-0.389714	0.210726	-0.341138	-0.114042	0.677828	-0.279704	1.31299	-0.20418	1.28964	-0.558147	-0.0969744	-0.635219	-0.537099	0.163846	-0.156938	-0.0508261
E5.5_P7.P4.P5_cell174_embryo6_single	E5.5	-0.806504	-0.171333	-0.233586	-0.446688	1.12707	-0.601202	10	-0.48711	-0.756341	10	0.601702	-0.487349	-0.216675	-0.222002	0.372887	3.19801	0.226905	-0.850797	0.747592	1.24262	-0.389714	-1.42741	-0.341138	-0.114042	-0.621415	-0.279704	-0.617548	-0.20418	0.251311	0.248765	-0.0969744	-0.635219	3.61114	-0.349197	-0.156938	-0.0508261
E5.5_P7.P4.P5_cell175_embryo6_single	E5.5	1.15945	-0.171333	-0.233586	0.972327	0.836439	-0.601202	-0.45189	-0.48711	1.09419	-0.129514	0.922892	0.361355	-0.216675	-0.322999	0.656832	-0.450833	1.15379	-0.850797	0.763695	-0.756294	-0.389714	1.44226	-0.341138	-0.114042	-0.621415	-0.279704	-0.617548	-0.20418	1.27272	-0.704122	-0.0969744	-0.635219	-0.537099	-0.221899	-0.156938	-0.0508261
E5.5_P7.P4.P5_cell178_embryo6_single	E5.5	2.81154	-0.171333	-0.233586	0.835082	0.829934	0.115126	-0.45189	-0.48711	0.775643	-0.129514	0.4884	1.01034	-0.216675	1.62858	0.223938	0.799553	0.633466	-0.0144701	0.645756	0.597425	-0.0426888	-0.391267	-0.341138	-0.114042	-0.621415	-0.279704	1.3898	-0.20418	-0.161245	-0.641956	-0.0969744	-0.111331	-0.537099	0.332065	-0.156938	-0.0508261
E5.5_P7.P4.P5_cell179_embryo6_single	E5.5	-0.145571	-0.171333	-0.233586	0.00829406	0.898302	-0.601202	0.706116	-0.0328907	0.624415	-0.129514	0.369803	-0.789239	-0.216675	1.20938	0.441164	-0.450833	1.14598	-0.850797	0.536099	0.853202	0.542494	0.163844	-0.341138	-0.114042	-0.621415	-0.279704	-0.527481	-0.20418	0.552111	0.952285	-0.0969744	-0.56868	1.44193	0.265574	-0.156938	-0.0508261
E5.5_P7.P4.P5_cell180_embryo6_double	E5.5	0.422276	6.08099	-0.233586	0.378672	1.23701	-0.601202	-0.45189	-0.48711	1.00465	-0.129514	1.10013	1.05848	-0.216675	1.24884	0.600198	-0.450833	1.03232	-0.0906208	0.962598	0.0277208	1.61791	1.01058	-0.341138	-0.114042	1.02573	-0.279704	-0.617548	-0.20418	0.0744914	1.05051	-0.0969744	-0.190271	-0.537099	0.725557	-0.156938	-0.0508261
E5.5_P7.P4.P5_cell181_embryo6_double	E5.5	0.622391	-0.171333	-0.233586	0.762632	0.939069	-0.601202	-0.201977	-0.48711	0.662785	-0.129514	0.942259	1.46988	-0.216675	1.76288	0.55397	-0.231604	0.826999	-0.0450297	0.971534	0.413994	-0.165509	0.452466	-0.341138	-0.114042	1.14338	-0.279704	-0.150623	-0.20418	0.809199	0.863592	-0.0969744	0.560415	0.128908	0.850979	-0.156938	-0.0508261
E5.5_P7.P4.P5_cell182_embryo6_double	E5.5	0.0365133	-0.171333	-0.233586	1.31889	1.15642	-0.601202	-0.45189	-0.48711	0.899315	-0.129514	0.972083	0.174481	-0.216675	0.627831	0.605653	-0.450833	1.37183	-0.850797	1.06798	-0.381049	-0.114968	1.49305	-0.341138	-0.114042	-0.621415	-0.279704	-0.617548	-0.20418	0.738861	-0.489479	-0.0969744	0.0351516	-0.321612	-0.240853	-0.156938	-0.0508261
E5.5_P7.P4.P5_cell183_embryo6_double	E5.5	0.356498	-0.171333	-0.233586	0.534289	0.839402	-0.444395	0.7745	0.0839933	0.658807	-0.129514	0.993421	1.17907	-0.216675	1.26078	0.458262	0.425503	0.791309	-0.111197	0.772284	0.697285	0.907605	0.993002	0.0442476	-0.114042	0.473845	-0.279704	-0.282331	-0.20418	0.400209	1.15237	2.92645	-0.508917	0.914969	0.267609	-0.156938	-0.0508261
E5.5_P11.P6.P10_cell2_embryo7_single	E5.5	1.4413	-0.171333	-0.233586	-0.142588	1.12293	-0.520397	-0.45189	-0.48711	-1.57959	-0.129514	1.2068	-0.337421	-0.216675	2.03589	0.631511	-0.450833	1.18529	-0.850797	0.946086	-0.656426	-0.389714	1.2461	-0.341138	-0.114042	-0.0581632	-0.279704	-0.617548	-0.20418	0.701499	-0.704122	-0.0969744	-0.635219	-0.537099	0.217638	-0.156938	-0.0508261
E5.5_P11.P6.P10_cell5_embryo7_single	E5.5	0.944706	-0.171333	-0.233586	1.5581	0.765587	2.14292	-0.45189	-0.00463379	-0.43312	-0.129514	1.00436	0.855445	-0.216675	0.734075	0.559396	-0.450833	0.526413	-0.850797	0.0612746	-0.0717523	-0.389714	0.0420688	-0.341138	-0.114042	-0.621415	-0.279704	-0.617548	-0.20418	-0.151833	-0.599416	-0.0969744	-0.635219	-0.537099	0.630593	-0.156938	-0.0508261
E5.5_P11.P6.P10_cell6_embryo7_single	E5.5	-0.806504	-0.171333	-0.233586	-1.10539	1.06409	0.112631	-0.45189	-0.48711	0.647106	-0.129514	0.582701	-0.656824	-0.216675	-0.512953	0.527188	-0.450833	0.405659	2.11335	0.601922	-0.756294	-0.389714	0.800235	-0.341138	-0.114042	-0.621415	-0.279704	-0.133453	-0.20418	-0.423019	1.8886	-0.0969744	0.632523	-0.537099	0.12318	-0.156938	-0.0508261
E5.5_P11.P6.P10_cell15_embryo7_single	E5.5	2.43188	-0.171333	-0.233586	-0.697587	-0.141282	-0.601202	-0.45189	-0.48711	1.25998	-0.129514	-0.341838	-0.176877	-0.216675	0.707403	0.544308	-0.450833	-1.08244	-0.850797	0.190435	-0.756294	-0.389714	-0.970412	-0.341138	-0.114042	-0.415711	-0.279704	-0.617548	-0.20418	-1.27987	-0.704122	-0.0969744	-0.635219	-0.537099	-1.00635	-0.156938	-0.0508261
E5.5_P11.P6.P10_cell17_embryo7_single	E5.5	0.381851	-0.171333	-0.233586	-0.251763	0.454064	0.446472	-0.45189	-0.118775	0.819936	-0.129514	0.579886	-0.224712	-0.216675	0.48783	0.452073	-0.450833	0.866139	0.00899636	0.183183	0.462042	-0.389714	0.00559428	-0.341138	-0.114042	-0.427448	-0.279704	2.19644	-0.20418	1.60802	-0.351645	-0.0969744	-0.477599	0.328555	-0.0327474	-0.156938	-0.0508261
E5.5_P11.P6.P10_cell22_embryo7_single	E5.5	-0.0309946	-0.171333	-0.233586	-1.54419	0.72598	-0.387499	-0.45189	-0.48711	-0.607623	-0.129514	1.04953	-0.0764445	-0.216675	0.103324	0.722072	-0.450833	1.06925	0.913419	0.279868	-0.199096	2.62056	1.39942	-0.341138	-0.114042	0.00812096	-0.279704	-0.617548	-0.20418	2.10348	0.218373	-0.0969744	-0.635219	-0.537099	0.104697	-0.156938	-0.0508261
E5.5_P11.P6.P10_cell25_embryo7_single	E5.5	0.782003	-0.171333	-0.233586	-0.234651	1.08818	-0.601202	-0.45189	0.520175	0.739717	-0.129514	1.3626	1.26923	-0.216675	2.1011	0.964489	-0.450833	0.744427	0.857191	1.42504	0.889885	0.968269	1.6627	-0.0344126	-0.114042	-0.621415	-0.279704	-0.617548	-0.20418	2.06707	-0.462075	-0.0969744	-0.635219	0.527983	1.84807	-0.156938	-0.0508261
E5.5_P11.P6.P10_cell26_embryo7_single	E5.5	0.50947	-0.171333	-0.233586	1.04976	1.04004	-0.543196	-0.45189	-0.48711	1.36127	-0.129514	1.24271	0.455464	0.397132	-0.364123	0.683053	-0.450833	0.735938	-0.850797	0.658377	-0.0638256	-0.215423	1.29529	1.41856	-0.114042	-0.621415	-0.279704	-0.617548	-0.20418	-0.21851	-0.394098	-0.0969744	-0.322086	-0.537099	0.762801	-0.156938	-0.0508261
E5.5_P11.P6.P10_cell27_embryo7_single	E5.5	1.03508	-0.171333	-0.233586	0.623567	0.855513	-0.601202	-0.45189	1.28431	1.13266	-0.129514	1.20398	0.75774	-0.216675	-0.162203	0.824171	-0.450833	0.568963	-0.850797	0.993586	-0.756294	-0.389714	1.00981	-0.341138	-0.114042	-0.621415	-0.279704	-0.325855	-0.20418	-1.31104	-0.704122	-0.0969744	-0.635219	-0.537099	1.67225	-0.156938	-0.0508261
E5.5_P11.P6.P10_cell32_embryo7_single	E5.5	1.01735	-0.171333	-0.233586	0.534771	1.01315	-0.601202	-0.302026	-0.48711	0.74012	-0.129514	0.686437	0.640665	-0.216675	0.0667556	0.590823	-0.450833	0.769793	-0.699233	0.336108	-0.756294	-0.389714	0.646162	-0.341138	-0.114042	0.899995	0.281662	0.568867	-0.20418	-0.413749	-0.668499	-0.0969744	0.527438	-0.537099	0.945938	-0.156938	-0.0508261
E5.5_P11.P6.P10_cell33_embryo7_single	E5.5	-0.806504	-0.171333	-0.233586	-0.588854	1.09824	-0.601202	-0.45189	1.05758	-0.301085	-0.129514	0.725091	0.111526	-0.216675	0.337056	0.452859	-0.450833	1.24414	-0.850797	0.81168	-0.756294	1.3668	0.974911	-0.341138	-0.114042	-0.621415	-0.279704	-0.617548	-0.20418	0.867922	0.274109	-0.0969744	-0.635219	-0.537099	0.788389	-0.156938	-0.0508261
E5.5_P11.P6.P10_cell34_embryo7_single	E5.5	-0.806504	-0.171333	-0.233586	0.514404	1.0048	-0.601202	-0.45189	-0.48711	-1.17681	-0.129514	0.874032	-0.964574	0.243506	0.170087	0.631068	-0.450833	0.951632	-0.850797	0.595479	-0.649477	-0.389714	1.15328	-0.341138	-0.114042	1.28268	-0.279704	0.718256	-0.20418	-0.64921	-0.405294	-0.0969744	-0.635219	-0.537099	-0.0981158	-0.156938	-0.0508261
E5.5_P11.P6.P10_cell36_embryo7_VE	E6.5_VE	-0.806504	-0.171333	0.528422	-0.899732	0.955594	-0.601202	-0.45189	1.35761	-0.145454	-0.129514	0.970646	-0.538349	-0.216675	0.220356	0.689783	-0.450833	0.630875	-0.850797	0.0348932	-0.756294	-0.389714	0.640495	-0.341138	-0.114042	-0.621415	-0.279704	-0.617548	-0.20418	-0.455266	2.4242	-0.0969744	-0.635219	-0.537099	0.0272272	-0.156938	-0.0508261
E5.5_P11.P6.P10_cell37_embryo7_single	E5.5	2.15235	-0.171333	-0.233586	0.828121	0.738499	0.566039	-0.45189	-0.48711	-0.251419	-0.129514	1.47753	1.10358	-0.216675	0.019958	0.402584	-0.450833	0.618664	1.15775	0.707532	-0.756294	2.68336	1.78522	-0.341138	-0.114042	1.51167	-0.279704	-0.449364	-0.20418	0.654769	-0.704122	-0.0969744	-0.635219	1.72392	0.96276	-0.156938	-0.0508261
E5.5_P11.P6.P10_cell40_embryo7_single	E5.5	2.46746	-0.171333	-0.233586	-0.241025	0.755214	-0.601202	-0.45189	-0.48711	0.158818	-0.129514	0.628293	-0.745316	5.51465	-1.32352	0.379665	-0.450833	0.47302	-0.438367	0.49752	-0.756294	-0.389714	1.47354	-0.341138	-0.114042	-0.621415	-0.279704	-0.617548	-0.20418	-1.51745	-0.704122	-0.0969744	-0.635219	-0.537099	-0.916049	-0.156938	-0.0508261
E5.5_P11.P6.P10_cell44_embryo7_single	E5.5	-0.806504	-0.171333	-0.233586	0.652494	0.408518	-0.601202	-0.45189	-0.48711	0.721249	-0.129514	1.00792	1.55448	-0.216675	0.123318	0.356391	-0.450833	0.855307	-0.850797	0.945523	-0.756294	-0.389714	0.555361	-0.341138	-0.114042	-0.560728	-0.279704	-0.617548	-0.20418	1.13467	-0.704122	-0.0969744	-0.635219	-0.537099	0.0685101	-0.156938	-0.0508261
E5.5_P11.P6.P10_cell46_embryo7_single	E5.5	0.649073	0.710937	-0.233586	0.110525	0.658359	-0.601202	1.56075	2.49753	-0.448869	-0.129514	0.958365	0.330129	-0.216675	0.944664	0.357076	4.63427	0.429977	2.22488	0.593287	-0.756294	-0.389714	1.22619	-0.341138	-0.114042	0.352102	-0.279704	-0.446756	-0.20418	0.460772	0.971912	-0.0969744	0.61811	-0.537099	1.12186	-0.156938	-0.0508261
E5.5_P11.P6.P10_cell49_embryo7_single	E5.5	-0.806504	-0.171333	-0.233586	-0.523231	1.16479	-0.601202	-0.45189	0.67709	0.546598	-0.129514	1.05376	-0.252047	1.47917	0.502902	0.807819	-0.450833	0.782887	-0.850797	0.481013	0.300675	2.2254	-0.471851	-0.341138	-0.114042	2.56003	-0.279704	-0.330257	-0.20418	-1.33954	-0.576319	-0.0969744	-0.635219	-0.537099	0.42545	-0.156938	-0.0508261
E5.5_P11.P6.P10_cell52_embryo7_single	E5.5	-0.806504	-0.171333	-0.233586	1.52799	0.74406	-0.495213	-0.45189	-0.48711	-0.819003	-0.129514	0.915963	-0.568282	-0.216675	0.943432	0.421949	-0.450833	0.710097	0.0912149	0.244472	1.66816	-0.389714	0.684038	1.98873	-0.114042	1.0874	-0.279704	-0.147052	-0.20418	1.98184	-0.228807	-0.0969744	-0.635219	-0.537099	0.523002	-0.156938	-0.0508261
E5.5_P11.P6.P10_cell53_embryo7_single	E5.5	-0.806504	-0.171333	-0.233586	-0.339004	1.0212	0.606011	-0.45189	-0.48711	0.429272	-0.129514	0.594432	-0.726112	-0.216675	-0.612817	0.613115	1.85688	0.769502	0.250962	0.406971	-0.232445	0.423987	1.04313	-0.341138	10	3.09193	-0.279704	2.74645	-0.20418	-0.288187	-0.225809	-0.0969744	1.60658	-0.537099	-0.103825	-0.156938	-0.0508261
E5.5_P11.P6.P10_cell54_embryo7_single	E5.5	-0.806504	-0.171333	-0.233586	-1.20095	1.18198	-0.601202	-0.45189	-0.418711	-1.60077	-0.129514	0.871528	-0.302489	-0.216675	0.609388	0.621539	0.246136	0.506965	-0.850797	0.655867	-0.756294	-0.389714	0.853717	-0.341138	-0.114042	1.27566	-0.279704	-0.617548	-0.20418	0.0961384	-0.704122	-0.0969744	-0.635219	-0.537099	-0.00625706	-0.156938	-0.0508261
E5.5_P11.P6.P10_cell55_embryo7_single	E5.5	0.214069	-0.171333	-0.233586	-0.829653	0.678302	-0.601202	-0.45189	1.36956	0.562506	-0.129514	1.09457	1.01742	-0.216675	1.25115	0.587574	-0.450833	0.668444	-0.850797	0.303809	-0.731649	1.8702	0.863181	-0.341138	-0.114042	0.989501	-0.279704	-0.617548	-0.20418	-0.116774	-0.704122	-0.0969744	-0.635219	-0.537099	1.10751	-0.156938	-0.0508261
E5.5_P11.P6.P10_cell56_embryo7_single	E5.5	-0.806504	-0.171333	-0.233586	-0.669572	1.17169	-0.382336	-0.45189	-0.48711	-1.928	-0.129514	-0.187113	-0.591916	-0.216675	1.24887	0.536083	-0.450833	1.04581	-0.850797	0.697014	0.964566	-0.389714	1.14653	-0.341138	-0.114042	-0.280011	-0.279704	-0.617548	-0.20418	-0.625117	-0.704122	-0.0969744	-0.635219	-0.537099	1.00582	-0.156938	-0.0508261
E5.5_P11.P6.P10_cell57_embryo7_single	E5.5	-0.806504	-0.171333	-0.233586	-0.423237	0.711936	-0.601202	0.160659	-0.48711	-1.41511	-0.129514	0.726664	0.620426	-0.216675	1.29631	0.207786	-0.450833	0.205236	-0.276324	0.329807	-0.395758	1.91547	-0.355039	-0.341138	-0.114042	0.207745	-0.279704	0.0443462	-0.20418	0.960466	-0.291524	-0.0969744	-0.635219	-0.455641	0.289279	-0.156938	-0.0508261
E5.5_P11.P6.P10_cell58_embryo7_double	E5.5	-0.806504	-0.171333	-0.233586	-0.144348	0.693779	-0.601202	-0.193432	-0.48711	0.00385966	-0.129514	0.89649	0.507796	-0.216675	-0.00621722	0.617668	-0.00608291	0.675194	0.0831499	0.36787	2.57423	-0.389714	0.882466	-0.341138	-0.114042	-0.469572	-0.279704	-0.617548	-0.20418	-0.361146	0.69652	-0.0969744	-0.635219	-0.537099	0.274682	-0.156938	-0.0508261
E5.5_P11.P6.P10_cell60_embryo7_VE	E6.5_VE	-0.806504	-0.171333	-0.233586	0.0104622	0.861531	-0.601202	-0.45189	-0.48711	0.941794	-0.129514	1.37894	-0.141371	-0.216675	-1.48118	0.651514	-0.450833	0.627723	-0.850797	-0.283795	-0.756294	-0.389714	0.55323	-0.341138	-0.114042	-0.621415	-0.279704	3.01093	-0.20418	-0.00953142	-0.566484	-0.0969744	-0.635219	-0.537099	0.229976	-0.156938	-0.0508261
E5.5_P11.P6.P10_cell61_embryo7_single	E5.5	-0.677346	-0.171333	-0.233586	1.09289	0.508781	-0.601202	-0.45189	-0.48711	0.251337	-0.129514	1.0216	-0.514033	-0.216675	-0.147747	0.625124	-0.450833	0.47916	-0.255287	0.44437	-0.695497	-0.389714	0.804746	-0.0223154	-0.114042	-0.621415	-0.279704	-0.511389	-0.20418	-1.06903	-0.110281	-0.0969744	-0.635219	-0.537099	0.447528	-0.156938	-0.0508261
E5.5_P11.P6.P10_cell62_embryo7_single	E5.5	-0.806504	-0.171333	-0.233586	0.702113	0.77332	-0.601202	-0.45189	-0.48711	0.562317	-0.129514	1.26916	-0.846769	4.75536	-1.97564	0.637097	-0.450833	1.30502	0.442081	0.483411	0.403147	-0.389714	1.14729	0.0272636	-0.114042	-0.621415	-0.279704	-0.617548	-0.20418	-0.197031	0.460587	-0.0969744	-0.635219	-0.537099	0.0788165	-0.156938	-0.0508261
E5.5_P11.P6.P10_cell64_embryo7_single	E5.5	0.838725	-0.171333	-0.233586	0.823117	1.08419	-0.601202	0.439079	0.252843	1.42734	-0.129514	0.96349	1.00623	1.86841	1.80423	0.55955	-0.450833	0.73594	-0.850797	0.764891	0.667359	0.462699	-0.498711	-0.341138	-0.114042	-0.204238	-0.279704	-0.530287	-0.20418	0.840541	-0.704122	-0.0969744	-0.635219	2.22236	0.713606	-0.156938	-0.0508261
E5.5_P11.P6.P10_cell65_embryo7_single	E5.5	1.67836	-0.171333	-0.233586	-1.4467	-0.0878204	-0.601202	-0.45189	-0.48711	-0.00387691	-0.129514	-0.322385	-1.12692	-0.216675	0.230139	-0.383085	-0.450833	-0.28545	-0.850797	0.220997	0.243267	-0.389714	-0.561455	-0.341138	-0.114042	-0.621415	-0.279704	-0.617548	-0.20418	-1.5851	1.25312	-0.0969744	-0.635219	-0.537099	-1.17021	-0.156938	-0.0508261
E5.5_P11.P6.P10_cell66_embryo7_single	E5.5	1.26837	-0.171333	-0.233586	-1.17069	0.952862	-0.493575	-0.45189	-0.48711	0.282776	-0.129514	1.04327	-0.743977	-0.216675	-0.0409989	0.419153	-0.450833	0.683109	-0.850797	0.406283	-0.702383	-0.389714	0.645166	1.25163	-0.114042	-0.621415	0.353892	0.557557	-0.20418	0.19008	-0.192312	-0.0969744	-0.333891	-0.537099	0.971826	-0.156938	-0.0508261
E5.5_P11.P6.P10_cell67_embryo7_single	E5.5	-0.806504	-0.171333	-0.233586	0.795566	0.808943	-0.601202	-0.45189	-0.48711	0.935914	-0.129514	0.124269	-0.666064	-0.216675	0.624433	0.43159	-0.450833	0.48843	-0.718236	0.440842	-0.756294	-0.389714	1.56274	2.53132	-0.114042	-0.621415	-0.279704	-0.617548	-0.20418	-0.0527748	-0.704122	-0.0969744	-0.635219	2.98875	-0.392152	-0.156938	-0.0508261
E5.5_P11.P6.P10_cell68_embryo7_single	E5.5	-0.359112	-0.171333	-0.233586	-0.124237	0.836401	-0.601202	-0.270409	-0.48711	0.873233	-0.129514	0.633558	0.112612	2.02876	0.593593	0.781481	-0.410613	0.888051	-0.850797	0.258314	1.46615	-0.389714	0.40516	1.62396	-0.114042	2.47681	-0.279704	-0.471459	-0.20418	-1.50898	0.305601	-0.0969744	-0.635219	-0.472804	1.66954	-0.156938	-0.0508261
E5.5_P11.P6.P10_cell70_embryo7_double	E5.5	-0.725925	-0.171333	-0.233586	0.469472	0.839235	-0.601202	-0.282492	1.7867	-0.0660792	-0.129514	1.18992	0.718147	-0.216675	0.786367	0.632422	-0.450833	1.01887	-0.850797	0.712694	-0.724743	-0.389714	0.809694	-0.341138	-0.114042	-0.621415	-0.279704	-0.617548	-0.20418	-0.700152	0.676289	-0.0969744	-0.514691	0.289029	0.518291	-0.156938	-0.0508261
E5.5_P11.P6.P10_cell72_embryo7_VE	E6.5_VE	-0.806504	-0.171333	3.60232	-0.495089	-0.0979913	0.289803	-0.45189	-0.48711	-0.236283	-0.129514	-0.09847	-1.28545	-0.216675	0.896411	0.217053	-0.450833	-0.979935	-0.850797	0.400364	-0.756294	-0.389714	-1.58797	-0.341138	-0.114042	-0.621415	-0.279704	-0.617548	-0.20418	0.503576	4.44688	-0.0969744	-0.635219	-0.537099	0.778869	-0.156938	-0.0508261
E5.5_P11.P6.P10_cell73_embryo7_single	E5.5	1.21477	-0.171333	-0.233586	0.257781	0.975672	-0.601202	-0.45189	-0.48711	0.749633	-0.129514	1.35214	0.0727698	-0.216675	0.453435	0.649477	-0.450833	1.17592	2.61086	1.01488	0.174728	-0.389714	1.44391	1.70466	-0.114042	1.26146	-0.279704	-0.617548	-0.20418	0.952568	-0.323314	-0.0969744	-0.5677	1.59362	0.313741	-0.156938	-0.0508261
E5.5_P11.P6.P10_cell74_embryo7_single	E5.5	-0.11152	-0.171333	-0.233586	1.78663	0.588646	0.749663	-0.45189	1.74367	1.0298	-0.129514	0.781621	1.07865	-0.216675	1.47837	0.499352	-0.450833	0.495605	-0.531401	0.761767	1.80101	-0.389714	0.618194	-0.341138	-0.114042	-0.621415	-0.279704	-0.150359	-0.20418	-0.0950043	1.4365	-0.0969744	-0.0651844	-0.537099	0.162711	-0.156938	-0.0508261
E5.5_P11.P6.P10_cell76_embryo7_single	E5.5	0.781168	-0.171333	-0.233586	0.482605	1.17515	-0.512977	-0.45189	-0.48711	-0.21623	-0.129514	1.24881	0.258963	-0.216675	0.0587675	0.502708	-0.450833	1.05444	-0.850797	0.752139	-0.756294	0.714211	0.977252	2.43023	-0.114042	-0.621415	-0.279704	-0.617548	-0.20418	-0.994691	0.583915	-0.0969744	-0.635219	-0.537099	1.25665	-0.156938	-0.0508261
E5.5_P11.P6.P10_cell77_embryo7_single	E5.5	2.86291	-0.171333	-0.233586	-0.0325112	1.44957	-0.275376	-0.45189	0.771789	0.754617	-0.129514	0.526648	0.364825	-0.216675	2.0378	0.613379	3.22911	0.796528	-0.00456962	1.61277	-0.756294	0.681629	1.88818	-0.341138	-0.114042	0.460905	2.30594	-0.617548	-0.20418	0.454115	-0.444287	-0.0969744	2.1422	-0.0976273	1.61965	-0.156938	-0.0508261
E5.5_P11.P6.P10_cell78_embryo7_single	E5.5	-0.504853	0.646995	-0.233586	-0.152196	0.804619	-0.601202	-0.45189	-0.48711	-0.824838	-0.129514	0.696499	-0.413248	-0.216675	0.606934	0.723305	-0.27107	1.0584	-0.684659	0.704729	-0.756294	-0.389714	0.987191	-0.341138	-0.114042	3.63094	-0.279704	4.01562	-0.20418	-0.993792	-0.704122	-0.0969744	-0.635219	-0.537099	0.65902	-0.156938	-0.0508261
E5.5_P11.P6.P10_cell79_embryo7_single	E5.5	-0.806504	-0.171333	-0.233586	0.363739	1.02504	-0.601202	-0.45189	0.716565	-0.850017	-0.129514	0.999952	0.958396	-0.216675	0.67591	0.35679	-0.450833	0.696208	-0.850797	0.509389	1.1226	-0.389714	0.193484	-0.341138	-0.114042	-0.621415	-0.279704	-0.242697	-0.20418	-1.65813	-0.704122	-0.0969744	-0.635219	-0.537099	0.537068	-0.156938	-0.0508261
E5.5_P11.P6.P10_cell80_embryo7_single	E5.5	1.27995	-0.171333	-0.233586	-0.0484542	1.03557	-0.601202	-0.45189	-0.48711	1.10643	-0.129514	1.18835	0.699068	-0.216675	1.05046	0.451371	-0.450833	0.858655	-0.850797	0.94933	1.18082	-0.389714	0.830858	-0.341138	-0.114042	0.655527	-0.279704	-0.617548	-0.20418	0.764946	0.0631385	-0.0969744	1.57591	2.8264	1.46196	-0.156938	-0.0508261
E5.5_P11.P6.P10_cell82_embryo7_double	E5.5	-0.806504	-0.171333	-0.233586	0.606057	0.757183	-0.601202	-0.45189	1.70391	-0.919798	-0.129514	1.16869	1.14477	-0.216675	1.10242	0.720382	2.20267	0.949949	0.199999	0.44949	-0.756294	-0.389714	1.06467	-0.341138	-0.114042	0.77643	-0.279704	-0.617548	-0.20418	-0.684359	-0.704122	-0.0969744	-0.635219	-0.537099	1.56437	-0.156938	-0.0508261
E5.5_P11.P6.P10_cell84_embryo7_VE	E6.5_VE	0.232702	-0.171333	7.11219	-0.362187	0.722637	-0.601202	-0.45189	-0.48711	-1.928	-0.129514	-1.83882	-1.49798	-0.216675	-1.97564	0.351116	-0.450833	0.0870045	0.480798	-0.169161	-0.756294	-0.389714	0.253945	-0.341138	-0.114042	-0.621415	-0.279704	-0.617548	-0.20418	1.79106	-0.704122	-0.0969744	-0.635219	0.270568	-0.274092	-0.156938	-0.0508261
E5.5_P11.P6.P10_cell85_embryo7_single	E5.5	-0.806504	-0.171333	-0.233586	0.387213	0.803158	-0.601202	-0.45189	-0.48711	1.20975	-0.129514	1.09184	0.798562	-0.216675	1.07817	0.399739	-0.450833	0.587351	-0.746719	0.426278	0.949486	-0.389714	0.966692	1.04964	5.45881	-0.56117	-0.279704	-0.617548	-0.20418	1.53537	-0.607937	-0.0969744	-0.44388	-0.537099	0.481364	-0.156938	-0.0508261
E5.5_P11.P6.P10_cell89_embryo7_single	E5.5	1.03786	-0.171333	-0.233586	0.932871	0.905879	-0.601202	-0.45189	-0.413817	0.374095	-0.129514	0.915833	0.565086	-0.216675	0.968731	0.270936	-0.450833	0.347895	-0.850797	0.508432	1.13308	-0.389714	0.902155	-0.341138	-0.114042	-0.621415	-0.279704	-0.453458	-0.20418	1.55222	-0.357315	-0.0969744	1.1817	-0.537099	0.601295	-0.156938	-0.0508261
E5.5_P11.P6.P10_cell92_embryo7_single	E5.5	1.78856	-0.171333	-0.233586	0.269099	0.923476	-0.601202	-0.45189	-0.48711	-0.339322	-0.129514	0.870543	0.64094	-0.216675	0.0433307	0.789766	5.6914	1.1977	-0.850797	0.699642	-0.640055	-0.389714	0.553536	-0.341138	-0.114042	-0.621415	-0.279704	-0.617548	-0.20418	-1.69444	-0.643872	-0.0969744	-0.635219	-0.537099	1.0579	-0.156938	-0.0508261
E5.5_P11.P6.P10_cell93_embryo7_single	E5.5	1.04795	-0.171333	-0.233586	0.835264	0.964296	-0.601202	-0.45189	-0.48711	-0.611218	-0.129514	0.881959	1.25084	-0.216675	-0.666825	0.682734	-0.450833	1.30065	2.37912	0.600893	-0.756294	-0.389714	1.08152	0.646212	-0.114042	0.331862	-0.279704	-0.500053	-0.20418	0.431175	-0.704122	-0.0969744	-0.635219	-0.537099	-0.125343	-0.156938	-0.0508261
E5.5_P11.P6.P10_cell94_embryo7_double	E5.5	1.32207	-0.171333	-0.233586	0.246357	0.551844	-0.601202	-0.45189	-0.48711	1.69365	-0.129514	0.073618	-1.18493	-0.216675	-1.16298	0.373336	-0.450833	0.688765	-0.850797	0.46551	1.15477	-0.107459	-0.427225	-0.341138	-0.114042	-0.621415	-0.279704	-0.617548	-0.20418	-0.224682	1.00318	-0.0969744	-0.635219	-0.104605	0.0780598	-0.156938	-0.0508261
E5.5_P11.P6.P10_cell96_embryo7_VE	E6.5_VE	-0.806504	-0.171333	4.55444	-0.440905	1.13375	1.23559	-0.45189	-0.48711	-0.0432739	-0.129514	1.10853	-0.508984	-0.216675	-0.0255816	0.460752	-0.450833	0.421723	2.94316	-0.0752231	-0.756294	-0.389714	-1.58797	-0.341138	-0.114042	-0.621415	-0.279704	1.27461	-0.20418	-0.546307	-0.704122	-0.0969744	-0.635219	-0.537099	-1.18193	-0.156938	-0.0508261
E5.5_P11.P6.P10_cell97_embryo8_single	E5.5	0.214848	-0.171333	-0.233586	0.689375	0.8414	-0.601202	-0.45189	0.496618	-0.884489	-0.129514	0.608043	-0.575407	-0.216675	1.20169	0.718861	2.15985	0.680059	-0.850797	0.98541	-0.238905	-0.3165	0.698691	-0.341138	-0.114042	-0.621415	-0.279704	0.956269	-0.20418	0.284179	-0.704122	-0.0969744	-0.557783	-0.537099	1.02334	-0.156938	-0.0508261
E5.5_P11.P6.P10_cell98_embryo8_single	E5.5	-0.273353	-0.171333	-0.233586	1.25629	0.800193	-0.601202	-0.45189	-0.48711	-1.27503	-0.129514	0.108873	1.20996	-0.216675	0.767449	0.345467	-0.450833	0.288681	1.04109	0.662294	0.592906	-0.389714	0.377912	-0.341138	-0.114042	1.05172	-0.279704	-0.617548	-0.20418	0.48629	0.584125	-0.0969744	0.893388	3.38785	0.580825	-0.156938	-0.0508261
E5.5_P11.P6.P10_cell99_embryo8_single	E5.5	-0.806504	-0.171333	-0.233586	-0.997456	0.78794	-0.601202	-0.45189	-0.48711	0.0601822	-0.129514	0.385248	-0.00222698	-0.216675	0.183817	0.456071	-0.450833	0.451748	-0.208205	0.908842	1.58986	0.356371	0.600349	-0.341138	-0.114042	0.891111	-0.279704	2.30541	-0.20418	-0.370527	-0.678019	-0.0969744	1.38958	-0.537099	0.24461	-0.156938	-0.0508261
E5.5_P11.P6.P10_cell100_embryo8_single	E5.5	-0.806504	-0.171333	-0.233586	-0.181844	1.19332	-0.601202	0.022789	-0.48711	-0.716023	-0.129514	0.393446	0.847013	-0.216675	0.875329	0.807056	1.01048	0.698292	-0.0267427	0.939425	-0.285042	-0.0228227	0.209581	-0.341138	-0.114042	-0.621415	-0.279704	-0.396173	-0.20418	0.563932	-0.704122	-0.0969744	-0.635219	-0.537099	0.635299	-0.156938	-0.0508261
E5.5_P11.P6.P10_cell101_embryo8_single	E5.5	-0.806504	-0.171333	-0.233586	-1.34575	1.02934	-0.601202	-0.45189	-0.48711	-1.43323	-0.129514	0.321557	-0.832026	-0.216675	-0.641347	0.313008	-0.450833	1.03255	-0.850797	0.446787	-0.756294	-0.389714	-0.353856	-0.341138	-0.114042	-0.621415	-0.279704	1.82855	-0.20418	-1.69444	-0.704122	-0.0969744	-0.635219	-0.537099	1.3615	-0.156938	-0.0508261
E5.5_P11.P6.P10_cell102_embryo8_single	E5.5	-0.806504	-0.171333	-0.233586	1.79363	0.744404	0.275855	-0.45189	-0.150862	-0.609483	-0.129514	0.241125	0.34616	-0.216675	-0.415413	0.314441	-0.450833	0.163088	-0.696972	0.618173	-0.756294	-0.0673986	0.665079	-0.341138	-0.114042	-0.479408	0.253166	-0.617548	-0.20418	1.76975	-0.426111	1.99703	-0.635219	0.32837	-0.184378	-0.156938	-0.0508261
E5.5_P11.P6.P10_cell103_embryo8_single	E5.5	-0.806504	-0.171333	-0.233586	-0.446094	1.12195	-0.601202	-0.45189	-0.48711	-1.928	-0.129514	-1.98453	-0.331134	-0.216675	0.372441	0.407759	-0.203549	0.471067	-0.80896	0.50838	-0.756294	-0.389714	0.655712	-0.341138	-0.114042	-0.621415	-0.279704	-0.617548	-0.20418	1.23723	-0.684729	-0.0969744	-0.635219	-0.537099	-0.497246	-0.156938	-0.0508261
E5.5_P11.P6.P10_cell104_embryo8_single	E5.5	-0.806504	-0.171333	-0.233586	-1.17664	1.08298	-0.601202	-0.45189	-0.48711	-1.74336	-0.129514	-0.0561308	-0.83263	-0.216675	1.11766	0.559456	-0.450833	0.830444	-0.850797	0.47965	-0.756294	-0.389714	0.108902	-0.341138	-0.114042	1.33734	-0.279704	-0.40934	-0.20418	0.258334	-0.522262	-0.0969744	-0.635219	-0.537099	0.61702	-0.156938	-0.0508261
E5.5_P11.P6.P10_cell105_embryo8_single	E5.5	0.478842	-0.171333	-0.233586	-0.562937	0.782483	-0.601202	-0.45189	-0.48711	0.293778	-0.129514	0.618793	-0.499184	-0.216675	1.08745	0.166872	-0.450833	0.279502	2.07313	0.771645	-0.756294	-0.389714	-0.440143	-0.341138	-0.114042	-0.621415	-0.279704	-0.617548	-0.20418	-0.0449396	1.21894	-0.0969744	-0.635219	-0.537099	-0.69201	-0.156938	-0.0508261
E5.5_P11.P6.P10_cell107_embryo8_single	E5.5	0.17826	-0.171333	-0.233586	-1.2579	0.761607	-0.601202	-0.45189	2.73528	-0.579986	-0.129514	0.151922	-0.802156	3.62226	-1.527	0.66727	-0.450833	0.770095	-0.420364	0.552079	1.59333	-0.389714	0.810019	-0.341138	-0.114042	-0.621415	-0.279704	-0.617548	-0.20418	0.0559995	3.28134	-0.0969744	-0.635219	0.0550682	-0.39107	-0.156938	-0.0508261
E5.5_P11.P6.P10_cell108_embryo8_single	E5.5	-0.806504	-0.171333	-0.233586	-0.508291	0.547509	-0.601202	0.621608	-0.48711	0.0395482	-0.129514	0.665679	0.462791	-0.216675	0.999145	0.25989	2.48328	0.272916	-0.850797	0.374044	1.71401	-0.389714	-0.573245	-0.341138	-0.114042	-0.621415	-0.279704	1.23249	0.225682	0.640026	-0.398019	-0.0969744	-0.635219	-0.537099	0.489345	-0.156938	-0.0508261
E5.5_P11.P6.P10_cell109_embryo8_single	E5.5	-0.806504	-0.171333	-0.233586	0.649155	0.829182	-0.601202	-0.270234	-0.48711	0.760159	-0.129514	0.580188	0.732528	-0.216675	0.947901	0.677467	-0.450833	0.715981	-0.804017	1.08667	-0.689066	-0.389714	1.50212	-0.341138	-0.114042	-0.621415	-0.279704	0.521852	-0.20418	-0.97998	1.74164	-0.0969744	0.524559	-0.537099	0.161384	-0.156938	-0.0508261
E5.5_P11.P6.P10_cell110_embryo8_single	E5.5	-0.806504	-0.171333	-0.233586	-0.327322	0.726413	-0.254142	-0.45189	-0.48711	1.68573	-0.129514	0.59965	0.201752	-0.216675	-0.219546	0.769283	0.898609	-0.158163	-0.850797	0.957272	-0.718789	-0.298797	0.949147	-0.341138	-0.114042	-0.621415	-0.279704	-0.617548	-0.20418	-1.38154	1.77276	-0.0969744	-0.635219	-0.537099	0.20508	-0.156938	-0.0508261
E5.5_P11.P6.P10_cell111_embryo8_single	E5.5	-0.806504	-0.171333	-0.233586	-0.473451	-0.0332164	-0.601202	-0.20026	-0.48711	-0.853764	-0.129514	-0.0331633	-0.379136	-0.216675	-0.653649	-0.0281965	-0.450833	-0.522675	-0.850797	0.125328	-0.756294	-0.389714	-0.0318271	-0.341138	-0.114042	2.23271	-0.279704	-0.360323	-0.20418	0.708825	0.886633	-0.0969744	1.07183	-0.537099	-0.706056	-0.156938	-0.0508261
E5.5_P11.P6.P10_cell112_embryo8_single	E5.5	-0.806504	-0.171333	-0.233586	0.522906	0.934154	-0.601202	-0.45189	-0.48711	-0.856205	-0.129514	0.567052	0.961808	-0.216675	1.34309	0.517844	1.16761	0.404634	0.0633599	0.816537	-0.756294	-0.389714	0.295894	-0.0127775	-0.114042	-0.446355	-0.279704	-0.286169	-0.20418	0.917593	0.221663	-0.0969744	-0.635219	-0.537099	1.12364	-0.156938	-0.0508261
E5.5_P11.P6.P10_cell113_embryo8_single	E5.5	0.863504	-0.171333	-0.233586	0.327521	0.949627	-0.601202	-0.45189	-0.48711	-0.35222	-0.129514	0.0193599	-0.18346	3.13839	-1.34429	0.252345	-0.450833	0.610313	-0.503011	-0.0675537	-0.698043	-0.389714	-0.944801	-0.341138	-0.114042	0.380847	-0.279704	-0.617548	-0.20418	1.69681	-0.704122	-0.0969744	-0.635219	-0.537099	0.47583	-0.156938	-0.0508261
E5.5_P11.P6.P10_cell114_embryo8_single	E5.5	2.93648	-0.171333	-0.233586	-0.817596	0.852287	-0.601202	-0.45189	-0.48711	-0.346394	-0.129514	0.69242	0.455259	-0.216675	1.19062	0.510274	-0.450833	0.558285	-0.850797	0.8099	1.22537	1.42075	0.716079	-0.341138	-0.114042	-0.621415	-0.279704	-0.617548	-0.20418	0.489929	2.5856	-0.0969744	-0.635219	1.08851	0.870395	-0.156938	-0.0508261
E5.5_P11.P6.P10_cell116_embryo8_single	E5.5	0.264653	-0.171333	-0.233586	-0.14613	1.09846	-0.601202	-0.45189	-0.453793	-1.24894	-0.129514	0.733514	1.03478	-0.216675	1.63816	0.441989	-0.450833	0.701074	-0.482779	0.62718	-0.267959	-0.389714	0.783842	-0.341138	-0.114042	-0.621415	-0.279704	-0.617548	-0.20418	-0.102683	-0.704122	-0.0969744	-0.635219	-0.537099	1.16185	-0.156938	-0.0508261
E5.5_P11.P6.P10_cell119_embryo8_single	E5.5	-0.806504	-0.171333	-0.233586	0.120126	0.817654	-0.601202	-0.45189	0.841422	-1.68682	-0.129514	0.422838	-0.121759	-0.216675	-0.775256	0.256147	-0.450833	0.444068	1.05353	0.645845	-0.756294	-0.0843891	1.46593	0.151928	-0.114042	-0.621415	-0.279704	-0.617548	-0.20418	0.267484	1.76604	-0.0969744	-0.635219	-0.537099	0.931122	-0.156938	-0.0508261
E5.5_P11.P6.P10_cell120_embryo8_single	E5.5	-0.806504	-0.171333	-0.233586	-1.3066	0.73825	1.00354	-0.45189	2.37745	-1.50947	-0.129514	0.707876	0.791399	-0.216675	1.77175	0.445199	-0.450833	0.53466	-0.399493	0.909488	-0.203321	-0.389714	0.0683938	-0.341138	-0.114042	-0.212263	-0.279704	2.01512	-0.20418	0.273786	-0.704122	-0.0969744	-0.635219	0.853397	0.790153	-0.156938	-0.0508261
E5.5_P11.P6.P10_cell121_embryo8_single	E5.5	1.44836	-0.171333	-0.233586	0.760742	0.821167	-0.601202	-0.45189	-0.48711	-1.928	-0.129514	0.778402	1.93572	-0.216675	0.992143	0.675588	-0.450833	0.998553	-0.793643	1.07095	-0.267419	-0.389714	-0.0435253	-0.341138	-0.114042	1.86547	-0.279704	-0.617548	-0.20418	-0.15144	-0.4981	-0.0969744	-0.635219	0.126035	0.631241	-0.156938	-0.0508261
E5.5_P11.P6.P10_cell123_embryo8_single	E5.5	-0.806504	0.0281095	-0.233586	-0.7119	0.738265	1.46636	-0.45189	-0.48711	-0.711814	-0.129514	0.492884	-0.0555282	-0.216675	0.474942	0.459104	-0.450833	0.538057	-0.185541	0.623037	-0.756294	0.222986	0.423315	-0.341138	-0.114042	1.08357	-0.279704	-0.617548	-0.20418	0.595438	0.756924	-0.0969744	-0.635219	-0.371222	0.0598207	-0.156938	-0.0508261
E5.5_P11.P6.P10_cell124_embryo8_single	E5.5	-0.806504	-0.171333	-0.233586	0.712022	0.905777	-0.563758	-0.45189	-0.48711	-1.30352	-0.129514	0.0382124	0.298851	-0.216675	1.37013	0.252603	3.02269	0.28165	-0.850797	0.57101	1.19239	-0.389714	1.63045	-0.341138	-0.114042	-0.403972	-0.279704	-0.617548	-0.20418	0.918568	0.576672	-0.0969744	-0.635219	-0.492648	0.169326	-0.156938	-0.0508261
E5.5_P11.P6.P10_cell125_embryo8_single	E5.5	-0.806504	-0.171333	-0.233586	0.485592	0.92461	-0.601202	-0.45189	-0.48711	0.010386	-0.129514	0.572034	0.281407	-0.216675	0.442801	0.585713	-0.450833	0.673146	-0.796593	0.554813	-0.756294	-0.389714	-0.199921	-0.341138	-0.114042	0.780426	1.65786	2.06697	-0.20418	-1.46626	-0.704122	-0.0969744	1.32104	-0.537099	0.916692	-0.156938	-0.0508261
E5.5_P11.P6.P10_cell126_embryo8_single	E5.5	-0.806504	-0.171333	-0.233586	0.426202	1.0551	1.08933	-0.45189	0.732241	-1.49977	-0.129514	0.844381	-0.244416	-0.216675	1.71982	0.507501	-0.450833	0.935541	-0.850797	0.52217	-0.756294	-0.389714	0.656719	-0.341138	-0.114042	-0.621415	-0.279704	-0.617548	-0.20418	-0.891021	0.800821	-0.0969744	-0.635219	-0.537099	0.0160668	-0.156938	-0.0508261
E5.5_P11.P6.P10_cell127_embryo8_single	E5.5	-0.64772	-0.171333	-0.233586	0.407799	1.06219	-0.601202	3.47285	-0.204428	-0.518778	-0.129514	0.951506	0.401453	-0.216675	0.451211	0.592614	-0.450833	0.693872	-0.850797	0.90756	1.2358	-0.389714	1.35441	-0.341138	-0.114042	-0.621415	-0.279704	1.73351	-0.20418	0.83517	-0.323945	-0.0969744	-0.215329	1.81184	0.658271	-0.156938	-0.0508261
E5.5_P11.P6.P10_cell128_embryo8_single	E5.5	0.863819	-0.171333	-0.233586	1.15436	0.756703	-0.45546	-0.45189	-0.48711	1.75257	-0.129514	1.08167	-0.583479	-0.216675	0.726885	0.40378	-0.450833	0.4427	-0.159214	0.611272	-0.395341	-0.300468	1.3919	-0.341138	-0.114042	2.98317	-0.279704	0.308515	-0.20418	-0.50618	0.121496	-0.0969744	1.2301	-0.537099	1.06846	-0.156938	-0.0508261
E5.5_P11.P6.P10_cell129_embryo8_single	E5.5	-0.806504	-0.171333	-0.233586	0.633394	1.13613	-0.601202	-0.45189	-0.48711	-1.70876	-0.129514	0.519873	-1.17472	-0.216675	0.604195	0.395527	-0.450833	1.0351	-0.850797	0.80303	-0.756294	-0.389714	0.281343	-0.341138	-0.114042	1.27445	-0.279704	-0.617548	-0.20418	1.50116	-0.704122	-0.0969744	-0.635219	-0.537099	0.298102	-0.156938	-0.0508261
E5.5_P11.P6.P10_cell130_embryo8_single	E5.5	-0.806504	-0.171333	-0.233586	-1.39098	1.00313	-0.601202	-0.45189	1.7433	-1.53115	-0.129514	0.700107	0.636861	-0.216675	0.903	0.51423	-0.450833	0.837606	-0.850797	0.86492	0.403604	-0.389714	0.918948	-0.341138	-0.114042	0.149146	-0.279704	0.0881539	-0.20418	0.789822	0.557823	-0.0969744	-0.0349245	-0.537099	0.453306	-0.156938	-0.0508261
E5.5_P11.P6.P10_cell131_embryo8_single	E5.5	-0.463527	-0.171333	-0.233586	-0.175286	1.16987	-0.545106	-0.45189	-0.48711	0.0427001	-0.129514	0.871567	0.484921	-0.216675	1.82986	0.693853	-0.450833	1.30335	-0.850797	1.26716	-0.756294	-0.389714	1.61332	2.59042	4.10976	-0.621415	-0.279704	-0.617548	-0.20418	0.876937	-0.704122	-0.0969744	-0.635219	-0.537099	0.757446	-0.156938	-0.0508261
E5.5_P11.P6.P10_cell132_embryo8_single	E5.5	-0.281699	-0.171333	-0.233586	-0.789312	1.10833	-0.601202	-0.45189	1.85449	0.98351	-0.129514	0.693466	-0.42502	-0.216675	0.717115	0.691825	-0.450833	1.12099	-0.850797	0.956353	-0.756294	-0.389714	1.05368	-0.341138	-0.114042	-0.230037	-0.279704	-0.187048	-0.20418	1.1071	0.681886	-0.0969744	-0.635219	-0.537099	0.983753	-0.156938	-0.0508261
E5.5_P11.P6.P10_cell133_embryo8_single	E5.5	-0.806504	-0.171333	-0.233586	0.0546597	0.880237	-0.525117	0.510168	-0.48711	-0.367246	-0.129514	0.762536	0.54524	-0.216675	0.453081	0.454754	-0.450833	0.738155	-0.534815	0.918127	1.15645	-0.389714	0.350792	-0.341138	-0.114042	0.197739	-0.279704	0.670369	-0.20418	-0.0305396	-0.356898	-0.0969744	-0.513844	-0.537099	0.462521	-0.156938	-0.0508261
E5.5_P11.P6.P10_cell134_embryo8_single	E5.5	-0.806504	-0.171333	-0.233586	0.0486505	1.31354	1.03579	-0.45189	-0.48711	-0.28765	-0.129514	0.67212	0.16095	-0.216675	0.888445	0.563987	-0.450833	0.888905	1.65214	1.05712	1.68808	-0.389714	0.595706	-0.341138	-0.114042	-0.621415	-0.279704	-0.617548	-0.20418	1.18933	-0.483763	-0.0969744	1.20221	-0.45285	1.2012	-0.156938	-0.0508261
E5.5_P11.P6.P10_cell135_embryo8_single	E5.5	-0.775516	-0.171333	-0.233586	0.086004	0.853078	0.590242	-0.45189	0.31717	-0.0690444	-0.129514	0.71414	0.327857	-0.216675	0.838668	0.392722	-0.450833	0.57829	1.41296	0.592591	1.5868	-0.389714	1.27493	-0.1504	-0.114042	1.06086	2.34848	-0.617548	-0.20418	0.69691	0.879171	-0.0969744	-0.635219	0.025584	0.241086	-0.156938	-0.0508261
E5.5_P11.P6.P10_cell136_embryo8_single	E5.5	-0.806504	-0.171333	-0.233586	-0.929306	0.68871	-0.601202	-0.45189	-0.48711	-0.796582	-0.129514	0.641735	1.06473	-0.216675	0.212313	0.150378	-0.450833	0.273818	2.21336	0.574839	-0.561748	-0.389714	0.68036	2.26469	-0.114042	-0.621415	-0.279704	-0.0865123	-0.20418	-0.504874	0.877514	-0.0969744	0.0428355	-0.537099	0.0974113	-0.156938	-0.0508261
E5.5_P11.P6.P10_cell137_embryo8_single	E5.5	0.408848	-0.171333	-0.233586	0.0191364	0.963049	-0.601202	-0.45189	0.723916	-1.48803	-0.129514	0.597277	0.944383	-0.216675	0.866636	0.175872	1.3075	-0.216191	-0.264979	0.775526	1.27118	0.146758	0.0694972	-0.341138	-0.114042	-0.398073	-0.279704	1.45501	-0.20418	0.695824	-0.704122	-0.0969744	-0.635219	-0.537099	0.28506	-0.156938	-0.0508261
E5.5_P11.P6.P10_cell138_embryo8_single	E5.5	-0.806504	-0.171333	-0.233586	-1.50723	1.10555	1.25365	-0.45189	-0.48711	1.15765	-0.129514	0.911531	1.1288	-0.216675	0.790654	0.641173	2.587	0.715386	-0.850797	0.829544	-0.756294	4.24688	-0.271923	2.20135	-0.114042	-0.125387	-0.279704	-0.617548	0.974894	0.227174	-0.704122	-0.0969744	-0.0901021	-0.537099	-0.0500957	-0.156938	-0.0508261
E5.5_P11.P6.P10_cell139_embryo8_single	E5.5	-0.806504	-0.171333	-0.233586	0.732897	0.890169	-0.601202	0.21009	2.06537	-0.721537	-0.129514	0.669539	1.34427	7.30013	1.27004	0.514428	-0.450833	0.89387	0.894288	1.01589	0.0816812	0.742941	0.358646	-0.341138	-0.114042	-0.621415	-0.279704	0.156939	-0.20418	1.19112	-0.704122	-0.0969744	-0.285985	1.35352	1.04636	-0.156938	-0.0508261
E5.5_P11.P6.P10_cell140_embryo8_single	E5.5	-0.51648	-0.171333	-0.233586	-0.0378408	0.979036	-0.601202	-0.45189	-0.48711	-0.419414	-0.129514	1.02401	1.3344	-0.216675	1.64945	0.519401	-0.450833	0.829073	1.95491	1.05743	-0.756294	-0.389714	1.01109	-0.341138	-0.114042	-0.621415	-0.279704	-0.617548	-0.20418	-0.210686	-0.127419	-0.0969744	-0.635219	-0.537099	0.665906	-0.156938	-0.0508261
E5.5_P11.P6.P10_cell141_embryo8_single	E5.5	0.227349	-0.171333	-0.233586	0.423808	1.00013	-0.601202	-0.45189	-0.48711	-0.560587	-0.129514	0.512065	1.3878	0.951558	1.22048	0.372208	-0.450833	0.801287	1.33354	0.878173	1.14009	-0.22261	0.103478	-0.341138	-0.114042	-0.621415	-0.279704	-0.303954	-0.20418	0.494378	-0.502498	-0.0969744	-0.635219	-0.492992	0.658432	-0.156938	-0.0508261
E5.5_P11.P6.P10_cell142_embryo8_single	E5.5	0.805764	-0.171333	-0.233586	1.22609	1.13975	-0.601202	0.438358	-0.48711	0.440496	-0.129514	0.686419	1.10755	-0.216675	1.66762	0.284754	-0.450833	0.619614	0.850447	0.955688	0.999795	1.18401	0.525769	-0.341138	-0.114042	-0.621415	-0.279704	0.190073	-0.20418	1.53327	-0.509933	-0.0969744	-0.635219	-0.537099	1.22127	-0.156938	-0.0508261
E5.5_P11.P6.P10_cell143_embryo8_single	E5.5	-0.390787	-0.171333	-0.233586	1.87497	0.694733	0.479228	0.422061	-0.48711	0.689409	-0.129514	0.550668	0.370861	-0.216675	0.942919	0.44714	-0.450833	1.03725	1.6658	0.981877	-0.756294	-0.389714	0.61296	-0.341138	-0.114042	1.48699	-0.279704	-0.617548	-0.20418	2.30275	-0.704122	-0.0969744	0.980322	4.13517	1.8847	-0.156938	-0.0508261
E5.5_P11.P6.P10_cell144_embryo8_single	E5.5	-0.806504	-0.171333	-0.233586	0.411831	1.2059	-0.601202	-0.45189	2.25261	-1.09251	-0.129514	0.541781	1.08368	-0.216675	2.03056	0.424152	-0.450833	0.50234	-0.850797	1.22337	-0.756294	4.15749	1.31186	-0.341138	-0.114042	-0.621415	-0.279704	-0.617548	-0.20418	0.0911898	-0.612329	-0.0969744	-0.604005	-0.537099	1.26638	-0.156938	-0.0508261
E5.5_P1_cell1_embryo9_single	E5.5	1.06867	-0.171333	-0.233586	1.11302	1.0374	-0.601202	-0.0786256	0.453464	0.309123	-0.129514	1.03771	0.397871	-0.216675	0.850746	0.812824	-0.450833	1.03791	0.435752	0.926369	1.00224	-0.389714	0.579826	-0.341138	-0.114042	-0.621415	-0.279704	1.89603	-0.20418	1.04045	-0.704122	-0.0969744	2.50944	-0.537099	0.160377	-0.156938	-0.0508261
E5.5_P1_cell2_embryo9_single	E5.5	1.18823	-0.171333	-0.233586	-0.305989	0.265981	1.01058	0.975952	-0.48711	1.86167	-0.129514	0.681329	-0.133839	-0.216675	0.903076	0.363379	0.1131	1.05386	-0.222917	0.72592	-0.37842	-0.389714	0.388321	1.36943	-0.114042	-0.585489	-0.279704	0.522361	-0.20418	-0.986123	1.66312	-0.0969744	-0.49193	-0.537099	0.862455	-0.156938	-0.0508261
E5.5_P1_cell3_embryo9_single	E5.5	-0.739896	-0.171333	-0.233586	0.577086	0.610416	0.42358	-0.45189	-0.48711	1.38246	-0.129514	0.507227	0.0139012	-0.216675	-0.90888	0.308211	-0.368649	0.748183	-0.850797	0.667514	2.2507	-0.389714	1.35045	-0.341138	-0.114042	0.964905	-0.279704	-0.238826	-0.20418	-0.787247	-0.366595	-0.0969744	-0.635219	-0.537099	0.948361	-0.156938	-0.0508261
E5.5_P1_cell5_embryo9_single	E5.5	-0.463174	-0.171333	-0.233586	0.432405	0.875441	-0.601202	-0.45189	-0.48711	1.71927	-0.129514	0.702297	0.576739	-0.216675	0.034666	0.605291	2.71769	0.630549	-0.850797	0.553242	-0.756294	2.21592	0.825505	2.57479	-0.114042	0.596519	-0.279704	-0.617548	-0.20418	0.711145	-0.704122	-0.0969744	1.9146	-0.537099	-0.112238	-0.156938	-0.0508261
E5.5_P1_cell7_embryo9_single	E5.5	2.3722	-0.171333	-0.233586	-0.159224	1.14949	-0.601202	-0.45189	-0.48711	-1.00956	-0.129514	0.839808	-0.602217	-0.216675	-0.0236107	0.373374	-0.450833	1.43092	-0.850797	0.55305	-0.756294	-0.389714	0.724994	3.42382	-0.114042	1.60108	-0.279704	-0.617548	-0.20418	-1.49093	-0.704122	-0.0969744	-0.635219	-0.537099	0.761954	-0.156938	-0.0508261
E5.5_P1_cell8_embryo9_single	E5.5	-0.806504	-0.171333	-0.233586	1.01466	0.766193	-0.601202	-0.45189	-0.48711	0.908334	-0.129514	1.12435	-0.126754	-0.216675	2.12539	0.607445	4.04891	1.12599	-0.850797	0.562305	-0.391523	-0.389714	1.2172	-0.341138	-0.114042	-0.621415	-0.279704	3.89143	-0.20418	-1.15963	-0.704122	-0.0969744	0.720465	-0.537099	-0.134722	-0.156938	-0.0508261
E5.5_P1_cell9_embryo9_single	E5.5	1.90984	-0.171333	-0.233586	0.680061	0.999876	0.734542	-0.45189	-0.48711	1.28327	-0.129514	0.983385	0.35414	-0.216675	1.89028	0.29922	-0.450833	1.33468	-0.850797	0.847666	-0.756294	-0.389714	2.21907	-0.341138	-0.114042	0.226748	-0.279704	-0.617548	-0.20418	-1.13231	0.175657	-0.0969744	-0.635219	-0.537099	0.399853	-0.156938	-0.0508261
E5.5_P1_cell10_embryo9_single	E5.5	-0.806504	-0.171333	-0.233586	0.707251	0.891208	-0.601202	-0.45189	-0.48711	0.690076	-0.129514	0.884427	-0.0761033	-0.216675	1.21638	0.746051	-0.450833	1.00464	1.17452	0.654854	-0.257335	-0.341888	0.460931	-0.341138	-0.114042	-0.621415	-0.279704	-0.617548	-0.20418	-0.5791	-0.0874725	-0.0969744	-0.635219	4.17142	0.169017	-0.156938	-0.0508261
E5.5_P1_cell11_embryo9_single	E5.5	0.205251	-0.171333	-0.233586	0.904136	0.923503	-0.286174	-0.351952	-0.130596	0.600777	-0.129514	0.609422	0.462716	-0.216675	0.476197	0.572856	-0.450833	1.29069	0.180948	1.03858	-0.121485	-0.389714	0.542826	2.42664	-0.114042	2.55812	-0.279704	-0.617548	-0.20418	1.65999	-0.704122	-0.0969744	1.83166	-0.537099	0.421123	-0.156938	-0.0508261
E5.5_P1_cell14_embryo9_single	E5.5	-0.806504	0.617321	-0.233586	-0.391947	0.894057	0.754406	-0.45189	-0.48711	-0.284236	-0.129514	0.428212	0.85948	-0.216675	1.19767	0.421054	-0.450833	0.605607	0.471029	0.505829	0.695062	-0.389714	1.19379	-0.341138	-0.114042	-0.621415	-0.279704	-0.617548	-0.20418	0.611845	0.229632	-0.0969744	1.69104	-0.537099	0.42453	-0.156938	-0.0508261
E5.5_P1_cell15_embryo9_single	E5.5	0.573221	-0.171333	-0.233586	-0.473816	0.710689	0.767165	-0.45189	1.40095	0.892374	-0.129514	0.603308	1.09243	-0.216675	0.809081	0.795609	0.13872	0.86834	-0.321882	0.816934	0.202824	0.307894	0.944535	-0.341138	-0.114042	2.1565	-0.279704	-0.617548	-0.20418	0.237993	2.14945	-0.0969744	-0.635219	-0.537099	0.780618	-0.156938	-0.0508261
E5.5_P1_cell16_embryo9_single	E5.5	-0.741636	-0.171333	-0.233586	0.194	0.881498	-0.601202	2.71753	-0.48711	0.839906	-0.129514	0.959248	-0.0448419	-0.216675	1.83338	0.394576	-0.450833	1.25695	-0.712743	0.722929	-0.0923231	-0.389714	0.314829	-0.341138	-0.114042	-0.621415	-0.279704	-0.617548	-0.20418	0.33051	1.99061	-0.0969744	-0.635219	1.14628	0.718082	-0.156938	-0.0508261
E5.5_P1_cell17_embryo9_single	E5.5	-0.00889156	-0.171333	-0.233586	0.23448	0.88852	-0.601202	-0.45189	2.11525	1.28176	-0.129514	1.31152	1.23293	-0.216675	1.39795	0.563806	-0.450833	0.66464	-0.248335	0.953738	-0.305639	1.65222	0.671153	-0.341138	-0.114042	-0.621415	3.6376	-0.617548	-0.20418	-1.06904	0.274694	-0.0969744	-0.635219	-0.537099	0.729794	-0.156938	-0.0508261
E5.5_P1_cell19_embryo9_single	E5.5	0.715991	-0.171333	-0.233586	-0.514597	0.952103	0.814653	2.29739	-0.48711	0.679534	-0.129514	0.816506	-0.779515	-0.216675	0.498355	0.165591	-0.450833	0.331907	1.45691	-0.0111277	0.325192	-0.389714	0.424316	0.654628	-0.114042	-0.621415	-0.279704	-0.617548	-0.20418	1.96121	-0.704122	-0.0969744	1.2681	-0.537099	-1.02909	-0.156938	-0.0508261
E5.5_P1_cell20_embryo9_single	E5.5	0.344255	-0.171333	-0.233586	1.10665	0.767538	-0.601202	-0.45189	-0.180767	0.203617	-0.129514	0.817079	0.44404	-0.216675	0.388602	0.371983	-0.450833	0.840995	-0.850797	0.482586	1.49667	2.53449	0.295156	-0.341138	-0.114042	-0.621415	-0.279704	0.297576	-0.20418	0.391418	-0.596029	-0.0969744	-0.635219	2.00683	0.170092	-0.156938	-0.0508261
E5.5_P1_cell21_embryo9_double	E5.5	2.36086	-0.171333	-0.233586	0.416392	0.647303	-0.601202	-0.45189	0.0634859	0.136977	-0.129514	0.624228	0.976027	-0.216675	0.191322	0.49333	-0.450833	0.473375	1.33812	0.64717	-0.756294	0.725728	1.25166	-0.0131297	-0.114042	3.22893	-0.279704	-0.617548	-0.20418	-0.635602	-0.149014	-0.0969744	0.0865951	-0.537099	0.508838	-0.156938	-0.0508261
E5.5_P1_cell22_embryo9_double	E5.5	0.0695954	-0.171333	-0.233586	-0.535534	0.783545	1.41129	1.31312	-0.48711	0.290287	-0.129514	0.463429	0.662011	-0.216675	1.73399	0.569812	-0.450833	0.548	1.38393	0.625989	-0.131851	-0.389714	0.606529	-0.341138	-0.114042	0.762293	-0.279704	-0.617548	2.21778	0.815415	-0.633029	-0.0969744	-0.635219	0.812247	0.690559	-0.156938	-0.0508261
E5.5_P1_cell23_embryo9_double	E5.5	0.0677505	-0.171333	-0.233586	-1.34181	1.02682	-0.601202	0.0176962	-0.48711	0.332998	-0.129514	0.971972	0.18852	-0.216675	1.75575	0.513839	-0.450833	1.328	0.874844	0.654699	-0.478136	-0.389714	1.77278	-0.341138	-0.114042	-0.621415	-0.279704	-0.617548	-0.20418	-1.69444	-0.704122	-0.0969744	1.3085	-0.537099	1.27928	-0.156938	-0.0508261
E5.5_P1_cell24_embryo9_double	E5.5	1.74586	-0.171333	-0.233586	-1.36514	1.06619	-0.399078	3.11206	0.443556	0.651997	-0.129514	1.03896	1.13354	-0.216675	0.378373	0.688831	-0.450833	1.15675	-0.0784181	0.879822	1.70464	-0.389714	1.17188	-0.341138	-0.114042	2.839	-0.279704	-0.617548	-0.20418	0.562458	-0.476371	-0.0969744	-0.635219	1.40961	1.16507	-0.156938	-0.0508261
E5.5_P1_cell25_embryo9_double	E5.5	0.390312	-0.171333	-0.233586	0.31192	0.665631	-0.601202	-0.45189	-0.48711	1.71709	-0.129514	0.676346	-0.616224	-0.216675	-0.572935	0.577811	2.06027	0.325443	1.09431	-0.090979	-0.756294	-0.389714	1.47095	-0.341138	-0.114042	0.577897	-0.279704	-0.617548	-0.20418	0.58776	1.32125	-0.0969744	0.178508	-0.537099	0.175784	-0.156938	-0.0508261
E5.5_P1_cell26_embryo9_double	E5.5	3.58586	-0.171333	-0.233586	0.0893991	0.996727	-0.601202	-0.328995	-0.48711	0.862923	-0.129514	0.747824	-0.449172	-0.216675	0.308257	0.734417	0.514405	0.869104	-0.0637813	0.419444	0.0866271	-0.389714	0.378968	-0.341138	-0.114042	0.0250265	-0.279704	1.94109	-0.20418	1.18519	0.913113	-0.0969744	0.176286	1.8875	-0.0998007	-0.156938	-0.0508261
E5.5_P1_cell27_embryo9_double	E5.5	1.94059	-0.171333	-0.233586	0.328542	0.679691	-0.233268	-0.45189	-0.48711	0.350339	-0.129514	0.409415	0.604346	-0.216675	0.806194	0.486498	-0.450833	0.318141	-0.850797	0.685128	-0.70129	1.00282	0.611241	-0.341138	-0.114042	0.427032	0.277119	0.282327	-0.20418	-1.15548	-0.704122	-0.0969744	-0.149157	-0.537099	0.219167	-0.156938	-0.0508261
E5.5_P1_cell30_embryo9_double	E5.5	2.05767	-0.171333	-0.233586	-0.813477	0.973084	-0.601202	0.419176	-0.48711	-0.874202	-0.129514	0.939116	-0.447108	-0.216675	-0.863181	0.336682	-0.450833	1.31543	-0.850797	0.411654	-0.756294	0.103486	1.32144	-0.341138	-0.114042	-0.621415	-0.279704	2.78925	-0.20418	0.800284	-0.704122	-0.0969744	-0.635219	-0.462024	0.396185	-0.156938	-0.0508261
E5.5_P1_cell32_embryo9_double	E5.5	0.287643	-0.171333	-0.233586	0.839207	0.543678	-0.561485	-0.45189	1.13843	1.4281	-0.129514	-0.0394814	-0.361848	-0.216675	1.24358	0.146019	1.64921	0.423392	1.03983	0.179259	1.69307	-0.389714	0.337215	-0.341138	-0.114042	1.04909	-0.279704	-0.617548	-0.20418	-0.350418	2.29546	-0.0969744	-0.635219	-0.537099	-0.133237	-0.156938	-0.0508261
E5.5_P1_cell33_embryo9_double	E5.5	0.930909	-0.171333	-0.233586	0.965534	0.766025	-0.601202	3.78076	-0.48711	1.68133	-0.129514	0.425426	0.857733	-0.216675	0.973659	0.201261	-0.450833	0.533674	-0.283902	0.485856	0.309526	-0.389714	0.24126	-0.341138	-0.114042	-0.187562	-0.189385	-0.307635	-0.20418	0.93924	0.167496	-0.0969744	0.0879859	-0.537099	0.256523	-0.156938	-0.0508261
E5.5_P1_cell34_embryo9_double	E5.5	0.0324906	-0.171333	-0.233586	-0.345929	1.16913	0.500998	-0.142623	-0.0118964	0.437004	-0.129514	1.0661	-0.349865	-0.216675	1.53058	0.429488	-0.0745446	1.48556	0.196158	0.396662	-0.448659	-0.389714	0.812236	-0.341138	-0.114042	0.992321	-0.279704	-0.617548	-0.20418	-0.039623	-0.233201	-0.0969744	0.656269	0.423925	0.60227	-0.156938	-0.0508261
E5.5_P1_cell35_embryo9_double	E5.5	-0.420152	-0.171333	-0.233586	1.13338	0.839888	-0.0897457	-0.45189	-0.454276	1.6858	-0.129514	0.529742	-0.00424916	-0.216675	0.993887	0.535552	-0.450833	0.849326	-0.0431083	0.81792	0.815212	-0.389714	1.0025	-0.341138	-0.114042	0.279708	1.32271	-0.158971	-0.20418	-0.034797	-0.0664323	-0.0969744	-0.635219	-0.537099	0.487413	-0.156938	-0.0508261
E5.5_P1_cell36_embryo9_double	E5.5	-0.806504	-0.171333	-0.233586	0.706498	1.02271	0.5289	-0.45189	-0.48711	-0.539298	-0.129514	1.06567	-0.37409	-0.216675	0.379943	0.494626	-0.450833	1.20097	-0.850797	0.187139	-0.737289	-0.389714	1.55344	-0.341138	-0.114042	-0.621415	7.92225	0.197306	-0.20418	-1.31362	0.123599	-0.0969744	-0.635219	-0.289977	1.16714	-0.156938	-0.0508261
E5.5_P1_cell37_embryo9_double	E5.5	1.28388	-0.171333	-0.233586	1.39223	0.841172	-0.601202	-0.45189	0.718917	1.77228	-0.129514	0.741887	0.845965	-0.216675	1.67704	0.348261	-0.450833	0.439916	-0.244407	0.940614	1.96281	-0.104997	0.748262	-0.341138	-0.114042	-0.621415	0.511951	-0.617548	-0.20418	1.02369	-0.704122	-0.0969744	0.179176	-0.537099	0.693571	-0.156938	-0.0508261
E5.5_P1_cell38_embryo9_double	E5.5	1.18325	-0.171333	-0.233586	0.83314	0.581534	0.0885469	0.886966	-0.290009	0.0224924	-0.129514	0.566665	-0.420742	-0.216675	1.09456	0.433555	-0.207604	0.44724	0.450416	0.408845	-0.282216	-0.389714	1.24395	2.48251	-0.114042	-0.621415	-0.279704	-0.527	-0.20418	0.260525	0.00931393	-0.0969744	-0.601591	0.0247918	0.274277	-0.156938	-0.0508261
E5.5_P1_cell39_embryo9_double	E5.5	0.295954	-0.171333	-0.233586	0.160013	-0.0694732	-0.212719	-0.45189	-0.184379	-0.716677	-0.129514	-0.338165	-0.883081	-0.216675	-0.458972	-0.269714	0.253874	-0.463305	-0.822695	-0.739087	-0.227057	-0.171113	-0.55149	-0.12079	-0.114042	-0.431717	-0.279704	-0.358309	-0.20418	-0.628901	-0.312912	-0.0969744	-0.31043	0.1131	-1.17054	-0.156938	-0.0508261
E5.5_P1_cell40_embryo9_double	E5.5	1.35793	-0.171333	-0.233586	-0.0261512	0.817368	-0.601202	-0.404247	0.253702	0.515212	-0.129514	0.789192	0.973066	-0.216675	1.37424	0.495896	-0.409039	0.596205	0.190003	0.84257	-0.055446	0.979826	1.05696	0.164263	-0.114042	-0.621415	-0.279704	-0.617548	-0.20418	1.13856	-0.52844	3.61623	-0.635219	0.0905636	0.162026	-0.156938	-0.0508261
E5.5_P1_cell41_embryo9_double	E5.5	0.747587	-0.171333	-0.233586	0.300657	0.897164	0.418813	-0.321791	-0.106662	1.50175	-0.129514	0.895076	0.767979	-0.216675	0.81393	0.528068	-0.450833	0.728725	-0.295195	0.704328	0.216376	-0.350547	1.11431	0.0941818	-0.114042	0.467738	-0.279704	-0.0616871	-0.20418	0.968448	0.0451418	-0.0969744	0.549036	-0.537099	0.386807	-0.156938	-0.0508261
E5.5_P1_cell42_embryo9_double	E5.5	1.44532	-0.171333	-0.233586	0.315037	0.637539	-0.535616	0.81152	-0.48711	0.503224	-0.129514	0.649149	0.821061	-0.216675	1.54955	0.23395	-0.450833	0.157104	-0.603408	0.543189	1.37216	-0.389714	0.756635	-0.341138	-0.114042	-0.588772	-0.279704	0.047851	-0.20418	1.21653	0.0205671	4.49115	-0.608693	-0.537099	0.562842	-0.156938	-0.0508261
E5.5_P1_cell43_embryo9_double	E5.5	-0.270086	-0.171333	-0.233586	0.792333	0.305874	0.38802	-0.45189	0.887499	0.464614	-0.129514	0.21472	0.450443	-0.216675	0.903502	0.165541	-0.450833	0.0157056	-0.549878	0.249798	1.2726	-0.389714	0.210137	-0.341138	-0.114042	0.256027	-0.279704	-0.617548	-0.20418	0.661076	0.301857	-0.0969744	-0.530102	-0.382171	-0.132348	-0.156938	-0.0508261
E5.5_P1_cell44_embryo9_double	E5.5	1.02924	-0.171333	-0.233586	-0.592304	0.920213	-0.601202	-0.45189	0.915169	1.37715	-0.129514	0.889936	0.0699761	-0.216675	1.00667	0.485639	-0.450833	0.97836	0.974261	0.858575	0.136909	-0.389714	1.42084	-0.341138	-0.114042	-0.0878874	-0.279704	-0.617548	-0.20418	1.09438	-0.0919715	-0.0969744	0.554503	-0.225214	0.308443	-0.156938	-0.0508261
E5.5_P1_cell45_embryo9_double	E5.5	0.543785	-0.171333	-0.233586	0.332771	0.70724	-0.376932	0.234102	-0.48711	0.884508	-0.129514	0.631714	0.351661	-0.216675	0.94523	0.483191	-0.450833	0.370573	-0.850797	0.75954	0.870359	-0.389714	1.07769	-0.341138	-0.114042	1.02514	-0.279704	-0.617548	-0.20418	1.22038	-0.00187146	-0.0969744	0.919166	-0.537099	0.58415	-0.156938	-0.0508261
E5.5_P1_cell46_embryo9_double	E5.5	1.72911	-0.171333	-0.233586	-0.115618	1.00105	-0.601202	-0.45189	-0.48711	1.67073	-0.129514	1.12366	0.872104	-0.216675	1.15054	0.572498	-0.450833	0.591271	0.659087	0.722109	0.716549	0.144191	0.998828	-0.341138	-0.114042	2.819	-0.279704	0.528473	-0.20418	0.662154	-0.447356	-0.0969744	-0.400856	0.129392	0.0475079	-0.156938	-0.0508261
E5.5_P1_cell47_embryo9_double	E5.5	0.330155	-0.171333	-0.233586	-1.3473	0.774301	0.552539	-0.45189	-0.48711	-1.04669	-0.129514	0.584205	-0.859329	-0.216675	0.796496	0.635979	-0.450833	0.790461	-0.850797	0.364622	-0.0931507	-0.389714	2.02294	-0.341138	-0.114042	0.803356	-0.279704	-0.617548	3.86548	-1.69444	-0.704122	-0.0969744	-0.635219	-0.537099	-0.977905	-0.156938	-0.0508261
E6.5_cell10_embryo2_single	E6.5_Em	0.425765	-0.171333	0.166221	0.690165	0.763727	0.017423	-0.242949	0.911588	-0.0933833	-0.129514	0.960148	1.7238	-0.216675	1.20098	0.837498	-0.327987	0.18901	0.522342	1.16441	-0.0374574	-0.202267	1.33681	-0.341138	-0.114042	1.51684	1.05319	1.46519	-0.0981886	-0.179612	-0.416916	-0.0969744	0.341749	2.13602	1.35707	-0.156938	-0.0508261
E6.5_cell11_embryo2_single	E6.5_Em	-0.806504	-0.171333	-0.157337	0.94032	0.715793	-0.601202	1.58511	-0.168368	-1.18775	2.28457	1.09332	1.75934	-0.216675	1.50991	0.695927	0.905804	-0.222908	-0.817873	1.06518	0.29323	-0.389714	0.851012	-0.341138	-0.114042	-0.0246248	-0.279704	0.729216	-0.20418	0.173228	1.57996	-0.0969744	0.911843	3.58063	1.157	-0.156938	-0.0508261
E6.5_cell12_embryo2_single	E6.5_Em	0.176304	-0.171333	-0.233586	0.748846	0.855654	-0.601202	-0.45189	0.694061	0.401889	-0.129514	1.06924	1.66107	-0.216675	1.30182	0.842051	-0.450833	0.0828679	0.205934	1.13119	0.587164	1.84768	1.09662	-0.341138	-0.114042	-0.621415	-0.279704	-0.617548	-0.20418	-0.0523864	-0.177047	-0.0969744	-0.635219	1.76596	0.697258	-0.156938	-0.0508261
E6.5_cell19_embryo2_single	E6.5_Em	-0.691155	-0.171333	-0.233586	-0.342459	0.987934	-0.434032	1.30474	-0.463642	0.311561	-0.129514	1.0267	1.79627	0.040797	1.4881	0.785676	-0.450833	0.433818	1.57672	1.37305	0.20912	-0.10142	1.43301	-0.341138	1.64144	1.1615	2.65564	-0.236264	-0.20418	-0.0785465	0.0813288	-0.0969744	1.19515	3.11207	1.59093	-0.156938	-0.0508261
E6.5_cell22_embryo2_single	E6.5_Em	0.998089	-0.171333	-0.0352629	-0.431173	0.738442	-0.58435	-0.366964	0.494496	-0.133012	-0.129514	0.921203	1.627	-0.216675	1.57916	0.80454	1.42653	-0.136806	1.1776	1.16407	0.3612	-0.313524	1.11913	-0.341138	-0.114042	1.67208	0.180335	-0.350068	-0.20418	0.376701	-0.196427	-0.0969744	1.0837	-0.437935	1.55555	-0.156938	-0.0508261
E6.5_cell23_embryo2_single	E6.5_Em	-0.294597	-0.171333	0.956007	-0.0102401	0.64816	-0.46487	0.000250092	0.239781	-0.853702	-0.129514	0.964737	1.33493	-0.216675	1.03482	0.789442	-0.450833	-0.120141	-0.200486	0.873199	0.96248	-0.389714	0.879934	-0.341138	-0.114042	-0.355785	-0.279704	-0.0522561	-0.20418	-0.435043	0.158234	-0.0969744	-0.419364	0.0784128	1.44283	-0.156938	-0.0508261
E6.5_cell24_embryo2_single	E6.5_Em	-0.617608	-0.171333	-0.173127	0.840164	0.844245	-0.601202	-0.151798	0.787727	-0.820726	-0.129514	1.06688	1.68643	-0.216675	1.05309	0.87425	-0.187586	0.047635	-0.275414	1.15049	-0.0978091	-0.29858	0.990914	0.0249027	-0.114042	0.469336	-0.279704	0.96187	-0.20418	0.123798	-0.131963	-0.0969744	-0.18142	3.21978	1.10224	-0.156938	-0.0508261
E6.5_cell26_embryo1_single	E6.5_VE	-0.435548	-0.171333	1.09894	-0.728732	0.303508	-0.426613	-0.45189	-0.423061	-1.13873	-0.129514	0.326558	-1.12664	-0.216675	-0.621317	0.254787	1.2007	-0.294517	-0.822023	-0.217192	-0.054336	-0.389714	-0.568875	-0.341138	-0.114042	-0.621415	-0.279704	1.73233	-0.20418	0.623794	0.391703	-0.0969744	-0.0847889	-0.44526	-0.229132	-0.156938	-0.0508261
E6.5_cell31_embryo2_double	E6.5_Em	-0.463201	-0.171333	0.551638	1.42221	0.619523	0.671021	1.74007	0.237337	0.231438	-0.129514	0.982718	1.63958	-0.216675	1.41566	0.623442	-0.450833	0.209008	0.940083	0.958284	-0.326354	0.507606	1.03719	-0.341138	-0.114042	0.797304	0.997631	0.33445	-0.20418	-0.395155	0.578965	-0.0969744	1.74477	1.7132	1.21101	-0.156938	-0.0508261
E6.5_cell32_embryo2_double	E6.5_Em	-0.687426	-0.171333	-0.233586	-1.26534	0.135394	-0.601202	-0.45189	0.604402	0.1393	-0.129514	-0.782871	-0.330302	0.10223	-0.49277	0.0268124	-0.450833	-1.0085	-0.850797	0.394523	-0.700279	1.4246	-0.409109	-0.341138	-0.114042	-0.591543	1.50212	-0.346147	-0.20418	-0.0648529	-0.183921	-0.0969744	-0.635219	-0.465823	0.113409	-0.156938	-0.0508261
E6.5_cell34_embryo2_single	E6.5_Em	0.130081	-0.171333	0.93828	0.323661	0.782341	-0.337689	-0.45189	0.827715	-0.868654	-0.129514	0.653164	2.04757	-0.216675	0.896028	0.786777	-0.450833	0.0567911	1.19181	1.014	0.211401	-0.389714	0.675749	-0.341138	-0.114042	-0.11581	-0.279704	0.868711	-0.20418	-0.48831	0.0616784	-0.0969744	0.462781	2.09478	1.04794	-0.156938	-0.0508261
E6.5_cell35_embryo2_single	E6.5_Em	0.26649	-0.171333	-0.0378883	0.524179	0.513186	-0.601202	0.726991	0.756796	-0.4247	-0.129514	0.984269	1.5435	-0.216675	1.37429	0.731569	-0.401732	-0.164441	-0.0841925	0.839554	-0.120439	-0.0469875	0.332693	-0.341138	-0.114042	-0.0977069	0.275572	0.322133	-0.20418	0.0300357	1.38835	-0.0969744	0.479342	0.0555334	0.945063	-0.156938	-0.0508261
E6.5_cell36_embryo2_single	E6.5_Em	0.316302	-0.171333	0.686269	0.252279	0.690523	0.982462	-0.0944591	0.396443	0.0662895	1.45721	0.997633	1.70618	-0.216675	1.22932	0.743133	0.0870162	-0.0289139	0.323664	1.06625	0.54838	0.0084233	1.37826	-0.341138	-0.114042	-0.462847	-0.279704	0.907823	-0.20418	-0.0974636	-0.00799642	-0.0969744	-0.302866	1.38552	1.48091	-0.156938	-0.0508261
E6.5_cell39_embryo1_single	E6.5_Em	-0.000314337	-0.171333	0.430518	0.985099	0.340831	0.248754	0.13002	-0.212747	-0.0487134	-0.129514	0.59297	1.23044	0.47176	0.140179	0.671533	0.845895	-0.140316	1.05497	0.583708	0.821632	0.694325	0.957733	-0.341138	-0.114042	-0.589035	-0.279704	-0.511596	-0.20418	-0.209373	-0.477278	-0.0969744	-0.124841	2.56268	0.714641	-0.156938	-0.0508261
E6.5_cell41_embryo1_single	E6.5_Em	0.633668	-0.171333	-0.233586	-0.279655	0.569122	-0.10512	-0.380805	1.23091	0.6121	-0.129514	0.882457	1.14892	-0.216675	0.587047	0.855785	-0.450833	0.455099	0.98285	0.789135	0.313939	1.1993	0.412695	-0.341138	-0.114042	0.102906	-0.188924	-0.458929	-0.20418	-0.75989	-0.620805	-0.0969744	-0.534507	0.841164	1.13363	-0.156938	-0.0508261
E6.5_cell43_embryo2_double	E6.5_VE	0.253382	4.16256	2.23842	0.297794	0.626959	0.749546	-0.380409	1.49989	0.141793	-0.129514	1.16702	1.21826	-0.216675	0.818659	0.617432	-0.0845833	0.425537	0.18289	0.705675	-0.433265	-0.325586	1.15272	-0.341138	-0.114042	0.343207	-0.0981291	0.479389	-0.20418	-0.440073	0.124245	-0.0969744	0.795127	0.334827	0.564787	-0.156938	-0.0508261
E6.5_cell44_embryo2_single	E6.5_Em	0.967871	-0.171333	-0.233586	0.600511	0.78174	0.198281	1.32528	0.46915	-0.164316	2.18769	1.10825	1.45451	-0.216675	1.46745	0.893126	0.00844773	0.594967	0.457072	1.19231	0.788616	0.408917	1.11501	-0.240908	-0.114042	0.880908	-0.107414	1.74318	-0.20418	-0.687183	0.37146	-0.0969744	-0.210229	2.03335	1.46923	-0.156938	-0.0508261
E6.5_cell46_embryo2_single	E6.5_VE	-0.402824	-0.171333	4.06931	-0.932668	0.487869	-0.601202	0.656608	1.47764	-0.881341	-0.129514	0.804037	-0.0196243	-0.216675	0.00775646	0.702061	-0.450833	0.127394	-0.555211	0.307774	-0.346057	-0.389714	-0.138746	-0.341138	-0.114042	-0.122839	-0.279704	0.260229	-0.20418	-1.14153	-0.0620866	-0.0969744	0.345716	0.0600343	-0.137297	-0.156938	-0.0508261
E6.5_cell47_embryo2_single	E6.5_Em	0.0376148	-0.171333	0.471094	0.432331	0.624444	0.00783349	0.495982	1.19036	0.0941232	-0.129514	1.09032	1.55401	-0.216675	0.791785	0.723919	0.0177146	0.0410311	0.495551	0.884062	0.457166	-0.225557	0.742787	-0.205196	-0.114042	0.421138	0.0683821	1.12331	0.0713135	0.0329555	0.540127	-0.0969744	0.793656	1.73049	0.468937	-0.156938	-0.0508261
E6.5_cell48_embryo2_single	E6.5_Em	-0.77114	-0.171333	0.778248	0.416492	0.794818	-0.601202	1.19042	0.451768	0.304285	-0.129514	0.729375	1.51871	-0.216675	0.60168	0.830146	-0.321142	0.125273	0.801026	1.04134	0.318322	-0.389714	1.14198	-0.341138	-0.114042	0.0969964	1.7432	-0.382668	0.127831	-0.246221	-0.532323	-0.0969744	0.796297	1.1931	0.990071	-0.156938	-0.0508261
E6.5_cell52_embryo1_double	E6.5_Em	0.0587505	-0.171333	-0.121599	0.430436	0.562948	-0.489677	-0.45189	0.267318	0.156744	-0.129514	0.673616	1.09192	-0.216675	0.61609	0.54196	-0.125376	0.268253	-0.36711	0.928638	0.774824	0.154883	-0.00518723	0.109854	-0.114042	1.56462	0.270492	-0.339138	-0.20418	-0.614461	-0.472467	-0.0969744	-0.0300835	-0.361413	0.768849	-0.156938	-0.0508261
E6.5_cell53_embryo1_single	E6.5_VE	0.316142	2.32396	3.4694	0.924771	0.117676	1.63676	1.31422	-0.0724143	0.25244	-0.129514	0.77508	0.587471	-0.216675	0.251031	0.591209	-0.407557	-0.233418	0.312012	0.15063	-0.747148	-0.389714	0.249177	-0.341138	-0.114042	-0.169325	-0.279704	-0.585669	-0.20418	-0.468366	0.0676461	-0.0969744	-0.104301	-0.51971	0.165182	-0.156938	-0.0508261
E6.5_cell58_embryo2_single	E6.5_Em	-0.359316	-0.171333	0.238146	-1.0358	0.630801	-0.601202	-0.45189	0.836176	-0.278495	-0.129514	0.569664	1.15717	0.827408	0.316369	0.502127	-0.377349	-0.0793568	-0.641911	0.359898	0.207072	-0.389714	0.126114	-0.341138	3.36105	0.259064	-0.279704	0.683237	-0.20418	-1.32435	0.00426373	0.391273	-0.117548	0.656498	0.55387	-0.156938	-0.0508261
E6.5_cell59_embryo2_single	E6.5_Em	-0.325873	-0.171333	-0.0916076	0.298053	0.668777	-0.127561	-0.0972786	0.889234	-0.463651	4.5721	0.851289	1.53993	-0.216675	1.10903	0.819555	-0.345238	-0.138274	-0.0294616	0.991631	-0.0255728	0.131225	0.701991	-0.341138	-0.114042	0.322036	-0.279704	1.3504	-0.0229459	-0.272008	0.699205	-0.0969744	-0.411493	0.852199	0.658719	-0.156938	-0.0508261
E6.5_cell60_embryo2_single	E6.5_Em	0.365119	-0.171333	0.452568	0.222145	0.791744	-0.1601	0.567606	1.21706	0.260707	3.02868	1.03014	1.33826	-0.216675	0.886474	0.765725	-0.314126	-0.0634987	0.12103	1.01333	0.657475	-0.389714	1.09583	-0.341138	-0.114042	1.62289	0.113656	1.8511	-0.20418	0.420466	-0.488253	-0.0969744	-0.213518	1.83231	0.936842	-0.156938	-0.0508261
E6.5_cell63_embryo1_single	E6.5_VE	0.132538	3.2426	1.50563	0.0859441	0.286854	-0.601202	0.0369537	0.1866	0.0367678	-0.129514	0.658464	1.0013	-0.216675	-0.0232379	0.507822	-0.450833	-0.388831	0.458244	0.352558	-0.543906	0.237745	-0.277411	-0.341138	-0.114042	0.269147	-0.279704	-0.529002	0.53182	-0.383103	-0.55508	-0.0969744	-0.442985	-0.440686	0.786189	-0.156938	-0.0508261
E6.5_cell68_embryo2_single	E6.5_Em	-0.806504	-0.171333	-0.223436	-0.0366947	0.303524	-0.601202	-0.45189	2.5539	-1.31423	-0.129514	0.780832	0.674934	0.735978	0.318283	0.359529	-0.450833	0.265428	-0.17383	0.370538	-0.756294	2.36448	0.426218	-0.341138	-0.114042	-0.621415	-0.279704	-0.617548	-0.20418	-0.375799	-0.546806	-0.0969744	-0.594724	-0.20133	0.254496	-0.156938	-0.0508261
E6.5_cell70_embryo2_single	E6.5_Em	-0.461143	-0.171333	-0.233586	-0.302604	0.817689	-0.434123	-0.45189	1.50312	0.527705	-0.129514	0.932144	1.67865	-0.216675	0.989176	0.850873	-0.450833	0.121663	0.566171	1.10065	0.101057	-0.219903	1.20811	-0.341138	-0.114042	-0.349275	0.42526	0.0148525	1.01736	-0.0237105	0.634845	-0.0969744	-0.128852	1.45613	1.18831	-0.156938	-0.0508261
E6.5_cell71_embryo2_single	E6.5_Em	0.067057	-0.171333	-0.233586	0.473756	0.636344	-0.186674	0.164083	1.88551	0.238884	-0.129514	0.592795	1.68421	-0.216675	1.1836	0.854276	-0.370423	0.0874516	1.48851	1.03459	-0.128667	-0.389714	0.322342	-0.0743337	-0.114042	1.06061	-0.279704	0.830459	-0.20418	0.235253	0.416132	-0.0969744	0.140309	0.55509	1.01782	-0.156938	-0.0508261
E6.5_cell72_embryo2_single	E6.5_Em	0.0181564	-0.171333	-0.233586	0.277063	0.737171	-0.3174	-0.45189	1.28505	0.385913	-0.129514	0.830413	1.75772	0.401971	0.888078	0.772335	0.207077	0.00133701	0.638787	0.949387	1.21262	-0.389714	0.399975	-0.341138	-0.114042	0.166879	-0.279704	0.599937	-0.20418	-0.0614877	0.289982	-0.0969744	-0.112578	1.72994	0.556588	-0.156938	-0.0508261
E6.5_cell80_embryo2_single	E6.5_Em	-0.0440204	-0.171333	-0.233586	0.351634	0.165625	-0.601202	0.190684	0.94785	0.553033	-0.129514	0.366169	0.447565	-0.216675	-0.0339245	0.234179	-0.450833	-0.127074	-0.223186	0.347956	0.535341	-0.343281	-0.118399	-0.341138	-0.114042	-0.471755	0.35863	1.41658	-0.20418	-0.957804	0.46559	-0.0969744	0.442935	0.141104	0.748668	-0.156938	-0.0508261
E6.5_cell82_embryo2_single	E6.5_Em	0.0805843	-0.171333	-0.233586	0.543225	0.639688	-0.601202	0.181106	0.919203	0.449038	-0.129514	0.738217	1.64039	-0.216675	1.0709	0.725842	-0.306844	-0.112164	0.465008	1.05654	0.612342	0.570385	0.773205	-0.341138	-0.114042	-0.339152	1.61001	-0.112184	0.283975	-0.312691	-0.00470267	-0.0969744	-0.192323	0.775103	0.903328	-0.156938	-0.0508261
E6.5_cell83_embryo2_single	E6.5_Em	-0.482673	0.502713	0.826887	0.0785814	0.665277	-0.365461	1.01062	0.107388	0.0788719	-0.129514	0.752389	1.79153	-0.216675	1.04727	0.828879	-0.101933	-0.331549	1.13897	0.887729	0.226226	-0.389714	0.778005	-0.341138	-0.114042	0.515817	0.470955	0.380101	0.820802	-0.606335	-0.131119	-0.0969744	0.023683	2.03921	1.01337	-0.156938	-0.0508261
E6.5_cell84_embryo2_single	E6.5_Em	-0.307492	-0.171333	-0.233586	-0.444098	0.721068	-0.382556	-0.45189	0.936552	0.139078	-0.129514	0.940886	1.82688	-0.216675	1.31966	0.852746	-0.450833	0.154046	-0.662126	0.877203	-0.49061	-0.389714	0.912426	-0.341138	-0.114042	0.179993	0.637102	0.0603765	0.351221	-1.022	0.0826529	-0.0969744	1.21733	1.21515	0.694131	-0.156938	-0.0508261
E6.5_cell85_embryo1_single	E6.5_Em	-0.332584	-0.171333	0.556739	0.220237	0.359384	0.293807	-0.45189	-0.454845	1.51447	-0.129514	0.50441	1.22469	-0.216675	0.673607	0.734819	-0.450833	0.253784	-0.850797	0.853342	1.33376	-0.389714	0.153947	-0.341138	-0.114042	-0.621415	0.414263	-0.617548	-0.20418	0.0883418	-0.547441	-0.0969744	0.757346	0.947509	1.3066	-0.156938	-0.0508261
E6.5_cell91_embryo2_double	E6.5_Em	1.32864	-0.171333	0.486639	-1.42868	-0.160356	-0.601202	-0.45189	-0.420107	0.0521265	-0.129514	-0.677277	-0.251812	-0.216675	-0.915325	-0.0221406	-0.450833	-1.53194	-0.850797	0.134104	-0.756294	-0.389714	-0.881711	-0.341138	-0.114042	0.258636	-0.279704	-0.114078	-0.20418	0.200246	-0.704122	-0.0969744	-0.579265	2.20771	-0.0185469	-0.156938	-0.0508261
E6.5_cell94_embryo2_single	E6.5_Em	0.102764	-0.171333	-0.124853	1.12975	0.645248	-0.387604	-0.45189	0.525969	1.01322	-0.129514	0.58448	1.71156	-0.216675	1.34747	0.678112	-0.134704	-0.134201	1.15044	0.933255	0.536977	-0.389714	0.756018	-0.341138	-0.114042	0.959187	-0.279704	-0.499488	1.57585	0.564957	-0.219151	-0.0969744	0.649199	1.76714	0.812144	-0.156938	-0.0508261
E6.5_cell95_embryo2_single	E6.5_Em	0.748766	-0.171333	1.4185	0.310836	0.87268	0.0023385	1.0836	0.597936	0.213202	-0.129514	1.08534	1.69682	-0.216675	1.32022	0.858439	0.201205	0.316589	0.869732	1.12559	-0.0107784	0.0194956	1.28087	-0.341138	-0.114042	-0.440685	1.83843	1.43344	-0.20418	0.369725	0.079841	-0.0969744	-0.348152	2.2093	1.1961	-0.156938	-0.0508261
E6.5_cell96_embryo2_single	E6.5_Em	-0.504387	-0.171333	-0.10342	0.154398	0.803679	0.00715631	-0.233185	0.606045	-0.0335935	-0.129514	0.935987	1.41573	-0.216675	1.57805	0.813724	-0.450833	0.262766	0.210811	1.0136	0.0708951	0.698963	0.777241	-0.341138	-0.114042	0.198358	-0.279704	0.398478	-0.20418	-0.446222	0.42592	-0.0969744	0.85303	1.14512	1.28869	-0.156938	-0.0508261
E6.5_P1_Cell2_embryo1_single	E6.5_Em	-0.636161	-0.171333	-0.233586	1.28692	0.534897	-0.557802	-0.45189	-0.48711	2.57154	-0.129514	0.595338	-0.0933724	-0.216675	-1.44338	0.573105	-0.450833	0.325712	-0.850797	0.370756	1.42987	-0.389714	-0.556522	-0.341138	-0.114042	-0.621415	-0.279704	1.3266	-0.20418	0.22753	-0.704122	-0.0969744	-0.635219	-0.537099	1.42774	-0.156938	-0.0508261
E6.5_P1_Cell3_embryo1_single	E6.5_VE	-0.532309	-0.171333	-0.233586	1.38021	0.0946157	-0.601202	-0.45189	0.424735	-1.19193	-0.129514	-1.02418	-1.40498	-0.216675	-1.44189	0.556774	-0.450833	-0.44783	-0.850797	0.263531	-0.275027	-0.389714	-1.46356	-0.341138	-0.114042	-0.621415	-0.279704	-0.617548	-0.20418	-0.640905	-0.704122	-0.0969744	-0.494562	-0.537099	1.00145	-0.156938	-0.0508261
E6.5_P1_Cell7_embryo1_single	E6.5_VE	0.160656	-0.171333	-0.233586	1.71666	0.228326	-0.601202	-0.45189	-0.132261	0.95429	-0.129514	-1.08693	-0.301533	-0.216675	-0.916359	0.325627	2.38809	-0.591449	0.161953	-0.0658445	1.15328	-0.389714	-1.2682	-0.341138	-0.114042	-0.621415	-0.279704	-0.00915316	-0.20418	-1.09643	-0.53767	-0.0969744	-0.56687	-0.537099	-1.17905	-0.156938	-0.0508261
E6.5_P1_Cell8_embryo1_single	E6.5_Em	0.0369137	-0.171333	-0.233586	0.675903	0.396985	-0.601202	-0.45189	2.6163	-0.470858	-0.129514	0.0123247	0.390951	-0.216675	0.0815553	0.578046	-0.450833	0.185471	0.802632	0.848275	0.0839944	-0.389714	-1.16858	-0.341138	-0.114042	-0.555423	-0.279704	0.119094	-0.20418	0.155308	0.552104	-0.0969744	-0.635219	1.68894	0.465685	-0.156938	-0.0508261
E6.5_P1_Cell13_embryo1_double	E6.5_Em	0.542642	-0.171333	-0.233586	1.88843	0.048411	0.261065	-0.45189	-0.48711	2.57329	-0.129514	0.204188	0.365662	-0.216675	0.145648	0.621682	-0.322223	0.652761	-0.850797	0.341718	-0.0486691	-0.389714	-0.0885355	-0.341138	-0.114042	-0.535282	-0.279704	0.1666	0.232407	0.648238	-0.310074	-0.0969744	0.00223071	0.729952	0.0636689	-0.156938	-0.0508261
E6.5_P1_Cell22_embryo2_single	E6.5_Em	-0.806504	-0.171333	-0.014356	2.3576	-0.122102	-0.601202	1.35541	-0.0772874	-0.675954	-0.129514	0.819524	0.154769	-0.216675	-1.25568	0.429138	-0.450833	0.311761	-0.850797	0.0309252	-0.309664	-0.389714	-0.504741	-0.341138	-0.114042	-0.621415	-0.279704	1.3873	-0.20418	1.66298	-0.44654	-0.0969744	-0.635219	-0.537099	-0.224411	-0.156938	-0.0508261
E6.5_P1_Cell31_embryo2_single	E6.5_VE	-0.77259	-0.171333	4.04819	1.84088	-0.0502867	-0.601202	-0.45189	-0.48711	1.54639	-0.129514	0.00583648	-0.762126	-0.216675	-1.26995	0.068966	-0.450833	-0.049528	-0.850797	0.0846221	-0.756294	-0.389714	-1.46936	-0.341138	-0.114042	-0.621415	-0.279704	4.5205	-0.20418	-0.0136491	-0.204953	-0.0969744	-0.635219	-0.437313	-0.39374	-0.156938	-0.0508261
E6.5_P1_Cell35_embryo2_single	E6.5_Em	1.21506	-0.171333	3.03961	0.734154	-0.245789	-0.601202	-0.337398	1.6577	1.35361	-0.129514	0.594504	0.0163136	-0.216675	-0.984176	0.793902	0.126756	0.213429	-0.850797	0.520217	1.27902	0.010679	-0.764344	-0.341138	-0.114042	-0.621415	-0.279704	-0.399399	-0.20418	-0.703232	-0.650006	-0.0969744	0.388253	-0.537099	0.657321	-0.156938	-0.0508261
E6.5_P1_Cell36_embryo2_single	E6.5_VE	-0.806504	-0.171333	-0.233586	2.78756	0.453121	-0.601202	-0.45189	-0.48711	-0.852833	-0.129514	0.375481	-0.201631	-0.216675	-0.682814	0.120143	-0.450833	-0.219404	-0.762767	0.0882729	-0.756294	-0.389714	-1.01034	3.3601	-0.114042	-0.621415	0.0478515	-0.561566	-0.20418	1.52072	-0.704122	-0.0969744	-0.635219	-0.537099	0.364862	-0.156938	-0.0508261
E6.5_P1_Cell38_embryo2_single	E6.5_Em	-0.753289	-0.171333	-0.233586	2.60143	-0.186436	-0.601202	-0.45189	-0.48711	-1.07699	-0.129514	0.245482	-1.21137	-0.216675	-1.86592	0.656728	0.376765	0.36738	-0.574108	0.349587	3.68056	-0.389714	-0.347577	-0.341138	-0.114042	3.19291	-0.279704	-0.474187	-0.20418	1.78186	1.4073	-0.0969744	0.803305	0.941622	1.06959	-0.156938	-0.0508261
E6.5_P1_Cell39_embryo2_single	E6.5_VE	0.93604	-0.171333	-0.233586	1.04844	-0.119451	-0.601202	-0.45189	3.20585	0.701985	-0.129514	0.0706728	-0.781149	-0.216675	-0.775971	0.275768	2.59285	-0.237214	-0.371852	-0.369985	-0.756294	-0.389714	-0.276377	-0.341138	-0.114042	-0.621415	-0.279704	0.110971	-0.20418	1.13556	-0.307634	-0.0969744	-0.635219	-0.537099	-1.0787	-0.156938	-0.0508261
E6.5_P1_Cell50_embryo3_single	E6.5_Em	0.550227	-0.171333	-0.233586	1.3984	0.208492	-0.601202	-0.315508	-0.48711	2.15215	-0.129514	-0.150856	0.213935	-0.216675	-0.575916	0.648289	-0.0992227	0.819843	-0.452744	0.364627	-0.0161544	-0.389714	0.563437	-0.341138	-0.114042	4.46744	-0.279704	1.33876	0.781815	1.964	-0.704122	-0.0969744	-0.635219	1.9997	0.567434	-0.156938	-0.0508261
E6.5_P1_Cell51_embryo3_single	E6.5_Em	-0.806504	-0.171333	1.58284	-0.37122	-0.00835933	-0.601202	-0.45189	-0.0291022	0.711446	3.49225	0.246341	0.244307	-0.216675	-0.634056	0.627296	0.52844	0.293741	-0.850797	0.45274	-0.23193	-0.389714	0.118143	-0.341138	-0.114042	-0.150738	-0.279704	-0.462979	-0.20418	-0.91564	-0.274973	-0.0969744	-0.577596	1.44691	0.663534	-0.156938	-0.0508261
E6.5_P1_Cell52_embryo3_single	E6.5_Em	-0.684083	-0.171333	-0.233586	1.19024	0.399636	-0.601202	-0.45189	-0.48711	1.84079	-0.129514	-0.272578	0.49235	-0.216675	-0.406153	0.452005	-0.450833	-0.15461	-0.806337	0.365456	1.75507	-0.389714	-0.609708	-0.341138	-0.114042	1.43363	-0.279704	4.57677	-0.20418	-0.351983	0.0281776	-0.0969744	-0.134841	-0.537099	-0.467519	-0.156938	-0.0508261
E6.5_P1_Cell53_embryo3_single	E6.5_Em	-0.0316975	-0.171333	-0.233586	1.06134	0.228473	-0.251708	-0.45189	2.25318	-0.470105	-0.129514	-0.287144	-0.75805	-0.216675	-0.56211	0.787907	1.28541	0.984698	-0.850797	0.0469545	-0.756294	-0.389714	-0.652187	-0.341138	-0.114042	-0.444265	-0.279704	-0.518986	-0.20418	-1.2391	-0.63203	-0.0969744	-0.635219	-0.537099	0.700719	-0.156938	-0.0508261
E6.5_P1_Cell59_embryo3_single	E6.5_Em	0.311174	-0.171333	-0.233586	0.348218	0.332746	-0.601202	-0.45189	1.0984	1.79869	-0.129514	-0.0681785	0.215872	-0.216675	-1.08405	0.576695	-0.450833	0.63168	-0.850797	0.338006	0.270106	-0.389714	-0.133666	-0.341138	-0.114042	1.00796	-0.279704	0.556946	-0.20418	-0.139082	-0.654934	-0.0969744	0.0372843	-0.537099	0.35436	-0.156938	-0.0508261
E6.5_P1_Cell62_embryo3_single	E6.5_Em	0.273595	-0.171333	5.07867	1.43096	0.063421	2.4076	-0.45189	-0.00206825	0.669946	3.18661	-0.66234	0.399261	-0.216675	0.773464	0.270406	-0.450833	-0.0311918	-0.106484	-0.141392	0.265985	-0.389714	0.979701	-0.341138	-0.114042	-0.621415	-0.279704	-0.226342	-0.20418	-1.08737	-0.228821	-0.0969744	-0.635219	-0.537099	-0.0316765	-0.156938	-0.0508261
E6.5_P1_Cell64_embryo3_single	E6.5_Em	-0.806504	-0.171333	1.2209	-0.335325	0.233164	-0.44448	-0.45189	-0.48711	1.80071	-0.129514	0.161411	-0.549153	-0.216675	-0.552641	0.40411	-0.450833	0.193611	-0.850797	-0.154835	-0.658438	-0.389714	-1.58797	-0.341138	-0.114042	-0.621415	-0.279704	0.246121	-0.20418	0.284395	-0.232176	-0.0969744	0.703313	-0.537099	0.0752042	-0.156938	-0.0508261
E6.5_P1_Cell65_embryo3_single	E6.5_Em	-0.172318	-0.171333	-0.233586	1.22221	0.0116721	-0.601202	-0.45189	-0.394251	1.71845	-0.129514	0.327099	0.436287	-0.216675	0.173795	0.549139	-0.308344	0.518324	-0.850797	0.200715	0.495354	-0.389714	-1.11131	-0.341138	-0.114042	-0.621415	-0.279704	0.495843	-0.20418	-0.858359	-0.479339	-0.0969744	-0.635219	-0.202478	0.861179	-0.156938	-0.0508261
E6.5_P1_Cell66_embryo3_single	E6.5_Em	-0.806504	7.75259	-0.233586	1.9131	0.384364	0.720652	-0.45189	-0.48711	0.215555	-0.129514	0.431031	0.0672324	-0.216675	0.0488073	0.727071	-0.450833	0.639115	-0.850797	0.330302	0.225011	-0.389714	-0.849829	-0.341138	-0.114042	0.039581	-0.279704	-0.360901	-0.20418	1.18203	-0.254783	-0.0969744	-0.445616	2.11744	-0.280182	-0.156938	-0.0508261
E6.5_P1_Cell67_embryo3_single	E6.5_Em	-0.675913	-0.171333	-0.233586	0.877465	0.268296	1.56404	-0.45189	-0.407804	0.0313756	-0.129514	0.146937	-0.176764	-0.216675	-0.0337966	0.564883	2.46671	0.279506	1.3289	0.2968	0.535876	-0.389714	0.0225707	-0.341138	-0.114042	-0.539916	-0.279704	0.420394	-0.20418	1.10449	-0.330246	-0.0969744	-0.257594	0.019467	0.918192	-0.156938	-0.0508261
E6.5_P1_Cell69_embryo3_single	E6.5_Em	-0.602628	-0.171333	-0.233586	1.24536	0.270346	-0.601202	-0.45189	-0.48711	0.462972	-0.129514	-0.384871	-0.34658	-0.216675	0.79506	0.63946	-0.450833	-0.000485214	-0.850797	0.480125	-0.636356	-0.389714	-0.902576	-0.341138	-0.114042	2.34425	-0.279704	1.06833	-0.20418	1.27979	2.0439	-0.0969744	-0.635219	3.48972	0.991207	-0.156938	-0.0508261
E6.5_P1_Cell72_embryo3_single	E6.5_Em	-0.806504	-0.171333	0.474321	0.357444	0.312466	-0.601202	-0.45189	-0.48711	0.701489	-0.129514	0.061413	-0.225454	-0.216675	-0.0930487	0.514161	-0.337439	0.504556	0.917763	0.349276	-0.316109	-0.389714	-0.224077	-0.341138	-0.114042	1.58587	-0.279704	-0.215615	-0.20418	-0.411041	-0.583119	-0.0969744	0.456286	-0.537099	-0.151845	-0.156938	-0.0508261
E6.5_P1_Cell73_embryo3_single	E6.5_Em	-0.806504	-0.171333	-0.233586	-0.771124	0.41373	-0.601202	-0.24866	-0.48711	-0.0264854	-0.129514	0.46148	-0.479936	-0.216675	-1.25372	0.680477	-0.450833	0.90105	-0.850797	-0.00429233	2.25897	-0.389714	-0.605119	-0.341138	-0.114042	3.18791	-0.279704	-0.0565246	-0.20418	-0.100338	-0.704122	-0.0969744	-0.538196	-0.537099	0.16752	-0.156938	-0.0508261
E6.5_P1_Cell74_embryo3_single	E6.5_Em	0.0880818	-0.171333	-0.233586	0.850622	0.117057	-0.601202	-0.0980398	0.957746	0.420855	-0.129514	0.733149	0.590928	-0.216675	0.350863	0.607332	-0.450833	0.4189	0.313469	0.359484	-0.501171	-0.389714	-0.222226	-0.341138	-0.114042	0.86341	-0.279704	0.853502	-0.20418	-0.686841	-0.227506	-0.0969744	-0.385163	1.24124	-0.206472	-0.156938	-0.0508261
E6.5_P1_Cell76_embryo3_single	E6.5_Em	-0.806504	-0.171333	0.675363	0.480892	0.449406	0.45229	-0.45189	0.799494	1.17818	-0.129514	0.474131	0.196298	-0.216675	1.21258	0.704887	-0.450833	0.716803	-0.850797	0.526991	-0.677916	-0.389714	0.50629	-0.341138	-0.114042	-0.621415	-0.279704	-0.480688	-0.20418	-0.424495	0.0177404	-0.0969744	0.252141	1.87585	1.21175	-0.156938	-0.0508261
E6.5_P1_Cell77_embryo3_single	E6.5_Em	-0.450047	-0.171333	-0.233586	1.06287	-0.192934	-0.601202	-0.45189	-0.48711	-0.114105	-0.129514	-0.756525	-1.55035	-0.216675	-0.0526453	0.461314	-0.450833	0.817735	-0.850797	0.125163	1.38905	-0.389714	-1.58797	-0.341138	-0.114042	-0.621415	-0.279704	0.189304	-0.20418	-0.902877	-0.704122	-0.0969744	2.71441	-0.537099	-1.15856	-0.156938	-0.0508261
E6.5_P1_Cell78_embryo3_single	E6.5_Em	-0.521966	-0.171333	-0.233586	0.50848	0.0607312	-0.601202	5.2524	-0.48711	2.42655	-0.129514	0.257973	0.245218	-0.216675	-0.138376	0.736476	-0.0272408	0.636457	-0.787307	0.49293	1.09083	-0.389714	-0.414055	-0.341138	-0.114042	-0.621415	-0.279704	-0.537329	-0.20418	0.499986	0.503878	-0.0969744	-0.635219	0.692164	0.525295	-0.156938	-0.0508261
E6.5_P1_Cell79_embryo3_single	E6.5_Em	-0.806504	-0.171333	-0.233586	0.146977	-0.172789	-0.601202	-0.45189	-0.48711	1.16968	-0.129514	-0.265412	-0.37484	-0.216675	-0.667336	0.701524	4.365	0.602961	-0.850797	0.593925	1.54972	-0.389714	-0.570077	-0.341138	-0.114042	0.07909	-0.279704	0.291416	-0.20418	-0.0364678	-0.353686	-0.0969744	-0.635219	-0.356491	-0.570746	-0.156938	-0.0508261
E6.5_P1_Cell80_embryo3_single	E6.5_Em	-0.806504	-0.171333	-0.233586	1.42858	0.383307	-0.601202	0.716947	-0.222207	0.791644	-0.129514	0.210978	0.119709	-0.216675	-0.158539	0.65633	0.334985	0.316236	-0.850797	0.475976	0.737983	-0.389714	-1.07341	-0.341138	-0.114042	-0.621415	-0.279704	-0.617548	-0.20418	0.472147	-0.704122	-0.0969744	-0.635219	-0.537099	1.06902	-0.156938	-0.0508261
E6.5_P1_Cell81_embryo3_single	E6.5_Em	-0.806504	-0.171333	-0.233586	1.87121	0.300578	-0.601202	-0.45189	0.363208	1.51229	-0.129514	0.581587	-0.325098	-0.216675	-0.550994	0.618578	-0.450833	0.472086	0.18169	0.163456	-0.420054	-0.389714	0.18702	-0.341138	-0.114042	3.69389	-0.279704	-0.617548	-0.20418	1.45428	-0.00107723	-0.0969744	1.13811	-0.537099	1.2931	-0.156938	-0.0508261
E6.5_P1_Cell82_embryo3_single	E6.5_Em	0.128371	-0.171333	-0.233586	0.0415306	-0.0378393	-0.601202	-0.45189	1.20687	1.05144	-0.129514	0.392062	0.320453	-0.216675	-0.353164	0.703297	-0.450833	0.408026	-0.850797	0.0749355	1.08991	-0.389714	-0.430278	-0.341138	-0.114042	0.0512668	-0.279704	-0.356102	-0.20418	-1.34864	-0.421577	-0.0969744	-0.349841	-0.537099	0.866139	-0.156938	-0.0508261
E6.5_P1_Cell83_embryo3_single	E6.5_Em	0.752232	-0.171333	-0.233586	0.828192	0.304153	-0.404104	-0.45189	2.12966	-0.00428403	-0.129514	-0.0597054	0.218242	-0.216675	-1.15168	0.729098	-0.303107	0.373788	-0.850797	0.663243	2.28404	-0.389714	-0.512082	-0.341138	-0.114042	0.0225225	5.56583	-0.617548	-0.20418	1.05692	-0.624524	-0.0969744	-0.25264	-0.537099	0.426595	-0.156938	-0.0508261
E6.5_P1_Cell90_embryo3_single	E6.5_Em	-0.710221	-0.171333	-0.233586	1.05089	-0.0562898	-0.601202	-0.45189	0.954928	-0.817106	-0.129514	0.55592	-0.289306	-0.216675	-1.08286	0.577039	-0.450833	-0.085007	-0.273248	0.251123	-0.403169	-0.389714	-1.23667	-0.341138	-0.114042	1.86198	-0.279704	0.329656	-0.20418	0.962091	-0.704122	-0.0969744	-0.444882	-0.537099	0.0105341	-0.156938	-0.0508261
E6.5_P1_Cell91_embryo3_single	E6.5_Em	-0.806504	-0.171333	-0.233586	-0.376992	-0.709928	-0.601202	-0.45189	-0.48711	0.543737	-0.129514	0.852449	-0.476299	-0.216675	0.130309	0.521399	-0.317077	0.506607	1.26371	-0.280803	-0.727913	-0.389714	-1.33022	-0.341138	-0.114042	-0.621415	-0.279704	-0.617548	-0.20418	0.153567	0.48867	-0.0969744	0.0843851	-0.537099	-0.311854	-0.156938	-0.0508261
E6.5_P1_Cell92_embryo3_single	E6.5_Em	-0.747336	-0.171333	-0.233586	1.51238	0.282353	-0.601202	-0.45189	-0.48711	-1.928	-0.129514	0.595557	0.172798	-0.216675	0.63094	0.518976	-0.450833	0.558301	-0.850797	0.599784	-0.756294	-0.0611713	0.847894	-0.341138	-0.114042	-0.621415	-0.279704	0.869496	-0.20418	0.756801	0.465663	-0.0969744	-0.241663	1.43933	-0.284935	-0.156938	-0.0508261
E6.5_P1_Cell93_embryo3_single	E6.5_Em	-0.755069	-0.171333	-0.233586	0.132961	-0.336849	-0.601202	-0.45189	-0.48711	0.335578	-0.129514	0.334089	-0.595934	-0.216675	-1.38439	0.717953	-0.450833	-0.18593	-0.850797	0.309194	1.0538	-0.389714	-1.16481	-0.341138	-0.114042	0.183855	-0.279704	-0.617548	-0.20418	-0.851483	-0.653013	-0.0969744	2.06833	-0.537099	0.292148	-0.156938	-0.0508261
E6.5_P2_Cell_3_embryo4_single	E6.5_Em	-0.806504	-0.171333	-0.233586	2.0717	0.0384458	0.862817	-0.45189	-0.46426	-1.10109	-0.129514	0.165275	-1.00072	-0.216675	-0.163383	0.319164	-0.450833	0.254676	-0.850797	-0.428692	3.72933	-0.389714	-1.58797	-0.341138	-0.114042	-0.621415	-0.279704	-0.617548	-0.20418	0.0273037	-0.449678	-0.0969744	-0.635219	-0.537099	1.11268	-0.156938	-0.0508261
E6.5_P2_Cell_4_embryo4_single	E6.5_Em	-0.787663	-0.171333	-0.233586	-1.51239	0.436227	-0.601202	-0.45189	2.48741	1.04303	-0.129514	-0.734589	-1.04485	-0.216675	-1.1966	0.4657	-0.450833	1.02698	1.90012	-0.277916	1.99639	2.14159	-1.12504	-0.341138	-0.114042	0.571069	-0.279704	3.10802	-0.20418	1.29356	2.81752	-0.0969744	-0.635219	0.137291	1.99793	-0.156938	-0.0508261
E6.5_P2_Cell_5_embryo4_single	E6.5_Em	-0.145599	-0.171333	-0.233586	1.16063	0.580496	-0.601202	-0.45189	-0.48711	0.47817	-0.129514	0.236783	-1.26813	-0.216675	-1.56837	0.687807	-0.324796	0.270281	-0.0031497	0.0462753	0.322261	-0.389714	0.814227	-0.341138	-0.114042	-0.621415	1.54441	-0.617548	-0.20418	0.0647541	0.217838	-0.0969744	-0.589322	-0.537099	1.34797	-0.156938	-0.0508261
E6.5_P2_Cell_7_embryo4_single	E6.5_Em	0.0525778	-0.171333	-0.233586	0.818895	-0.629293	3.46333	-0.45189	-0.48711	0.0896226	-0.129514	0.442077	-0.712826	-0.216675	-1.97564	0.308917	4.65427	0.113076	-0.831484	-0.280684	1.7225	-0.389714	-1.19818	-0.341138	-0.114042	0.214212	-0.279704	2.65772	-0.20418	0.777007	1.17566	-0.0969744	-0.635219	-0.537099	0.622512	-0.156938	-0.0508261
E6.5_P2_Cell_8_embryo4_single	E6.5_Em	-0.629505	-0.171333	-0.233586	0.955689	-0.0717106	1.88768	-0.45189	2.04206	0.49133	-0.129514	-0.443476	-1.61382	-0.216675	-1.57517	0.538068	-0.450833	0.326942	0.276759	0.136546	2.86772	-0.389714	0.081821	-0.341138	-0.114042	-0.621415	-0.279704	-0.617548	-0.20418	-1.69444	1.387	-0.0969744	-0.532462	-0.537099	0.645519	-0.156938	-0.0508261
E6.5_P2_Cell_10_embryo4_single	E6.5_Em	-0.368106	-0.171333	-0.233586	1.106	0.128694	1.49491	-0.45189	0.89151	0.963554	-0.129514	0.54185	-0.617762	-0.216675	0.0753158	0.672086	-0.450833	1.05457	1.27928	0.091444	1.60858	-0.389714	0.0220631	-0.341138	-0.114042	-0.621415	-0.279704	1.72304	-0.20418	0.847974	0.727817	-0.0969744	-0.635219	-0.537099	-0.242424	-0.156938	-0.0508261
E6.5_P2_Cell_12_embryo4_single	E6.5_VE	-0.806504	3.40317	-0.233586	2.86566	-0.0246071	-0.303661	-0.45189	-0.307888	0.046953	-0.129514	0.293233	-0.955472	-0.216675	-1.60681	0.492593	-0.450833	-0.199922	0.772389	0.145159	-0.756294	-0.389714	-0.146711	-0.341138	-0.114042	-0.621415	-0.279704	-0.617548	10	-0.058403	-0.704122	-0.0969744	0.492601	-0.537099	-0.110844	-0.156938	-0.0508261
E6.5_P2_Cell_13_embryo4_single	E6.5_Em	1.80449	-0.171333	-0.233586	1.93338	-0.428249	-0.575429	-0.45189	3.53974	0.488552	-0.129514	0.712398	-0.0069376	-0.216675	-0.438719	0.796954	-0.450833	0.814717	-0.593298	0.513745	1.01983	-0.389714	-0.407338	-0.341138	-0.114042	-0.621415	-0.279704	-0.617548	-0.20418	0.615058	-0.192552	-0.0969744	0.473155	4.80582	-0.20101	-0.156938	-0.0508261
E6.5_P2_Cell_16_embryo4_single	E6.5_Em	-0.611906	-0.171333	-0.233586	0.791067	0.479386	-0.533538	-0.45189	3.08503	1.50277	-0.129514	-0.39584	-0.899614	-0.216675	-0.756258	0.357253	-0.450833	0.0100592	-0.850797	0.595258	2.33122	-0.389714	0.502553	-0.341138	-0.114042	-0.621415	-0.279704	-0.592813	-0.0892591	-0.57696	-0.157203	-0.0969744	-0.635219	-0.537099	0.20652	-0.156938	-0.0508261
E6.5_P2_Cell_17_embryo4_single	E6.5_Em	-0.776862	-0.171333	-0.233586	1.12674	0.19398	-0.601202	-0.45189	-0.0170993	1.71104	-0.129514	0.292491	-0.69015	-0.216675	-0.57509	0.887731	-0.450833	0.364361	-0.850797	0.19754	1.79154	-0.389714	0.300674	-0.341138	-0.114042	-0.621415	-0.279704	-0.617548	-0.20418	-0.259286	-0.531504	-0.0969744	0.962918	-0.537099	-0.437462	-0.156938	-0.0508261
E6.5_P2_Cell_18_embryo4_single	E6.5_Em	-0.580146	-0.171333	-0.233586	-0.395889	0.345143	-0.473281	-0.45189	-0.215067	-0.409358	-0.129514	1.04132	-1.17179	-0.216675	0.800096	0.591132	-0.450833	0.320252	-0.850797	0.571776	2.49893	-0.389714	1.10604	-0.341138	-0.114042	-0.621415	-0.279704	-0.547233	10	1.16421	2.78533	-0.0969744	-0.635219	-0.537099	0.384712	-0.156938	-0.0508261
E6.5_P2_Cell_19_embryo4_single	E6.5_Em	-0.785638	-0.171333	-0.233586	-1.50899	0.397813	-0.601202	-0.45189	-0.48711	1.91829	-0.129514	0.985172	-1.7861	-0.216675	1.65449	0.576638	-0.450833	1.08814	-0.850797	0.38488	-0.756294	-0.389714	-0.144873	-0.341138	-0.114042	1.69028	-0.279704	-0.617548	-0.20418	-1.12228	-0.704122	-0.0969744	-0.593476	-0.537099	0.700702	-0.156938	-0.0508261
E6.5_P2_Cell_20_embryo4_single	E6.5_Em	0.103817	-0.171333	-0.233586	1.29998	0.22783	-0.601202	-0.45189	-0.48711	0.607726	-0.129514	0.298696	-0.472696	-0.216675	-1.96204	0.808286	1.60511	0.632759	-0.850797	0.280274	1.80543	-0.389714	0.675653	-0.341138	-0.114042	-0.621415	-0.279704	-0.617548	-0.20418	2.15909	-0.704122	-0.0969744	-0.635219	-0.537099	1.89313	-0.156938	-0.0508261
E6.5_P2_Cell_21_embryo4_single	E6.5_Em	1.8727	-0.171333	-0.233586	1.51222	0.657187	-0.601202	-0.45189	-0.48711	2.53358	-0.129514	0.747849	0.332577	-0.216675	0.756141	0.812284	-0.393224	0.793997	-0.0455891	0.635055	2.18786	0.929058	-0.678135	-0.341138	-0.114042	0.333801	-0.279704	0.627672	-0.20418	1.17344	-0.0594428	-0.0969744	-0.635219	-0.537099	0.825962	-0.156938	-0.0508261
E6.5_P2_Cell_22_embryo4_single	E6.5_Em	0.25836	-0.171333	-0.233586	0.769863	0.0467287	-0.601202	0.169567	-0.48711	1.26945	-0.129514	0.69124	-0.468694	-0.216675	-0.285648	0.629434	-0.171719	0.993489	0.270466	0.854575	1.15373	0.427721	1.36026	-0.341138	-0.114042	-0.545538	-0.279704	-0.534087	-0.20418	1.20089	0.127639	-0.0969744	-0.31037	-0.537099	0.345748	-0.156938	-0.0508261
E6.5_P2_Cell_23_embryo4_single	E6.5_Em	-0.806504	-0.171333	-0.233586	1.48091	0.393248	-0.601202	-0.45189	-0.48711	0.8062	-0.129514	-0.145825	-1.05497	-0.216675	-0.972905	0.754049	-0.450833	0.356625	0.698322	-0.0561217	3.87448	1.81209	-0.135463	-0.341138	-0.114042	3.74028	-0.279704	-0.617548	-0.20418	-0.304414	-0.704122	-0.0969744	-0.635219	-0.537099	0.610526	-0.156938	-0.0508261
E6.5_P2_Cell_24_embryo4_single	E6.5_Em	0.18039	-0.171333	-0.233586	0.422866	0.483091	0.996141	-0.45189	-0.174473	0.202718	-0.129514	0.205512	-0.815851	-0.216675	0.350484	0.7054	0.0288961	0.606693	-0.384849	0.260763	2.6818	-0.389714	0.421236	-0.341138	10	-0.621415	-0.0740748	-0.617548	-0.20418	-0.283423	-0.20728	-0.0969744	-0.635219	1.50805	0.268423	-0.156938	-0.0508261
E6.5_P2_Cell_25_embryo5_single	E6.5_VE	-0.704231	-0.171333	4.83114	-0.716316	0.119646	-0.601202	-0.45189	-0.48711	1.39223	-0.129514	-0.300786	-1.33365	-0.216675	-1.92158	0.350776	-0.450833	0.144935	-0.850797	-0.459372	-0.756294	-0.389714	-1.07942	-0.341138	-0.114042	-0.621415	-0.279704	-0.617548	-0.20418	-1.54208	-0.704122	-0.0969744	-0.635219	-0.537099	0.303578	-0.156938	-0.0508261
E6.5_P2_Cell_26_embryo5_single	E6.5_Em	-0.415001	-0.171333	-0.233586	-0.241087	0.10788	-0.601202	-0.45189	-0.48711	0.884686	-0.129514	-0.0166776	0.168056	-0.216675	0.147555	0.665132	-0.450833	0.825854	0.279165	0.457131	0.404968	1.47928	-1.28287	-0.341138	-0.114042	1.86358	-0.279704	-0.617548	-0.20418	0.527361	-0.242888	-0.0969744	1.47013	-0.537099	0.0859767	-0.156938	-0.0508261
E6.5_P2_Cell_28_embryo5_single	E6.5_Em	1.39058	-0.171333	-0.233586	1.01534	0.420261	-0.0692625	-0.45189	-0.48711	-0.800779	-0.129514	0.966085	0.0472033	-0.216675	0.0769193	0.618132	-0.450833	0.987606	-0.850797	0.0484254	0.870179	-0.389714	0.367871	-0.341138	-0.114042	-0.621415	-0.279704	-0.298273	-0.20418	2.45731	0.11589	-0.0969744	-0.635219	-0.537099	0.811118	-0.156938	-0.0508261
E6.5_P2_Cell_29_embryo5_single	E6.5_VE	1.33659	-0.171333	2.58757	2.63468	-0.0875082	2.65894	-0.45189	-0.48711	-1.60321	-0.129514	0.293193	-1.16626	-0.216675	0.0046834	0.182755	-0.450833	-1.50475	-0.850797	-0.515896	-0.756294	-0.389714	-0.182837	-0.341138	-0.114042	-0.621415	-0.279704	-0.617548	-0.20418	0.626053	-0.611176	-0.0969744	-0.635219	-0.537099	-0.427132	-0.156938	-0.0508261
E6.5_P2_Cell_30_embryo5_single	E6.5_Em	-0.806504	-0.171333	-0.233586	-0.440091	0.16868	-0.601202	-0.45189	-0.48711	1.77	-0.129514	0.678217	0.303213	-0.216675	-1.87674	0.601963	0.426383	0.756405	-0.850797	-0.178097	3.35143	-0.389714	0.479224	-0.341138	-0.114042	-0.621415	-0.279704	-0.617548	-0.20418	1.48874	-0.704122	-0.0969744	-0.635219	-0.537099	1.11178	-0.156938	-0.0508261
E6.5_P2_Cell_31_embryo5_single	E6.5_VE	2.54738	-0.171333	0.0408481	0.479637	0.123193	-0.601202	1.36915	-0.48711	0.6806	-0.129514	-0.0194517	-1.14711	1.54311	-1.97564	0.304944	-0.450833	-0.651345	-0.850797	-0.411744	-0.756294	-0.389714	-0.447097	-0.341138	-0.114042	-0.621415	-0.279704	-0.617548	-0.20418	-0.630079	-0.403161	-0.0969744	-0.635219	-0.537099	-0.425272	-0.156938	-0.0508261
E6.5_P2_Cell_32_embryo5_single	E6.5_VE	0.297163	-0.171333	-0.233586	0.671229	0.357632	-0.601202	-0.45189	0.200482	-0.479702	-0.129514	-0.181917	-0.941715	-0.216675	-0.569161	0.561184	-0.323449	0.475213	-0.850797	0.0607787	0.915898	-0.389714	-0.141779	-0.341138	-0.114042	-0.57852	-0.279704	-0.617548	5.85574	-0.666259	-0.669611	-0.0969744	-0.635219	-0.537099	-0.753147	-0.156938	-0.0508261
E6.5_P2_Cell_34_embryo5_single	E6.5_Em	0.552308	-0.171333	-0.233586	2.43013	0.266926	-0.601202	-0.45189	2.66188	0.531706	-0.129514	0.311022	0.00532806	-0.216675	-0.105524	0.548532	0.614632	0.499203	-0.850797	0.138172	3.86608	-0.389714	0.434198	-0.341138	-0.114042	0.328642	-0.279704	-0.617548	-0.20418	1.34333	1.22295	-0.0969744	0.317737	-0.537099	0.784554	-0.156938	-0.0508261
E6.5_P2_Cell_36_embryo5_double	E6.5_VE	0.0585117	-0.171333	0.161923	1.61859	-0.494113	-0.601202	-0.45189	-0.48711	-0.0270866	-0.129514	0.0513533	-1.09785	-0.216675	-0.457733	0.320843	2.00332	0.415989	-0.676502	-0.247848	1.67356	-0.389714	0.301291	-0.341138	-0.114042	0.288444	-0.279704	0.964124	-0.20418	0.288433	-0.704122	-0.0969744	-0.552803	-0.537099	0.384283	-0.156938	-0.0508261
E6.5_P2_Cell_37_embryo5_single	E6.5_Em	-0.72554	-0.171333	-0.233586	2.40275	0.251578	-0.601202	-0.45189	-0.48711	1.95574	-0.129514	-0.412861	0.0822654	-0.216675	-0.722741	0.622151	-0.450833	0.592117	-0.850797	0.782743	0.855029	-0.389714	-0.0289889	-0.341138	-0.114042	-0.621415	-0.279704	2.75456	-0.20418	0.172836	1.49616	-0.0969744	-0.359694	-0.537099	0.0106913	-0.156938	-0.0508261
E6.5_P2_Cell_38_embryo5_single	E6.5_Em	4.11749	3.57273	-0.233586	0.493316	-0.0397518	-0.601202	-0.45189	-0.48711	-0.802943	-0.129514	0.360886	-0.29753	-0.216675	-0.653719	0.551118	-0.450833	1.0781	0.258333	0.252867	-0.756294	-0.389714	-0.690966	-0.341138	-0.114042	0.843015	-0.279704	-0.617548	-0.20418	-0.651784	1.36366	-0.0969744	-0.635219	-0.537099	-0.21206	-0.156938	-0.0508261
E6.5_P2_Cell_39_embryo5_single	E6.5_Em	2.37814	-0.171333	-0.233586	1.41529	0.0829252	-0.601202	-0.45189	0.614545	0.283929	-0.129514	0.685904	0.105998	-0.216675	-1.56914	0.435867	3.55468	0.492568	-0.850797	0.206329	1.66709	-0.389714	0.336277	-0.341138	-0.114042	-0.621415	-0.279704	-0.617548	-0.20418	0.381534	-0.472043	-0.0969744	-0.539314	2.02899	0.78134	-0.156938	-0.0508261
E6.5_P2_Cell_40_embryo5_single	E6.5_Em	-0.806504	-0.171333	-0.233586	1.56283	-0.0349404	-0.601202	-0.45189	-0.48711	-0.219967	-0.129514	0.638803	-0.957578	-0.216675	0.512903	0.674545	-0.450833	1.11616	-0.850797	0.247634	0.423283	-0.389714	-0.916881	-0.341138	-0.114042	-0.621415	-0.279704	-0.617548	-0.20418	1.201	-0.207663	-0.0969744	-0.487582	-0.537099	0.351024	-0.156938	-0.0508261
E6.5_P2_Cell_42_embryo5_single	E6.5_Em	-0.806504	-0.171333	-0.233586	0.22816	-0.307639	-0.601202	-0.45189	1.44194	-1.8378	-0.129514	-0.298019	-1.06497	-0.216675	-1.83114	0.207768	-0.450833	-0.113703	-0.850797	-0.285233	-0.756294	-0.389714	-1.58797	-0.341138	-0.114042	-0.621415	-0.279704	-0.617548	-0.20418	-0.774276	-0.704122	-0.0969744	-0.635219	-0.537099	0.101141	-0.156938	-0.0508261
E6.5_P2_Cell_43_embryo5_double	E6.5_VE	-0.806504	5.92469	2.9362	1.82516	-0.51648	-0.0670602	0.135906	-0.48711	0.260072	-0.129514	-0.155035	-1.01077	-0.216675	-1.65562	0.492411	0.0647948	-1.10559	-0.850797	0.0417047	0.635428	-0.389714	0.183615	2.37906	-0.114042	-0.621415	-0.279704	-0.186147	-0.20418	0.900642	-0.662855	-0.0969744	-0.471762	-0.537099	-0.0433628	-0.156938	-0.0508261
E6.5_P2_Cell_44_embryo5_single	E6.5_Em	-0.35464	-0.171333	-0.233586	0.730604	0.442354	-0.601202	-0.45189	-0.48711	1.56938	-0.129514	0.414319	-0.880542	-0.216675	-0.104352	0.53237	1.20567	0.395285	1.68632	0.383531	0.896702	-0.389714	0.196357	-0.341138	-0.114042	0.736314	-0.279704	1.19404	-0.20418	0.315412	0.0566028	-0.0969744	0.443573	4.21858	0.648645	-0.156938	-0.0508261
E6.5_P2_Cell_45_embryo5_single	E6.5_Em	3.67209	-0.171333	-0.233586	1.03543	0.346666	-0.601202	-0.45189	2.41631	-1.13043	-0.129514	-0.31672	-1.91354	-0.216675	-1.74855	0.626824	-0.450833	0.134127	4.82869	-0.401843	-0.435668	-0.389714	-0.357377	-0.341138	-0.114042	-0.621415	-0.279704	4.69312	-0.20418	2.71113	-0.704122	-0.0969744	2.61466	-0.537099	0.940106	-0.156938	-0.0508261
E6.5_P2_Cell_47_embryo5_single	E6.5_Em	1.40778	-0.171333	-0.233586	1.49667	0.862662	-0.601202	-0.170258	3.23593	-1.39933	-0.129514	0.622856	0.361248	-0.216675	-1.68881	0.732601	-0.450833	1.56783	-0.614094	0.496765	2.49446	-0.389714	-0.317547	-0.341138	-0.114042	3.60552	-0.279704	-0.617548	-0.20418	1.02439	0.544666	-0.0969744	-0.0524631	-0.537099	0.259314	-0.156938	-0.0508261
E6.5_P2_Cell_48_embryo5_single	E6.5_Em	0.50525	-0.171333	-0.233586	-0.0713448	-0.0489461	-0.601202	-0.45189	2.74411	0.408505	-0.129514	-1.45377	-1.5746	-0.216675	-1.81133	0.38066	-0.450833	0.533176	-0.850797	0.169584	1.39454	-0.389714	-0.481043	-0.341138	-0.114042	-0.621415	-0.279704	-0.617548	-0.20418	0.778862	-0.565146	-0.0969744	-0.635219	-0.537099	-0.127155	-0.156938	-0.0508261
E6.5_P2_Cell_53_embryo6_single	E6.5_VE	-0.806504	-0.171333	-0.233586	0.872495	-0.00347322	-0.601202	-0.45189	-0.48711	-1.4893	-0.129514	0.760112	-1.69254	-0.216675	-0.0677651	0.146477	2.81386	0.506244	-0.850797	-0.182383	-0.756294	-0.389714	1.41331	-0.341138	-0.114042	-0.621415	-0.279704	1.98593	-0.20418	0.408514	-0.704122	-0.0969744	-0.635219	-0.537099	-0.87092	-0.156938	-0.0508261
E6.5_P2_Cell_60_embryo6_single	E6.5_VE	1.53776	-0.171333	6.97196	2.17645	0.17818	-0.464273	-0.45189	1.94673	-0.775371	-0.129514	-0.187578	-0.348275	-0.216675	0.751285	0.590466	-0.450833	-0.047289	-0.465159	0.0814701	-0.738949	-0.389714	-0.750363	-0.341138	-0.114042	-0.621415	-0.279704	-0.617548	-0.20418	1.00269	-0.704122	-0.0969744	-0.635219	-0.537099	-1.02665	-0.156938	-0.0508261
E6.5_P2_Cell_64_embryo6_single	E6.5_Em	-0.384923	-0.171333	-0.233586	0.574918	0.532554	-0.601202	-0.45189	-0.48711	0.440383	-0.129514	0.302097	-0.735438	-0.216675	-0.056856	0.553509	-0.0488131	0.71062	-0.850797	0.404041	-0.377742	-0.389714	0.360553	-0.341138	-0.114042	-0.621415	-0.279704	-0.617548	-0.20418	-1.60109	-0.704122	-0.0969744	2.50366	-0.537099	1.00626	-0.156938	-0.0508261
E6.5_P2_Cell_66_embryo6_single	E6.5_VE	-0.782923	-0.171333	4.47198	1.3676	0.016734	-0.601202	-0.45189	0.0174312	-0.92681	-0.129514	0.702204	-1.31667	-0.216675	0.216766	0.493713	-0.450833	0.251507	2.40862	-0.431967	-0.756294	-0.389714	-1.58797	-0.341138	-0.114042	-0.621415	-0.279704	4.36645	-0.20418	1.18129	-0.0500681	-0.0969744	-0.111924	-0.167344	0.251171	-0.156938	-0.0508261
E6.5_P2_Cell_67_embryo6_single	E6.5_VE	2.20841	-0.171333	-0.233586	0.495988	-0.190057	-0.601202	-0.45189	-0.48711	-1.928	-0.129514	-0.714582	-0.924655	-0.216675	-0.521885	0.415226	-0.450833	-1.27952	-0.850797	-0.251495	-0.756294	-0.389714	-0.00297242	-0.341138	-0.114042	-0.621415	-0.279704	-0.617548	8.77666	0.32325	-0.67741	-0.0969744	-0.635219	-0.537099	1.01893	-0.156938	-0.0508261
E6.5_P2_Cell_68_embryo6_single	E6.5_VE	-0.711465	-0.171333	0.455727	1.07617	0.113876	-0.601202	-0.0107147	-0.48711	-0.887257	-0.129514	0.706336	-0.011109	-0.216675	-0.929739	0.592116	0.995025	-0.526108	-0.850797	-0.229975	0.230079	-0.389714	-0.423586	-0.341138	-0.114042	-0.621415	-0.279704	-0.552494	-0.20418	-0.430179	-0.704122	-0.0969744	-0.042055	-0.537099	0.203311	-0.156938	-0.0508261
E6.5_P2_Cell_69_embryo6_single	E6.5_Em	1.91705	-0.171333	-0.233586	0.954412	0.66514	-0.601202	-0.45189	0.927361	1.5087	-0.129514	1.14082	0.34162	-0.216675	-0.0805875	0.598155	-0.450833	0.969874	-0.850797	0.482742	3.06749	-0.389714	1.19347	-0.341138	-0.114042	1.59235	-0.279704	-0.617548	-0.20418	0.477438	-0.678794	-0.0969744	-0.159934	-0.537099	1.99372	-0.156938	-0.0508261
E6.5_P2_Cell_70_embryo6_single	E6.5_Em	1.92665	-0.171333	-0.233586	2.20488	0.746326	-0.601202	-0.45189	-0.48711	-0.636409	-0.129514	0.497811	-1.36891	-0.216675	0.243866	0.761467	-0.402738	0.677915	-0.850797	0.122967	-0.756294	-0.389714	-0.610945	-0.341138	-0.114042	-0.621415	10	-0.617548	-0.20418	-0.482038	-0.65251	-0.0969744	3.44131	-0.537099	1.06582	-0.156938	-0.0508261
E6.5_P2_Cell_71_embryo6_single	E6.5_Em	-0.806504	-0.171333	-0.233586	-0.995472	0.504321	-0.601202	-0.45189	-0.48711	-0.688322	-0.129514	1.16915	0.0187141	-0.216675	-1.83165	0.631608	-0.450833	0.287116	-0.850797	0.0568938	-0.1054	-0.389714	0.944141	-0.341138	-0.114042	3.07376	-0.279704	-0.617548	-0.20418	-0.718341	-0.704122	-0.0969744	-0.599694	-0.537099	0.377101	-0.156938	-0.0508261
E6.5_P2_Cell_72_embryo6_single	E6.5_Em	0.491912	-0.171333	-0.233586	2.17865	0.485074	-0.601202	-0.45189	-0.48711	-0.269197	-0.129514	-0.188058	-0.566755	-0.216675	0.818154	0.734188	-0.450833	0.281842	0.508916	0.0223288	2.62293	-0.389714	-1.33348	-0.341138	-0.114042	-0.621415	-0.279704	-0.617548	-0.20418	0.914595	-0.678757	-0.0969744	-0.635219	-0.537099	1.10771	-0.156938	-0.0508261
E6.5_P3_Cell_13_embryo7_single	E6.5_Em	-0.285955	-0.171333	-0.233586	0.886522	0.0186831	-0.601202	-0.45189	-0.48711	0.229553	-0.129514	0.752865	0.519177	-0.216675	-0.251129	0.686222	1.08991	-0.0200993	1.91217	0.0986579	4.53675	-0.308015	-0.9356	-0.341138	-0.114042	-0.621415	-0.279704	-0.617548	-0.20418	-0.0271882	0.158942	-0.0969744	-0.423708	2.15956	-0.102865	-0.156938	-0.0508261
E6.5_P3_Cell_14_embryo7_single	E6.5_Em	3.3481	-0.171333	-0.233586	0.580231	-0.0386765	-0.0417453	-0.392391	-0.48711	0.0711652	-0.129514	-0.486743	-0.445328	-0.216675	-1.12792	0.0021634	2.59936	0.174794	2.65631	-0.197226	2.21544	-0.389714	-0.451225	-0.341138	-0.114042	0.417023	-0.279704	-0.177947	-0.20418	-0.28833	-0.332129	-0.0969744	0.853286	-0.45375	0.0864781	-0.156938	-0.0508261
E6.5_P3_Cell_19_embryo7_single	E6.5_Em	0.378702	-0.171333	-0.233586	-0.103788	0.341306	-0.601202	-0.45189	-0.13834	0.879638	-0.129514	-0.220057	-0.289194	-0.216675	-0.297317	0.590949	0.689381	0.493479	-0.465149	0.0991365	-0.530514	-0.389714	-0.262884	-0.341138	-0.114042	-0.621415	-0.279704	-0.515451	-0.20418	0.140956	-0.216018	-0.0969744	-0.635219	-0.425932	0.0660113	-0.156938	-0.0508261
E6.5_P3_Cell_20_embryo7_single	E6.5_Em	-0.685157	-0.171333	-0.233586	0.704795	0.158823	-0.601202	-0.45189	0.969694	0.485072	-0.129514	0.392401	-0.508642	-0.216675	-0.365756	0.708738	-0.450833	0.38107	-0.850797	0.00840974	2.32157	-0.389714	-1.53291	-0.341138	-0.114042	0.771123	-0.279704	-0.53431	-0.20418	1.56715	-0.704122	-0.0969744	-0.339296	-0.537099	0.549954	-0.156938	-0.0508261
E6.5_P3_Cell_21_embryo7_single	E6.5_Em	0.434295	-0.171333	-0.233586	0.128332	0.635669	-0.601202	-0.45189	2.91749	0.217141	-0.129514	0.945115	0.538973	-0.216675	0.883555	0.498249	-0.450833	0.23858	-0.850797	0.19816	0.0584847	-0.389714	0.626799	-0.341138	-0.114042	-0.621415	-0.279704	3.90068	-0.20418	0.181514	-0.704122	-0.0969744	-0.635219	-0.537099	0.0432975	-0.156938	-0.0508261
E6.5_P3_Cell_22_embryo7_single	E6.5_Em	-0.806504	-0.171333	-0.233586	1.09823	0.0798872	-0.601202	0.0797722	-0.48711	1.33995	-0.129514	0.184716	0.440977	-0.216675	-0.860026	0.372117	-0.450833	0.589835	-0.247897	-0.102831	3.31373	-0.389714	-1.20658	-0.341138	-0.114042	2.14585	-0.279704	-0.617548	-0.20418	-0.104107	-0.00474885	-0.0969744	-0.3814	-0.537099	0.740589	-0.156938	-0.0508261
E6.5_P3_Cell_23_embryo7_single	E6.5_Em	-0.806504	-0.171333	-0.233586	0.17611	0.104209	-0.601202	-0.45189	-0.48711	-0.102706	-0.129514	0.273285	-0.491838	-0.216675	0.0686401	0.279497	-0.220609	0.670227	-0.850797	0.416838	2.00475	-0.389714	-1.53132	-0.341138	-0.114042	1.18246	-0.279704	-0.284957	-0.20418	-0.701139	1.16402	-0.0969744	-0.635219	-0.537099	0.269705	-0.156938	-0.0508261
E6.5_P3_Cell_24_embryo7_single	E6.5_Em	4.13558	-0.171333	-0.233586	0.123865	0.280724	-0.601202	-0.45189	-0.48711	-1.42931	-0.129514	0.671319	-0.387635	-0.216675	-1.12492	0.16292	-0.450833	0.241965	-0.850797	0.0849443	-0.756294	-0.389714	-1.30427	-0.341138	-0.114042	-0.621415	1.83212	-0.617548	-0.20418	0.311949	-0.704122	-0.0969744	0.370022	-0.537099	0.416329	-0.156938	-0.0508261
E6.5_P3_Cell_27_embryo7_single	E6.5_VE	-0.770344	-0.171333	0.692439	0.671115	0.220835	-0.601202	-0.226465	-0.48711	0.183177	-0.129514	-0.00197168	-0.597462	-0.216675	-0.453337	0.485432	-0.450833	-0.734883	0.349793	-0.0439905	-0.438712	-0.321517	-0.536558	-0.341138	-0.114042	-0.621415	-0.279704	-0.471874	-0.0897296	-0.0764475	-0.562862	-0.0969744	-0.19373	-0.537099	0.639155	-0.156938	-0.0508261
E6.5_P3_Cell_29_embryo7_double	E6.5_Em	-0.806504	-0.171333	-0.049977	0.481693	0.276533	-0.601202	-0.45189	-0.48711	1.26219	-0.129514	0.652216	0.465922	-0.216675	-0.413355	0.669927	2.98058	0.834697	-0.850797	0.400907	1.20699	-0.389714	-0.122098	-0.341138	-0.114042	1.67668	-0.279704	-0.617548	-0.20418	0.454595	-0.704122	-0.0969744	-0.635219	-0.537099	1.14347	-0.156938	-0.0508261
E6.5_P3_Cell_30_embryo7_single	E6.5_VE	-0.0030603	-0.171333	-0.233586	-0.0334804	-0.325066	-0.601202	-0.45189	-0.318626	-0.121333	-0.129514	-0.395309	-0.00906014	-0.216675	0.159236	0.291867	-0.450833	-2.48781	-0.850797	0.511258	-0.756294	-0.389714	-1.47548	-0.341138	-0.114042	3.29235	-0.279704	-0.617548	-0.20418	-1.48726	-0.67575	-0.0969744	-0.494519	-0.537099	0.270448	-0.156938	-0.0508261
E6.5_P3_Cell_31_embryo7_single	E6.5_VE	-0.678717	-0.171333	-0.233586	0.224734	-0.161896	-0.601202	-0.117793	0.651334	-0.404269	-0.129514	-1.05273	-0.533011	-0.216675	-1.35282	0.0781218	0.281828	-0.699417	-0.747218	-0.217316	-0.756294	0.0827007	-0.384255	-0.341138	-0.114042	-0.621415	-0.279704	-0.486677	-0.20418	0.0922514	-0.704122	-0.0969744	-0.635219	-0.489102	0.384513	-0.156938	-0.0508261
E6.5_P3_Cell_33_embryo8_single	E6.5_VE	-0.421895	-0.171333	-0.233586	0.578689	0.242188	-0.601202	-0.45189	-0.48711	0.3077	-0.129514	-0.110796	-0.411298	-0.216675	-0.705455	0.043821	-0.450833	-1.04269	-0.850797	-0.11851	-0.756294	-0.214102	-1.10855	-0.341138	-0.114042	-0.621415	-0.279704	-0.617548	-0.20418	0.155784	-0.134351	-0.0969744	0.106381	-0.537099	-0.855873	-0.156938	-0.0508261
E6.5_P3_Cell_34_embryo8_single	E6.5_VE	-0.754167	-0.171333	-0.233586	0.960098	0.155185	-0.601202	-0.45189	-0.48711	-0.449981	-0.129514	0.147227	0.169306	-0.216675	-1.0607	0.48214	-0.450833	0.184889	-0.850797	0.0886765	0.237838	-0.389714	-0.228435	-0.341138	-0.114042	-0.621415	-0.279704	0.77293	5.55597	0.0769636	-0.704122	-0.0969744	-0.531042	-0.537099	-0.876455	-0.156938	-0.0508261
E6.5_P3_Cell_35_embryo8_double	E6.5_Em	-0.806504	-0.171333	-0.233586	0.713504	-0.273851	-0.601202	-0.45189	0.267877	1.55536	-0.129514	0.0594294	0.222925	-0.216675	0.0739808	0.286355	1.41088	0.29184	-0.850797	0.526646	-0.331556	-0.389714	-1.45864	0.243738	-0.114042	-0.500412	-0.279704	-0.617548	-0.20418	-0.0442816	-0.332013	-0.0969744	-0.635219	-0.392176	0.114203	-0.156938	-0.0508261
E6.5_P3_Cell_36_embryo8_single	E6.5_Em	-0.713272	-0.171333	1.6856	1.72002	0.587581	-0.601202	-0.45189	0.797614	-0.466997	-0.129514	-0.969297	0.787554	-0.216675	-0.551274	0.810814	0.3611	0.131925	-0.850797	0.0215636	-0.683758	-0.389714	-1.21345	-0.341138	-0.114042	-0.621415	-0.279704	-0.617548	-0.20418	0.914781	-0.704122	-0.0969744	-0.635219	-0.537099	0.834914	-0.156938	-0.0508261
E6.5_P3_Cell_37_embryo8_single	E6.5_Em	-0.770471	-0.171333	-0.233586	-0.463079	-0.431537	-0.601202	-0.45189	0.599769	-1.15593	-0.129514	-0.163481	0.222676	-0.216675	-1.29629	0.317217	0.299454	-0.110447	-0.850797	-0.195139	-0.319289	-0.389714	-1.18996	0.440851	-0.114042	2.2546	-0.279704	-0.617548	-0.20418	0.392108	-0.704122	-0.0969744	-0.132714	-0.537099	0.0356624	-0.156938	-0.0508261
E6.5_P3_Cell_39_embryo8_single	E6.5_VE	-0.608658	-0.171333	-0.233586	0.617483	-0.226504	-0.601202	-0.45189	-0.48711	-0.946615	-0.129514	0.853445	0.158426	-0.216675	0.0983713	0.558311	-0.450833	-1.07967	-0.850797	-0.0122376	-0.756294	-0.389714	-1.23003	-0.341138	-0.114042	-0.621415	-0.279704	-0.617548	-0.20418	-1.03916	-0.704122	-0.0969744	-0.635219	-0.537099	0.325718	-0.156938	-0.0508261
E6.5_P3_Cell_40_embryo8_single	E6.5_Em	0.0527175	-0.171333	-0.233586	1.39186	0.14196	-0.601202	-0.45189	-0.48711	-1.30192	-0.129514	0.311447	-0.278823	-0.216675	0.933888	0.713388	1.52052	0.405004	-0.850797	0.308832	0.228165	-0.389714	-0.284601	-0.341138	-0.114042	-0.621415	-0.279704	-0.617548	-0.20418	-0.596048	-0.678317	-0.0969744	-0.635219	-0.537099	0.392481	-0.156938	-0.0508261
E6.5_P3_Cell_43_embryo8_single	E6.5_Em	3.13865	-0.171333	-0.233586	1.3588	0.243031	-0.601202	-0.45189	-0.48711	0.969872	-0.129514	-0.276139	0.095041	-0.216675	-0.625295	0.215078	-0.274638	0.465868	-0.106371	0.265116	0.656855	-0.389714	-1.09267	-0.0471812	-0.114042	4.41415	-0.279704	-0.617548	-0.20418	-0.835673	-0.609184	-0.0969744	-0.635219	-0.537099	1.15883	-0.156938	-0.0508261
E6.5_P3_Cell_44_embryo8_single	E6.5_VE	-0.52815	-0.171333	-0.233586	-0.116808	-0.359479	-0.601202	-0.45189	-0.48711	0.705457	-0.129514	0.351856	-0.265825	-0.216675	-1.26356	0.445265	-0.450833	0.326353	-0.850797	0.730997	-0.498669	-0.389714	0.66439	0.41517	-0.114042	-0.621415	-0.279704	-0.386582	-0.20418	0.469776	-0.704122	-0.0969744	-0.635219	-0.537099	0.446952	-0.156938	-0.0508261
E6.5_P3_Cell_45_embryo8_single	E6.5_Em	-0.806504	-0.171333	0.0178845	1.48028	0.566815	-0.601202	-0.45189	-0.3403	0.160971	-0.129514	0.0949206	-0.10582	-0.216675	-0.152754	0.410533	1.58701	0.716305	-0.806435	0.359338	0.148166	-0.311899	0.39843	0.151726	-0.114042	0.743373	-0.279704	-0.344508	-0.20418	-1.31236	-0.704122	-0.0969744	-0.635219	-0.537099	0.7055	-0.156938	-0.0508261
E6.5_P3_Cell_46_embryo8_single	E6.5_Em	-0.806504	-0.171333	-0.233586	2.08809	0.0364891	-0.601202	-0.45189	-0.44102	1.31639	-0.129514	0.688941	0.153297	-0.216675	-1.03971	0.645952	-0.450833	0.596935	-0.850797	0.275107	-0.756294	0.486865	0.298586	-0.341138	-0.114042	0.304706	-0.279704	-0.265775	-0.20418	-1.07044	-0.704122	-0.0969744	-0.635219	-0.537099	0.383205	-0.156938	-0.0508261
E6.5_P3_Cell_47_embryo8_single	E6.5_Em	-0.806504	-0.171333	-0.233586	1.12128	0.0840177	-0.601202	-0.45189	-0.408138	0.297068	-0.129514	-0.978602	0.278435	-0.216675	-0.57112	0.378888	-0.450833	-0.131498	-0.850797	-0.128981	-0.510929	-0.204796	-1.58797	-0.341138	-0.114042	-0.58062	-0.279704	-0.572676	-0.20418	0.519815	-0.704122	-0.0969744	-0.171814	-0.537099	0.310523	-0.156938	-0.0508261
E6.5_P3_Cell_49_embryo8_single	E6.5_Em	2.33536	-0.171333	-0.233586	0.141435	0.266248	-0.601202	0.552143	0.0101283	-0.525705	-0.129514	-0.0134269	-0.185408	-0.216675	0.383755	0.596401	-0.450833	0.394608	-0.850797	0.644512	-0.699553	-0.389714	-0.79255	-0.341138	-0.114042	-0.621415	-0.279704	-0.617548	-0.20418	0.0862343	0.543366	-0.0969744	-0.635219	1.73615	-0.223578	-0.156938	-0.0508261
E6.5_P3_Cell_50_embryo8_single	E6.5_VE	-0.806504	-0.171333	-0.233586	0.476891	-0.133721	-0.601202	-0.45189	0.0263265	1.66366	-0.129514	0.67477	-0.621936	-0.216675	-0.911427	0.585767	-0.450833	-0.915272	-0.850797	0.170089	0.676565	-0.389714	-0.427296	6.04021	-0.114042	-0.621415	-0.279704	-0.0371669	-0.20418	0.952952	-0.704122	-0.0969744	-0.635219	-0.537099	1.17074	-0.156938	-0.0508261
E6.5_P3_Cell_51_embryo8_single	E6.5_VE	-0.75912	-0.171333	-0.233586	0.441982	-0.0158552	-0.601202	-0.45189	1.36924	-1.40659	-0.129514	-0.650538	-0.0353982	-0.216675	-0.606918	0.258953	-0.363451	-0.0202536	-0.850797	-0.0274481	0.0552988	-0.389714	-0.913642	0.416341	-0.114042	-0.621415	-0.279704	-0.617548	-0.20418	-0.677389	2.75198	-0.0969744	0.125624	-0.537099	0.247725	-0.156938	-0.0508261
E6.5_P3_Cell_52_embryo8_single	E6.5_Em	-0.806504	-0.171333	-0.233586	-0.86453	-0.180835	-0.601202	-0.45189	6.38211	-1.09205	-0.129514	-0.0217273	-0.160862	-0.216675	0.912572	0.7143	-0.450833	0.12957	-0.850797	-0.262104	-0.756294	-0.389714	-1.58797	-0.341138	-0.114042	-0.621415	-0.279704	-0.617548	-0.20418	2.20626	-0.704122	-0.0969744	-0.635219	-0.537099	-1.98905	-0.156938	-0.0508261
E6.5_P3_Cell_53_embryo8_single	E6.5_VE	-0.388693	-0.171333	-0.233586	0.462587	0.429544	-0.601202	-0.335357	-0.420491	0.626825	-0.129514	-0.115589	0.378134	0.514207	-1.80725	0.514238	-0.450833	-0.0809582	-0.850797	0.48366	-0.548024	2.72099	0.242841	-0.341138	-0.114042	-0.290794	1.22631	-0.184788	-0.20418	-0.186325	-0.288953	-0.0969744	-0.41845	-0.537099	0.435953	-0.156938	-0.0508261
E6.5_P3_Cell_55_embryo8_double	E6.5_VE	-0.806504	-0.171333	0.164902	1.58729	0.141027	-0.601202	-0.45189	-0.48711	-0.686991	-0.129514	0.296374	-0.167587	-0.216675	-1.65472	0.268206	0.0663192	-0.399673	-0.806006	-0.342496	0.348279	-0.389714	-0.461364	-0.341138	-0.114042	-0.621415	-0.279704	-0.505116	-0.0723261	-0.166135	-0.704122	-0.0969744	-0.635219	-0.537099	0.537757	-0.156938	-0.0508261
E6.5_P3_Cell_56_embryo8_single	E6.5_Em	-0.567453	-0.171333	-0.233586	0.849224	-0.0809067	0.0391767	-0.195742	0.92405	-0.0399012	-0.129514	0.218378	-0.0684375	-0.216675	-0.337289	0.428642	-0.450833	-0.136568	-0.413289	0.411823	-0.198114	-0.389714	0.466599	-0.341138	-0.114042	-0.621415	-0.279704	0.488791	-0.20418	-0.537307	-0.642987	-0.0969744	-0.573471	-0.537099	-0.862147	-0.156938	-0.0508261
E6.5_P3_Cell_59_embryo8_single	E6.5_VE	-0.806504	-0.171333	-0.233586	1.84413	0.167375	-0.601202	-0.45189	0.368501	0.618011	-0.129514	0.127358	-0.679146	-0.216675	-1.1602	0.460668	-0.450833	-0.242002	-0.850797	0.180326	-0.756294	-0.389714	-0.274099	-0.341138	-0.114042	-0.621415	-0.279704	-0.617548	-0.20418	-0.566695	-0.704122	-0.0969744	-0.25737	-0.537099	-0.242446	-0.156938	-0.0508261
E6.5_P3_Cell_60_embryo8_single	E6.5_Em	0.698426	-0.171333	-0.233586	1.78182	-0.0860271	-0.601202	-0.45189	-0.48711	-0.0229287	-0.129514	0.141824	0.787675	-0.216675	-1.87215	0.600691	-0.450833	0.568996	-0.850797	0.47862	-0.633678	-0.389714	-1.58797	-0.341138	-0.114042	-0.621415	-0.279704	-0.617548	-0.20418	-0.241124	0.164398	-0.0969744	-0.635219	-0.537099	0.732046	-0.156938	-0.0508261
E6.5_P3_Cell_61_embryo8_single	E6.5_Em	-0.806504	-0.171333	-0.233586	0.339116	-0.0769947	-0.601202	-0.45189	-0.48711	2.21423	-0.129514	0.717481	1.13746	-0.216675	-0.26314	0.386921	-0.450833	0.329944	-0.850797	-0.325	1.45533	-0.294746	0.782063	-0.341138	-0.114042	-0.621415	-0.279704	-0.617548	-0.20418	0.482539	-0.704122	-0.0969744	-0.635219	-0.537099	0.633825	-0.156938	-0.0508261
E6.5_P3_Cell_62_embryo8_single	E6.5_Em	-0.0307107	-0.171333	-0.233586	-0.0263866	0.809789	-0.601202	-0.45189	-0.406436	0.591262	-0.129514	0.0951727	-0.208847	-0.216675	0.298138	0.310854	-0.450833	0.769451	-0.850797	0.262993	1.60137	-0.389714	-1.26011	-0.341138	-0.114042	-0.621415	0.249573	-0.617548	-0.20418	1.53313	-0.704122	-0.0969744	-0.635219	-0.537099	1.23887	-0.156938	-0.0508261
E6.5_P3_Cell_63_embryo8_single	E6.5_Em	0.246749	-0.171333	-0.233586	1.67324	0.239782	-0.601202	-0.45189	-0.48711	1.65409	-0.129514	0.644462	0.00752804	-0.216675	-0.229694	0.525068	-0.450833	1.01868	-0.850797	0.0949402	-0.0381041	-0.389714	0.243731	-0.341138	-0.114042	-0.621415	-0.279704	-0.38068	-0.20418	0.588407	-0.0631608	-0.0969744	-0.635219	-0.537099	0.710053	-0.156938	-0.0508261
E6.5_P3_Cell_64_embryo8_single	E6.5_Em	0.151741	-0.171333	-0.0804086	1.52858	-0.34555	-0.601202	0.743447	-0.48711	0.209396	-0.129514	0.365607	0.123839	-0.216675	-1.3301	0.478677	-0.450833	-0.169273	0.638191	0.338903	3.3474	-0.389714	-0.475613	-0.341138	-0.114042	-0.396806	-0.279704	0.0113986	-0.20418	0.322266	-0.582473	-0.0969744	-0.573174	-0.537099	0.129362	-0.156938	-0.0508261
E6.5_P3_Cell_67_embryo9_single	E6.5_Em	-0.430003	-0.171333	-0.233586	0.489595	-0.214096	-0.601202	-0.45189	-0.48711	1.01	-0.129514	0.429528	-0.108917	-0.216675	-1.67573	0.428503	-0.369361	0.457927	-0.850797	-0.112902	3.67214	-0.389714	-0.212331	-0.341138	-0.114042	-0.621415	-0.279704	-0.32571	-0.20418	0.440565	-0.704122	-0.0969744	-0.635219	0.619353	0.640811	-0.156938	-0.0508261
E6.5_P3_Cell_68_embryo9_single	E6.5_Em	-0.329626	-0.171333	-0.233586	1.53783	-0.128237	-0.601202	-0.45189	-0.48711	0.530062	-0.129514	1.13913	-0.106911	10	-1.10494	0.590144	-0.450833	0.674703	0.538029	0.0865535	-0.756294	-0.389714	-0.810467	-0.341138	-0.114042	-0.621415	-0.279704	-0.617548	-0.20418	0.20215	0.425822	-0.0969744	2.51192	-0.537099	0.319721	-0.156938	-0.0508261
E6.5_P3_Cell_71_embryo9_single	E6.5_VE	0.48815	-0.171333	5.62311	2.13679	0.0612792	-0.491395	-0.0865193	-0.278234	0.153907	-0.129514	0.228331	-0.602479	-0.216675	0.192326	0.309375	1.24667	0.206417	0.784639	0.142755	-0.687732	0.397488	-0.302162	-0.341138	-0.114042	-0.512575	-0.279704	-0.617548	0.609754	0.879258	-0.704122	-0.0969744	-0.635219	-0.537099	-0.699061	-0.156938	-0.0508261
E6.5_P3_Cell_72_embryo9_single	E6.5_Em	0.508212	-0.171333	1.95967	1.87137	0.446275	-0.601202	-0.45189	0.598317	1.38561	-0.129514	0.346251	-1.10799	-0.216675	-0.244607	0.349138	-0.0990681	0.0728537	-0.781013	0.317016	-0.705798	-0.389714	-1.55852	-0.341138	-0.114042	-0.621415	-0.279704	0.609403	-0.20418	-0.0483144	0.602282	-0.0969744	-0.57008	-0.537099	0.460365	-0.156938	-0.0508261
E6.5_P3_Cell_76_embryo9_single	E6.5_Em	2.61113	-0.171333	-0.233586	-0.34597	0.542238	-0.601202	-0.45189	-0.48711	0.990625	-0.129514	0.507212	0.568348	-0.216675	0.0961569	0.282922	-0.450833	-0.783847	-0.668884	0.601567	1.9249	-0.389714	-0.239989	-0.341138	-0.114042	-0.621415	-0.279704	-0.617548	-0.20418	-1.20813	-0.704122	-0.0969744	-0.635219	-0.537099	1.975	-0.156938	-0.0508261
E6.5_P3_Cell_79_embryo9_single	E6.5_VE	-0.420735	-0.171333	3.4999	-0.0912206	-0.342067	1.51108	-0.344786	0.846357	0.100275	-0.129514	0.125145	-0.15446	-0.216675	-0.450715	0.272869	-0.450833	-0.378263	-0.387634	-0.73533	-0.756294	-0.389714	-1.49771	-0.341138	-0.114042	-0.621415	-0.279704	-0.617548	-0.20418	1.21172	0.138397	-0.0969744	-0.635219	-0.537099	-0.0563558	-0.156938	-0.0508261
E6.5_P3_Cell_84_embryo9_single	E6.5_Em	2.05492	-0.171333	-0.233586	0.359328	0.510128	-0.601202	0.946009	0.51192	1.25931	-0.129514	1.02322	0.553905	-0.216675	-1.53623	0.48325	-0.450833	-0.19146	-0.850797	-0.743635	-0.675194	-0.389714	-0.00677429	6.94372	-0.114042	-0.621415	-0.279704	0.285803	-0.20418	1.09677	-0.173456	-0.0969744	-0.635219	-0.537099	0.154456	-0.156938	-0.0508261
E6.5_P3_Cell_85_embryo9_single	E6.5_Em	-0.806504	-0.171333	-0.0632881	-0.189599	-0.286293	-0.601202	-0.45189	-0.48711	-0.357888	-0.129514	0.59649	-1.37077	-0.216675	0.549905	0.588673	-0.450833	0.190266	-0.850797	0.464669	-0.756294	-0.389714	0.664252	-0.341138	-0.114042	-0.621415	0.520879	-0.617548	-0.20418	0.784894	-0.635752	-0.0969744	-0.600499	0.131783	-1.30064	-0.156938	-0.0508261
E6.5_P3_Cell_93_embryo9_single	E6.5_Em	-0.806504	-0.171333	-0.233586	-1.45554	-0.921274	-0.601202	-0.45189	0.106282	0.608706	0.00426863	-0.316331	-1.87218	-0.216675	-1.91999	-0.12924	-0.450833	-3.55394	-0.850797	0.413099	-0.74936	-0.389714	-1.58797	-0.341138	-0.114042	0.251423	-0.279704	-0.605441	-0.20418	-0.106937	-0.704122	-0.0969744	-0.264257	1.93798	-1.04743	-0.156938	-0.0508261
E6.75_cell1_Embryo1_Single	E6.5_Em	1.99847	-0.171333	-0.233586	-0.157044	0.40311	-0.114941	-0.45189	-0.0181017	0.973583	-0.129514	0.550052	0.53627	-0.216675	1.24197	0.886658	0.907523	0.729512	-0.850797	0.469045	0.480379	-0.389714	-0.0403788	-0.341138	-0.114042	2.16591	1.6978	0.806017	-0.20418	-1.44667	0.337122	-0.0969744	-0.635219	-0.537099	1.1757	-0.156938	-0.0508261
E6.75_cell2_Embryo1_Single	E6.5_Em	2.36566	-0.171333	-0.233586	0.831978	0.0979275	0.352256	-0.45189	1.01124	0.77043	-0.129514	0.491299	1.85744	-0.216675	-0.200911	0.849492	-0.450833	0.17761	0.721087	0.600895	0.444941	-0.389714	0.285278	-0.341138	-0.114042	1.2855	5.88089	1.74629	-0.20418	0.451378	-0.103226	-0.0969744	-0.377989	1.6865	0.864019	-0.156938	-0.0508261
E6.75_cell3_Embryo1_Single	E6.5_Em	0.290813	-0.171333	-0.233586	-0.236951	0.309586	-0.601202	1.55269	-0.48711	-0.747783	-0.129514	0.436318	0.859084	-0.216675	0.226021	0.775611	3.78306	0.7649	-0.500283	0.363147	1.25209	-0.389714	0.632773	-0.341138	-0.114042	-0.482418	-0.279704	1.86395	-0.20418	0.146242	-0.23023	-0.0969744	0.148163	-0.370625	0.917323	-0.156938	-0.0508261
E6.75_cell4_Embryo1_Single	E6.5_Em	0.0444938	-0.171333	-0.233586	0.00539828	-0.0376695	-0.034516	-0.45189	0.535647	0.383731	-0.129514	0.315841	0.692267	-0.216675	-0.150025	0.723018	-0.0160192	0.157791	-0.850797	0.526125	1.37357	-0.389714	-0.174005	-0.341138	-0.114042	1.25231	-0.279704	-0.617548	-0.20418	-0.0214228	0.320858	-0.0969744	-0.635219	0.135635	0.799163	-0.156938	-0.0508261
E6.75_cell5_Embryo1_Single	E6.5_Em	1.5006	6.86732	-0.233586	-0.0714042	0.171549	0.897756	-0.45189	0.682642	0.962701	-0.129514	0.549249	1.00197	-0.216675	0.780319	0.656309	-0.450833	0.521616	-0.399497	0.492144	1.79366	-0.389714	0.238462	-0.341138	-0.114042	0.234067	-0.0630688	1.34201	-0.20418	0.237596	-0.322699	-0.0969744	-0.398362	0.946517	1.17367	-0.156938	-0.0508261
E6.75_cell6_Embryo1_Single	E6.5_Em	1.91981	-0.171333	-0.233586	-0.775407	0.612707	0.412426	-0.45189	0.418248	0.320139	5.07153	1.05978	1.57322	-0.216675	-0.630363	0.95757	1.62363	0.884063	1.107	0.471931	-0.526254	-0.389714	-0.0749904	-0.341138	-0.114042	2.50077	-0.279704	1.6159	-0.20418	-0.497894	0.332307	-0.0969744	0.355595	-0.480076	1.51374	-0.156938	-0.0508261
E6.75_cell7_Embryo1_Double	E6.5_Em	1.8955	-0.171333	-0.233586	-0.114513	0.488717	-0.00797234	-0.45189	-0.133309	0.764443	-0.129514	0.662857	0.714557	-0.216675	0.0363288	0.929421	-0.450833	0.579562	1.03822	0.651404	1.56855	-0.198687	-0.872411	-0.341138	-0.114042	0.475783	1.68019	1.08323	-0.20418	-0.654359	-0.144605	-0.0969744	-0.435146	0.420957	1.07481	-0.156938	-0.0508261
E6.75_cell8_Embryo1_Single	E6.5_Em	0.924642	-0.171333	-0.233586	0.225892	-0.0463546	-0.601202	0.835597	-0.153611	1.09192	-0.129514	0.018557	0.165813	-0.216675	0.0561433	0.453323	0.530342	-0.681924	-0.552433	0.708287	1.32449	0.133641	-0.0472853	-0.341138	-0.114042	0.508053	-0.279704	0.105251	-0.20418	-1.57524	0.204587	-0.0969744	-0.635219	-0.396126	-0.246564	-0.156938	-0.0508261
E6.75_cell9_Embryo1_Single	E6.5_Em	0.951482	-0.171333	-0.233586	-0.521218	0.320573	1.13016	-0.45189	1.37915	0.538859	-0.129514	0.468312	0.837689	-0.216675	-0.848997	1.00207	-0.450833	0.260498	-0.667199	0.442542	-0.756294	-0.22646	-0.790327	-0.341138	-0.114042	3.65921	-0.279704	-0.617548	-0.20418	0.192702	-0.0754635	-0.0969744	0.70269	-0.0451975	-0.261274	-0.156938	-0.0508261
E6.75_cell10_Embryo1_Single	E6.5_Em	1.09246	-0.171333	-0.138158	0.740749	0.203698	-0.601202	-0.45189	0.486552	0.720045	-0.129514	0.531552	1.41913	-0.216675	0.421888	0.965647	1.85777	0.565519	-0.688767	0.268415	1.75813	0.67218	0.094056	-0.341138	-0.114042	-0.621415	-0.279704	0.059045	-0.20418	-0.311751	-0.0813878	-0.0969744	0.351647	1.23792	1.31218	-0.156938	-0.0508261
E6.75_cell12_Embryo1_Single	E6.5_Em	-0.104281	-0.171333	-0.233586	-1.22753	0.514744	-0.601202	-0.45189	-0.48711	-0.475803	-0.129514	0.798011	1.23139	-0.216675	0.247282	0.941526	-0.450833	0.837481	-0.850797	0.519649	1.80056	-0.389714	-0.814072	0.532594	-0.114042	-0.410882	-0.279704	0.191795	-0.20418	-0.24774	-0.66089	-0.0969744	1.07664	-0.34669	1.65264	-0.156938	-0.0508261
E6.75_cell13_Embryo1_Single	E6.5_Em	1.06141	-0.171333	-0.233586	0.405418	0.225429	0.21894	-0.45189	0.303933	-0.13745	-0.129514	0.620295	2.13215	-0.216675	0.279688	0.869851	0.917017	0.504342	-0.850797	0.637314	0.232126	-0.389714	-0.28981	-0.341138	-0.114042	-0.621415	2.03696	0.390101	-0.20418	0.902983	-0.601691	-0.0969744	0.309327	0.309534	0.877602	-0.156938	-0.0508261
E6.75_cell14_Embryo1_Single	E6.5_Em	0.814267	0.56439	-0.233586	0.900816	0.138071	1.29872	-0.45189	0.753607	-1.16863	-0.129514	0.259275	1.31761	-0.216675	0.0929086	0.751529	0.0207041	0.307598	0.047548	0.219784	0.246096	0.537789	-0.343092	-0.341138	-0.114042	-0.621415	-0.279704	-0.138926	-0.20418	0.827725	-0.215452	-0.0969744	-0.00773382	2.5108	1.12785	-0.156938	-0.0508261
E6.75_cell15_Embryo1_Single	E6.5_Em	1.82384	-0.171333	-0.233586	0.755191	0.260004	0.30306	0.641395	1.6404	0.829521	-0.129514	0.619568	1.57747	-0.216675	0.162705	0.948267	-0.450833	0.557167	2.03454	0.597775	1.63889	-0.389714	0.480458	-0.341138	-0.114042	-0.251295	2.18621	0.994735	-0.20418	1.13517	0.432305	-0.0969744	-0.221889	-0.0101072	0.258032	-0.156938	-0.0508261
E6.75_cell16_Embryo1_Single	E6.5_Em	1.49049	-0.171333	-0.233586	-0.302219	0.249474	-0.344243	-0.45189	-0.361116	0.717322	-0.129514	0.160133	1.39205	-0.216675	1.26939	0.838295	-0.450833	0.281608	-0.523529	0.356353	0.0170299	-0.389714	0.447171	-0.341138	3.25312	-0.0140371	-0.279704	0.732788	-0.20418	-0.832385	-0.59995	3.63253	-0.530002	-0.537099	1.55474	-0.156938	-0.0508261
E6.75_cell17_Embryo1_Single	E6.5_Em	0.748113	-0.171333	-0.233586	0.392694	0.319634	-0.351111	-0.45189	0.141763	0.258094	-0.129514	0.820715	1.20948	-0.216675	0.373533	0.890426	0.00819193	0.328428	-0.583169	0.672506	1.62427	-0.389714	-0.30836	-0.341138	-0.114042	0.285861	-0.279704	-0.617548	-0.20418	0.956513	-0.0150385	-0.0969744	-0.635219	0.427044	0.470591	-0.156938	-0.0508261
E6.75_cell18_Embryo1_Single	E6.5_Em	-0.656639	-0.171333	-0.233586	0.125545	0.273953	0.283575	-0.45189	0.755488	1.38759	-0.129514	0.574649	1.20509	-0.216675	-0.59398	0.984885	-0.450833	0.801964	2.69224	0.76092	1.23601	-0.389714	0.437907	-0.341138	-0.114042	0.709413	-0.197654	1.29226	-0.20418	-0.255648	-0.526272	-0.0969744	-0.574174	-0.537099	1.09673	-0.156938	-0.0508261
E6.75_cell19_Embryo1_Single	E6.5_Em	0.0261414	-0.171333	-0.233586	-0.185758	0.249094	-0.601202	-0.45189	-0.48711	-0.136857	-0.129514	0.453432	0.892391	-0.216675	-0.440286	0.771566	-0.450833	0.377261	-0.0148896	0.521016	0.0159561	-0.389714	-0.253314	-0.341138	-0.114042	-0.533873	2.96849	-0.186005	-0.20418	1.20617	0.669604	-0.0969744	-0.635219	-0.537099	0.796987	-0.156938	-0.0508261
E6.75_cell20_Embryo1_Single	E6.5_Em	0.35536	-0.171333	-0.233586	1.24314	0.401956	-0.504729	-0.45189	0.499658	0.0562029	-0.129514	0.625039	2.06513	-0.216675	0.209117	0.849362	0.48061	0.659996	0.67562	0.554347	-0.261956	-0.243691	0.445426	-0.341138	-0.114042	1.19255	-0.279704	0.158062	-0.20418	-0.345947	0.988057	-0.0969744	0.838831	0.677422	1.01928	-0.156938	-0.0508261
E6.75_cell21_Embryo1_Single	E6.5_Em	0.760981	-0.171333	-0.233586	-0.788172	0.42954	-0.601202	-0.45189	0.276767	-0.0149505	-0.129514	0.543889	1.82394	-0.216675	0.814334	0.948749	3.06347	0.894721	0.636649	0.84206	0.37473	1.35285	-0.091267	-0.341138	5.49657	1.23087	-0.279704	-0.517799	-0.20418	0.375502	-0.667425	-0.0969744	0.346852	-0.018216	1.82485	-0.156938	-0.0508261
E6.75_cell22_Embryo1_Single	E6.5_Em	-0.431507	-0.171333	-0.233586	0.49954	-0.146846	-0.601202	0.389259	-0.48711	-0.298295	-0.129514	0.361104	1.63496	0.157166	-0.00757461	0.80578	1.18154	0.548661	-0.0881869	0.46209	-0.66925	0.68611	0.367596	-0.341138	-0.114042	1.88798	-0.279704	1.20453	-0.20418	0.964599	-0.184712	-0.0969744	-0.635219	-0.537099	0.428532	-0.156938	-0.0508261
E6.75_cell23_Embryo1_Single	E6.5_Em	0.15681	-0.171333	-0.233586	-0.0135186	0.176107	-0.601202	-0.45189	0.917851	1.13513	-0.129514	0.712261	0.921338	-0.216675	0.436558	0.81477	0.531693	0.305609	0.591066	0.565008	2.27251	-0.389714	0.544464	-0.341138	-0.114042	-0.351839	2.4325	0.426045	-0.20418	0.41517	0.390874	-0.0969744	1.31836	2.26532	1.46979	-0.156938	-0.0508261
E6.75_cell24_Embryo1_Double	E6.5_Em	0.0275344	-0.171333	-0.233586	0.0265117	-0.114241	-0.601202	-0.45189	-0.48711	0.336062	-0.129514	0.707912	1.5511	-0.216675	-0.0776027	0.88016	0.0558182	0.556538	0.554769	0.517798	0.402738	-0.389714	-0.364726	-0.341138	-0.114042	-0.621415	-0.279704	2.33762	-0.20418	-0.313367	-0.0241256	-0.0969744	0.739043	-0.39757	1.24448	-0.156938	-0.0508261
E6.75_cell25_Embryo1_Single	E6.5_Em	0.378788	-0.171333	-0.233586	0.595519	0.314178	-0.601202	1.74814	0.727705	0.76197	0.968089	0.509623	1.61624	-0.216675	0.617688	0.844583	0.929744	0.301684	1.05301	0.543339	0.664556	1.09546	0.2659	-0.341138	-0.114042	0.671094	1.83445	0.0680246	-0.20418	0.15146	0.191339	-0.0969744	0.968108	-0.321093	1.18557	-0.156938	-0.0508261
E6.75_cell26_Embryo1_Single	E6.5_Em	-0.0342145	-0.171333	-0.233586	0.806266	0.171179	0.445292	-0.45189	0.755687	0.887574	-0.129514	0.532652	0.837403	-0.216675	0.49583	0.921952	-0.135993	0.140005	-0.850797	0.564528	2.40229	-0.389714	0.933136	-0.341138	-0.114042	0.0705074	-0.279704	0.613239	0.0697451	0.956332	-0.296436	-0.0969744	0.207692	0.803029	0.778432	-0.156938	-0.0508261
E6.75_cell27_Embryo1_Single	E6.5_Em	0.00183581	-0.171333	-0.233586	-0.0254784	0.312219	-0.601202	-0.309531	1.97517	-0.132346	-0.129514	0.355605	0.694053	-0.216675	0.441422	0.820896	1.08824	0.286842	1.17717	0.410291	1.87713	-0.261999	0.290444	-0.341138	-0.114042	-0.0348318	3.1958	-0.218615	-0.20418	0.358036	-0.117727	-0.0969744	-0.0714438	-0.537099	1.43062	-0.156938	-0.0508261
E6.75_cell28_Embryo1_Single	E6.5_Em	2.62856	-0.171333	-0.233586	0.293622	0.564886	0.228028	0.733975	0.76364	0.254009	-0.129514	0.686971	1.24017	1.38379	0.115892	0.975696	2.01162	0.0918765	1.79946	0.550541	0.520178	-0.160784	0.795244	-0.341138	-0.114042	0.321769	-0.279704	0.353761	-0.20418	-0.747327	0.00632579	-0.0969744	-0.0690794	2.20148	0.925321	-0.156938	-0.0508261
E6.75_cell29_Embryo1_Single	E6.5_Em	0.128212	0.514359	-0.233586	0.548485	0.263233	-0.246964	-0.45189	1.63403	-0.186669	-0.129514	0.697461	1.9438	-0.216675	0.394774	0.83538	1.78941	0.600432	-0.850797	0.694135	-0.606595	0.47826	0.567382	-0.341138	-0.114042	1.82538	-0.279704	0.00767025	-0.20418	0.182944	-0.0814483	-0.0969744	-0.173328	-0.392568	0.687884	-0.156938	-0.0508261
E6.75_cell30_Embryo1_Single	E6.5_Em	0.690191	-0.171333	-0.233586	0.481998	0.540308	0.284509	-0.45189	1.35686	-0.0604237	-0.129514	0.533942	0.629912	0.0527295	-0.304698	0.963352	0.191903	0.747064	1.14218	0.467995	1.33288	-0.389714	0.455437	-0.341138	-0.114042	0.35571	0.606697	-0.219353	-0.20418	-0.496335	-0.0140134	-0.0969744	-0.553996	-0.506875	1.22655	-0.156938	-0.0508261
E6.75_cell31_Embryo1_Single	E6.5_Em	0.448267	6.56588	-0.233586	0.601351	-0.0320573	-0.601202	-0.45189	1.87227	0.73674	-0.129514	0.546615	1.58014	-0.216675	0.133235	0.763541	0.503062	0.24593	-0.850797	0.420835	1.3361	-0.389714	0.122446	-0.341138	-0.114042	-0.13251	0.947621	1.15027	-0.20418	0.604683	-0.0176615	-0.0969744	0.114079	1.7169	1.42931	-0.156938	-0.0508261
E6.75_cell33_Embryo1_Single	E6.5_Em	1.36898	-0.171333	-0.233586	0.0187113	0.647713	-0.601202	-0.45189	-0.33817	0.321683	-0.129514	0.645966	1.39484	-0.216675	0.0535456	0.767325	-0.450833	0.233659	0.84878	0.546606	2.02356	-0.389714	0.977642	-0.0847551	-0.114042	1.33085	-0.279704	-0.617548	-0.20418	-0.339822	-0.462597	-0.0969744	0.659272	-0.177555	0.917322	-0.156938	-0.0508261
E6.75_cell35_Embryo1_Single	E6.5_Em	1.06314	-0.171333	-0.233586	0.0470894	0.349452	-0.272393	-0.45189	0.392881	-0.351433	-0.129514	0.507432	1.30506	-0.216675	0.738038	0.867366	0.0358091	0.340368	-0.063516	0.54624	2.20814	-0.389714	0.591866	-0.341138	-0.114042	0.784904	-0.279704	0.842228	-0.20418	0.707677	-0.0493563	-0.0969744	-0.456161	0.0960516	0.63939	-0.156938	-0.0508261
E6.75_cell36_Embryo1_Single	E6.5_Em	-0.806504	-0.171333	-0.233586	0.743035	0.252223	0.590491	-0.45189	0.71138	-0.794239	-0.129514	0.594792	1.87122	-0.216675	0.0615193	0.632187	3.27971	0.431948	-0.674692	0.391777	-0.756294	-0.0808107	0.33176	-0.341138	-0.114042	-0.621415	-0.279704	-0.323423	-0.20418	-0.604043	-0.541372	-0.0969744	0.888785	0.00939277	0.641013	-0.156938	-0.0508261
E6.75_cell37_Embryo1_Single	E6.5_Em	1.11605	-0.171333	-0.233586	0.264878	0.556166	-0.434312	-0.45189	1.59628	-0.0964429	8.7375	0.850729	1.28687	-0.216675	0.44512	0.802309	-0.0842472	0.148304	-0.568778	0.615328	0.622555	1.47197	0.704338	0.0685206	10	0.0721648	-0.279704	0.222143	-0.20418	1.42703	0.176375	-0.0969744	-0.129391	0.697061	0.442175	-0.156938	-0.0508261
E6.75_cell38_Embryo1_Single	E6.5_Em	0.245392	-0.171333	-0.233586	0.611274	0.534474	-0.601202	-0.45189	0.00982195	0.863656	-0.129514	0.296506	1.31548	-0.216675	1.32373	0.703557	-0.0567895	0.31823	-0.850797	0.607527	1.20738	-0.389714	-0.181249	-0.341138	-0.114042	2.07155	4.96693	0.439357	-0.20418	0.414339	-0.526182	-0.0969744	0.145588	0.440968	0.497707	-0.156938	-0.0508261
E6.75_cell39_Embryo1_Single	E6.5_Em	1.39945	-0.171333	-0.233586	0.30602	0.25861	-0.601202	0.260405	0.457553	0.18415	-0.129514	0.414835	1.24318	-0.216675	0.337587	0.863273	1.6049	0.34882	-0.237358	0.533729	0.783412	-0.389714	0.45526	-0.341138	-0.114042	0.979656	-0.279704	0.257409	-0.20418	0.621219	0.641878	-0.0969744	-0.546636	2.85365	1.11409	-0.156938	-0.0508261
E6.75_cell40_Embryo1_Single	E6.5_Em	-0.613651	-0.171333	-0.233586	0.410314	0.50478	-0.601202	-0.45189	-0.255333	0.783118	-0.129514	0.334183	1.38764	-0.216675	0.270395	0.83292	-0.0951805	0.308936	-0.850797	0.579413	0.292772	-0.389714	0.918158	-0.341138	-0.114042	0.625012	0.48527	0.00904683	-0.20418	0.905388	0.298686	-0.0969744	0.586363	2.76945	0.468543	-0.156938	-0.0508261
E6.75_cell41_Embryo1_Single	E6.5_Em	1.31359	-0.171333	-0.233586	-0.83115	0.497644	-0.601202	-0.45189	-0.199344	0.68951	-0.129514	0.623742	1.24121	-0.216675	0.175988	0.871349	2.65473	0.203702	2.15114	0.583303	2.01831	1.66535	0.281291	-0.341138	-0.114042	1.83931	4.43267	-0.451746	-0.20418	1.11849	-0.704122	-0.0969744	0.183324	-0.537099	1.00492	-0.156938	-0.0508261
E6.75_cell42_Embryo1_Single	E6.5_Em	-0.725179	-0.171333	-0.233586	0.107434	0.405943	-0.499868	-0.45189	0.617838	-0.340567	-0.129514	0.359375	1.50605	-0.216675	-0.0711743	0.80218	-0.0122853	0.41867	-0.850797	0.516387	0.691178	-0.389714	0.403465	-0.341138	-0.114042	-0.234639	-0.279704	-0.19211	-0.20418	0.137673	-0.248462	-0.0969744	-0.635219	-0.537099	0.741506	-0.156938	-0.0508261
E6.75_cell43_Embryo1_Single	E6.5_Em	0.227792	-0.171333	-0.233586	0.86324	0.102457	-0.601202	-0.45189	-0.48711	0.529867	-0.129514	0.356109	1.154	-0.216675	-0.015404	0.744953	1.20168	0.217481	1.41539	0.486411	1.84814	-0.389714	0.384227	-0.341138	-0.114042	0.571621	-0.279704	2.18047	0.0905706	0.283739	0.455084	-0.0969744	-0.0335267	1.89671	1.01987	-0.156938	-0.0508261
E6.75_cell44_Embryo1_Single	E6.5_Em	0.517122	-0.171333	-0.233586	0.739377	0.40311	-0.601202	-0.45189	-0.48711	0.0747328	-0.129514	0.87985	1.49341	-0.216675	0.262283	0.929222	-0.334749	0.415199	-0.716789	0.590728	2.20213	-0.389714	0.478428	-0.341138	-0.114042	1.01337	2.08077	0.167875	-0.20418	-0.473264	-0.129637	-0.0969744	-0.572043	0.23945	0.556408	-0.156938	-0.0508261
E6.75_cell45_Embryo1_Single	E6.5_Em	-0.706509	-0.171333	-0.233586	-0.101854	0.550522	-0.601202	-0.345929	0.23223	-0.49122	-0.129514	0.70762	1.63757	-0.216675	0.207303	0.912962	-0.450833	0.699675	-0.850797	0.636321	0.811932	0.894869	1.30905	-0.341138	-0.114042	0.78022	0.865171	-0.617548	-0.20418	0.352388	-0.236725	-0.0969744	-0.635219	-0.537099	1.74889	-0.156938	-0.0508261
E6.75_cell46_Embryo1_Single	E6.5_Em	1.47374	-0.171333	-0.233586	0.48013	0.131338	-0.601202	0.773992	-0.48711	-0.536299	-0.129514	-0.115926	1.50199	-0.216675	-0.250477	0.916182	-0.450833	0.0638201	-0.0543747	0.407092	-0.588577	-0.389714	0.230508	-0.341138	-0.114042	0.347248	-0.279704	2.84386	-0.20418	0.939771	-0.515887	-0.0969744	-0.635219	-0.537099	1.32767	-0.156938	-0.0508261
E6.75_cell47_Embryo1_Single	E6.5_Em	-0.806504	-0.171333	-0.233586	-0.0933888	0.437613	-0.601202	-0.45189	1.00027	0.327047	-0.129514	0.95381	1.18079	-0.216675	0.572109	0.780388	-0.277941	0.33135	1.08348	0.504185	1.6148	-0.155135	0.808277	-0.341138	-0.114042	1.06129	-0.279704	0.574726	-0.20418	0.148454	-0.26433	-0.0969744	-0.635219	-0.0480044	0.971661	-0.156938	-0.0508261
E6.75_cell48_Embryo1_Single	E6.5_Em	0.557406	-0.171333	-0.233586	0.930303	0.622985	-0.179802	-0.45189	0.554492	0.0789031	-0.129514	0.269608	1.66991	-0.216675	0.7238	0.718264	0.516633	0.134166	0.412081	0.438389	1.2875	-0.389714	-0.109524	-0.341138	-0.114042	-0.283674	-0.279704	0.559864	-0.20418	0.326494	0.313851	-0.0969744	0.124358	1.48043	1.04821	-0.156938	-0.0508261
E6.75_cell49_Embryo1_Single	E6.5_VE	-0.806504	-0.171333	7.44439	-1.17262	-0.22291	-0.601202	-0.45189	-0.48711	-0.566011	-0.129514	-0.146475	0.18103	-0.216675	-0.11982	0.305982	-0.450833	-0.395923	-0.850797	-0.503566	0.662436	-0.389714	-0.501488	-0.341138	-0.114042	-0.621415	-0.279704	-0.617548	-0.20418	-0.903053	0.0634532	-0.0969744	-0.635219	-0.537099	-0.332464	-0.156938	-0.0508261
E6.75_cell50_Embryo1_Single	E6.5_VE	-0.623076	-0.171333	6.23537	0.266927	-0.207793	-0.209733	1.28084	-0.48711	-1.7541	-0.129514	0.692195	1.05955	-0.216675	0.0645018	0.260652	-0.450833	-1.15407	1.17542	-0.495308	-0.320525	-0.389714	-0.59992	-0.341138	-0.114042	-0.621415	-0.279704	-0.617548	-0.20418	0.650286	0.00514967	-0.0969744	0.502488	-0.399414	-0.197722	-0.156938	-0.0508261
E6.75_cell51_Embryo1_Single	E6.5_VE	1.15822	-0.171333	4.01767	0.411828	-0.198641	-0.493141	2.3549	0.252975	-0.729772	-0.129514	0.641912	0.0596881	-0.216675	0.27525	0.408783	-0.450833	-0.77493	0.705158	-0.323576	-0.623197	-0.389714	-0.218835	-0.341138	-0.114042	-0.621415	-0.279704	0.433585	-0.20418	0.406352	-0.596778	-0.0969744	0.0893869	-0.537099	-0.201632	-0.156938	-0.0508261
E6.75_cell52_Embryo1_Single	E6.5_VE	0.570518	0.0919376	4.48525	-0.633168	-0.404073	0.600403	0.43648	0.0207543	-0.0715497	-0.129514	0.693883	1.00149	-0.216675	0.365289	0.618863	-0.450833	0.0635713	0.603742	-0.300082	-0.756294	-0.389714	-0.30327	-0.341138	-0.114042	-0.621415	-0.279704	0.839895	-0.20418	1.22249	-0.557661	-0.0969744	0.697978	-0.537099	-0.0660472	-0.156938	-0.0508261
E6.75_cell53_Embryo1_Double	E6.5_VE	-0.155788	3.97964	5.72565	0.243487	-0.0810766	-0.0161685	0.535156	0.00163162	-0.671422	-0.129514	0.857783	0.970611	-0.216675	0.755855	0.44797	-0.450833	-0.675441	0.372797	0.0778646	-0.756294	-0.389714	0.150928	-0.341138	-0.114042	-0.532965	-0.279704	0.790136	-0.20418	0.0459911	0.220871	-0.0969744	0.0178659	-0.537099	0.63211	-0.156938	-0.0508261
E6.75_cell54_Embryo1_Single	E6.5_Em	-0.38671	-0.171333	-0.233586	0.660377	0.293954	-0.601202	-0.265503	0.46136	0.245732	-0.129514	0.780627	0.926631	-0.216675	0.0145077	0.749933	0.605699	0.128564	0.284413	0.421601	0.475083	-0.2225	0.279212	-0.341138	-0.114042	0.353292	-0.279704	1.38379	-0.20418	0.444898	0.215402	-0.0969744	-0.060228	0.19852	0.545045	-0.156938	-0.0508261
E6.75_cell55_Embryo1_Single	E6.5_Em	1.06434	-0.171333	-0.233586	0.400799	0.483141	-0.601202	-0.45189	1.44149	-0.356994	-0.129514	0.491313	1.38648	-0.216675	0.102306	0.851529	-0.450833	0.154652	-0.493437	0.500436	1.45804	-0.389714	-0.0464526	-0.341138	-0.114042	-0.0833752	-0.279704	0.368977	-0.20418	0.821981	-0.704122	-0.0969744	-0.519984	0.929777	0.643512	-0.156938	-0.0508261
E6.75_cell56_Embryo1_Single	E6.5_Em	0.398405	-0.171333	-0.233586	0.661116	0.302075	-0.601202	-0.241564	0.380517	0.57631	-0.129514	0.459363	1.10649	-0.216675	-0.429373	0.741827	-0.450833	0.0201736	-0.850797	0.341549	2.18376	0.66018	0.740864	-0.341138	-0.114042	-0.0944721	4.31427	-0.481631	-0.20418	0.484539	0.0132341	-0.0969744	0.284865	-0.537099	0.953171	-0.156938	-0.0508261
E6.75_cell58_Embryo1_Single	E6.5_Em	-0.243923	4.94736	-0.233586	1.04852	-0.00592769	0.957513	-0.45189	1.79363	-0.160976	-0.129514	-0.0584703	0.770567	-0.216675	-0.346289	0.564123	4.07709	-0.138208	0.26541	0.0239228	1.82588	0.751583	0.526707	-0.341138	-0.114042	0.279433	3.52643	1.12819	-0.20418	0.499738	-0.0611014	-0.0969744	-0.113898	0.541825	0.351374	-0.156938	-0.0508261
E6.75_cell59_Embryo1_Single	E6.5_Em	1.27843	-0.171333	-0.233586	0.919953	0.302117	0.246217	-0.45189	-0.0900018	1.20746	-0.129514	0.248404	0.97106	-0.216675	-0.0906101	0.683873	-0.450833	0.138531	-0.526294	0.483356	2.0259	1.12791	0.465501	-0.341138	-0.114042	-0.0751443	0.0539848	2.97377	0.380127	-0.0418441	0.046543	-0.0969744	-0.510476	-0.0063954	1.23098	-0.156938	-0.0508261
E6.75_cell60_Embryo1_Single	E6.5_Em	0.277256	-0.171333	-0.233586	0.525497	0.164214	0.133079	-0.45189	-0.48711	-0.836187	-0.129514	0.316953	0.715149	-0.216675	0.190964	0.77993	-0.450833	0.0761236	1.17481	0.43375	1.86219	0.0806499	0.487825	-0.341138	-0.114042	0.828317	1.58549	1.5402	-0.20418	1.24725	0.280624	-0.0969744	1.32548	-0.348911	0.191093	-0.156938	-0.0508261
E6.75_cell62_Embryo1_Single	E6.5_Em	2.46424	-0.171333	0.695185	0.771302	0.626981	-0.601202	-0.45189	0.885425	0.294187	-0.129514	0.369471	2.01837	-0.216675	0.550915	0.881445	-0.450833	-0.0836293	-0.850797	0.374114	1.01041	-0.389714	-0.0066829	-0.341138	-0.114042	-0.560918	-0.279704	1.91946	-0.20418	1.0926	-0.291645	-0.0969744	-0.443099	-0.537099	0.488521	-0.156938	-0.0508261
E6.75_cell63_Embryo1_Single	E6.5_Em	1.24276	-0.171333	1.16471	0.727164	0.118907	-0.0963543	-0.45189	-0.48711	0.582247	-0.129514	-0.0971785	0.837428	-0.216675	0.294043	0.763101	-0.450833	0.561435	2.01355	0.13721	1.86994	1.68635	0.0591077	-0.341138	-0.114042	0.820364	-0.279704	0.0737478	-0.20418	0.22726	-0.343729	-0.0969744	0.996298	-0.0643134	1.24738	-0.156938	-0.0508261
E6.75_cell64_Embryo1_Single	E6.5_Em	2.03982	-0.171333	-0.233586	0.434375	0.089312	-0.601202	-0.0544076	-0.48711	-0.684303	-0.129514	-0.322361	1.62321	-0.216675	-0.70537	0.637046	-0.450833	0.204293	0.412198	0.191652	1.49802	-0.389714	0.167456	-0.341138	-0.114042	1.52861	-0.279704	-0.530165	-0.000589747	-0.542852	-0.282434	-0.0969744	0.114211	0.567455	1.12126	-0.156938	-0.0508261
E6.75_cell70_Embryo2_Single	E6.5_Em	2.44325	-0.171333	-0.233586	0.938592	0.32699	-0.601202	-0.45189	-0.109456	1.12185	-0.129514	0.507855	1.05667	-0.216675	0.456186	0.820053	0.00936419	0.53951	-0.653533	0.431263	0.523529	-0.389714	-0.222139	-0.341138	-0.114042	0.878569	-0.279704	1.5794	-0.20418	-1.04867	0.701865	-0.0969744	-0.518858	0.0522613	1.31875	-0.156938	-0.0508261
E6.75_cell71_Embryo2_Single	E6.5_Em	-0.300329	-0.171333	-0.233586	-0.431443	0.349933	-0.601202	-0.45189	0.391608	-0.0193599	-0.129514	0.705047	1.94146	-0.216675	-0.25583	0.866717	-0.450833	0.546998	-0.850797	0.599715	0.657324	-0.389714	-0.297201	-0.341138	-0.114042	-0.296008	-0.279704	-0.617548	-0.20418	0.245772	-0.442317	-0.0969744	0.309012	-0.147366	1.29887	-0.156938	-0.0508261
E6.75_cell72_Embryo2_Single	E6.5_Em	-0.806504	-0.171333	-0.233586	-0.295372	-0.0366518	-0.0663785	-0.45189	-0.48711	-1.05594	-0.129514	0.44843	1.02686	-0.216675	0.0836819	0.742007	-0.450833	0.214533	0.376538	0.209727	0.960166	-0.389714	-0.078899	-0.341138	-0.114042	-0.0912981	2.78487	-0.617548	-0.20418	-1.42193	1.70396	-0.0969744	2.00065	-0.537099	0.306854	-0.156938	-0.0508261
E6.75_cell74_Embryo2_Single	E6.5_Em	1.29061	-0.171333	-0.233586	1.01137	0.101834	-0.116712	-0.45189	0.941424	0.3936	2.09626	0.370842	1.14203	-0.216675	-0.453109	0.760977	0.0952612	9.89012e-05	-0.0615584	0.243892	1.32091	-0.389714	-0.299696	-0.341138	-0.114042	1.01678	-0.279704	0.379654	-0.20418	0.530359	0.0252654	-0.0969744	0.413006	0.784044	1.14125	-0.156938	-0.0508261
E6.75_cell75_Embryo2_Single	E6.5_Em	-0.727215	-0.171333	-0.233586	0.849675	0.20283	-0.406086	0.0358283	-0.0334314	0.896537	-0.129514	0.470707	1.43799	-0.216675	0.0414117	0.689662	-0.450833	-0.0476992	0.304061	0.581835	1.01633	0.186655	0.153873	-0.341138	-0.114042	0.705147	-0.279704	0.352084	-0.20418	0.990596	0.363158	-0.0969744	0.71485	0.125206	0.56913	-0.156938	-0.0508261
E6.75_cell76_Embryo2_Single	E6.5_VE	-0.806504	-0.171333	1.01931	-0.10673	-0.120527	-0.601202	0.635937	-0.289337	0.609137	-0.129514	0.603298	0.543321	-0.216675	-0.141027	0.432915	-0.450833	-0.0601273	0.181803	0.0222661	0.5085	-0.389714	-0.402521	-0.341138	-0.114042	-0.621415	-0.279704	-0.617548	-0.20418	-0.704982	0.167066	-0.0969744	-0.635219	1.06299	0.0394428	-0.156938	-0.0508261
E6.75_cell77_Embryo2_Single	E6.5_Em	0.559331	-0.171333	-0.233586	1.22918	0.366792	0.312155	0.0624417	-0.48711	1.11605	-0.129514	0.555348	1.23743	-0.216675	0.544178	0.869576	-0.450833	0.0662798	-0.850797	0.29448	2.1455	-0.389714	0.86277	-0.341138	-0.114042	1.35686	-0.279704	2.26639	1.11312	1.90254	0.693415	-0.0969744	0.856237	0.0785312	0.206807	-0.156938	-0.0508261
E6.75_cell78_Embryo2_Single	E6.5_VE	0.170065	-0.171333	3.19385	0.395701	0.0282726	-0.601202	1.60113	1.31778	0.516857	-0.129514	0.632347	0.175808	1.34765	-0.250414	0.64374	-0.450833	-0.422975	0.957851	-0.160271	-0.575106	-0.0572243	-0.226224	-0.0657962	-0.114042	-0.621415	-0.279704	-0.617548	0.532936	0.980154	0.751032	-0.0969744	-0.516146	0.426886	0.847272	-0.156938	-0.0508261
E6.75_cell79_Embryo2_Single	E6.5_VE	1.22699	-0.171333	5.82776	0.282297	-0.291769	1.05945	-0.45189	1.01883	0.288796	-0.129514	0.461967	0.590685	-0.216675	-0.187745	0.514252	-0.450833	-0.145192	2.08621	-0.108486	-0.756294	-0.389714	-0.575827	-0.0205931	-0.114042	-0.621415	-0.279704	-0.377443	-0.20418	0.607264	-0.644455	-0.0969744	0.477199	-0.537099	0.735039	-0.156938	-0.0508261
E6.75_cell80_Embryo2_Single	E6.5_Em	-0.0974143	-0.171333	0.0414039	0.553301	-0.0173533	-0.601202	-0.45189	0.966074	-0.625088	-0.129514	0.722052	1.53439	-0.216675	0.367892	0.764597	-0.450833	0.03299	1.31749	0.263424	0.519074	-0.389714	0.495255	-0.341138	-0.114042	0.775747	0.310347	1.02511	0.149841	0.844511	-0.704122	-0.0969744	0.25295	0.375949	0.560151	-0.156938	-0.0508261
E6.75_cell82_Embryo2_Single	E6.5_Em	-0.668153	-0.171333	0.490646	0.343608	0.182257	-0.601202	-0.304832	0.137393	0.286	-0.129514	0.606194	0.96523	-0.216675	0.503462	0.860736	0.396131	0.269004	0.0726736	0.390959	1.74333	-0.128782	0.029939	-0.341138	-0.114042	-0.621415	-0.279704	1.2814	-0.20418	0.468101	0.149318	-0.0969744	1.41637	-0.537099	0.701378	-0.156938	-0.0508261
E6.75_cell83_Embryo2_Single	E6.5_VE	-0.679815	-0.171333	6.14084	0.76393	-0.304866	-0.601202	-0.45189	-0.0479196	0.786731	-0.129514	0.359742	0.349086	-0.216675	0.111657	0.486808	-0.450833	-0.577836	-0.714579	-0.168044	-0.756294	-0.389714	0.0668616	-0.341138	-0.114042	-0.621415	-0.279704	-0.280124	0.455264	0.095706	0.150069	-0.0969744	0.0593836	-0.537099	-0.174293	-0.156938	-0.0508261
E6.75_cell84_Embryo2_Single	E6.5_Em	-0.806504	-0.171333	-0.233586	-0.0682568	-0.17466	-0.601202	-0.45189	-0.48711	-0.119209	-0.129514	0.491628	1.02298	-0.216675	-0.035616	0.666756	1.25059	0.152996	-0.850797	0.504999	1.8303	-0.141511	0.591046	-0.341138	-0.114042	1.98156	-0.279704	-0.617548	-0.20418	0.401782	-0.704122	-0.0969744	0.290738	-0.537099	0.294711	-0.156938	-0.0508261
E6.75_cell85_Embryo2_Single	E6.5_Em	-0.0209951	-0.171333	0.304806	0.215207	0.26706	-0.601202	0.711316	0.292036	1.54959	-0.129514	0.784989	0.908162	-0.216675	0.00752895	0.854175	0.569558	0.354092	0.743815	0.296751	0.660152	-0.389714	0.141133	-0.341138	-0.114042	2.27874	1.64705	0.134139	0.329092	0.292273	0.787236	-0.0969744	-0.521468	-0.207743	0.0428167	-0.156938	-0.0508261
E6.75_cell86_Embryo2_Single	E6.5_Em	-0.806504	-0.171333	-0.233586	-0.0304139	0.374179	-0.601202	-0.150323	-0.31471	-0.658476	-0.129514	0.492818	1.26858	-0.216675	0.483596	0.744386	1.5772	0.166802	0.440307	0.559662	2.19867	-0.389714	0.689208	-0.341138	-0.114042	0.335626	0.473401	1.86639	-0.20418	0.0802051	-0.561581	-0.0969744	0.668168	1.38391	0.811402	-0.156938	-0.0508261
E6.75_cell87_Embryo2_Single	E6.5_Em	0.767917	-0.171333	-0.233586	1.07572	-0.300529	-0.0415629	-0.45189	0.176161	0.293166	-0.129514	0.352667	1.08525	-0.216675	0.0878256	0.599765	2.58484	0.0187998	0.427293	0.200523	0.103713	-0.389714	-0.379843	-0.341138	-0.114042	1.74647	-0.279704	-0.151792	-0.20418	0.121359	-0.155728	-0.0969744	1.28896	-0.361709	1.47244	-0.156938	-0.0508261
E6.75_cell88_Embryo2_Single	E6.5_Em	2.76143	-0.171333	1.88085	-0.0265503	-0.0964453	-0.601202	-0.45189	2.31775	0.627957	-0.129514	0.142421	0.427902	-0.216675	-0.977625	0.696074	2.58421	0.296257	0.0278972	0.1554	0.453905	-0.389714	0.187582	-0.341138	-0.114042	0.482581	-0.279704	1.49564	2.97798	0.40788	0.419279	-0.0969744	0.373809	0.525965	0.251702	-0.156938	-0.0508261
E6.75_cell90_Embryo2_Single	E6.5_Em	-0.61261	0.519724	1.29632	-0.814378	0.226865	-0.0235208	-0.45189	0.982422	0.81601	-0.129514	0.598752	1.08839	-0.216675	-0.232587	0.80879	0.0774249	-0.0214594	-0.0013477	0.201896	0.536013	-0.389714	-0.0160816	-0.341138	-0.114042	-0.156651	-0.279704	-0.617548	-0.20418	0.377211	0.51089	-0.0969744	0.658777	-0.537099	0.762737	-0.156938	-0.0508261
E6.75_cell92_Embryo2_Single	E6.5_Em	0.640217	-0.171333	0.547917	0.663879	0.390365	-0.323872	-0.45189	0.263551	0.364187	-0.129514	0.746234	1.62694	-0.216675	-0.174184	0.715619	-0.450833	0.00385999	-0.611488	0.401684	0.78094	-0.389714	0.181931	0.330669	-0.114042	1.81889	0.317835	-0.617548	-0.20418	-0.153377	-0.276706	-0.0969744	0.668428	-0.537099	0.897128	-0.156938	-0.0508261
E6.75_cell93_Embryo2_Single	E6.5_Em	0.430455	-0.171333	-0.233586	0.292302	0.476822	-0.396045	-0.45189	1.847	-0.514079	-0.129514	0.615748	0.289318	-0.216675	-0.00166363	0.868186	-0.147198	0.331675	-0.345786	0.246387	0.68362	-0.389714	0.216129	-0.341138	-0.114042	-0.225031	-0.279704	0.906222	-0.20418	0.0401325	-0.704122	1.92044	-0.163826	0.157668	0.837924	-0.156938	-0.0508261
E6.75_cell94_Embryo2_Single	E6.5_Em	0.268711	-0.171333	-0.233586	-0.20107	0.43166	0.738563	-0.45189	-0.00450417	-0.218615	-0.129514	0.868714	1.56809	-0.216675	0.70193	0.839865	-0.450833	0.223317	1.47978	0.472022	0.375181	-0.389714	0.646197	-0.341138	-0.114042	0.448918	-0.279704	0.0950934	-0.20418	-0.105668	0.0478559	-0.0969744	1.16312	1.05338	0.805594	-0.156938	-0.0508261
E6.75_cell95_Embryo2_Single	E6.5_Em	-0.806504	-0.171333	-0.233586	-0.145402	0.0697224	-0.386631	-0.232262	0.578318	1.03264	-0.129514	0.441388	0.251806	-0.216675	-0.782358	0.810825	-0.450833	-0.0347211	-0.850797	0.168481	0.0345938	-0.389714	-0.410262	-0.341138	-0.114042	0.848128	-0.279704	0.693685	-0.20418	0.785081	0.686252	-0.0969744	0.00474099	-0.537099	0.831042	-0.156938	-0.0508261
E6.75_cell96_Embryo2_Single	E6.5_Em	-0.286747	-0.171333	0.416739	-0.17353	0.0427699	-0.285339	1.88697	1.73191	0.754367	-0.129514	0.434207	-0.0476566	-0.216675	-0.0266283	0.631806	0.822224	-0.0674909	-0.207328	0.0565918	1.22595	-0.389714	-0.239813	-0.341138	-0.114042	-0.598177	1.41002	0.401447	-0.20418	0.0646629	0.0264688	-0.0969744	1.00249	-0.0353484	0.744982	-0.156938	-0.0508261
SRR805451Aligned.sortedByCoord.out.bam	Zy	-0.179488	-0.137529	-0.233586	0.226493	-2.08385	-0.465475	2.66808	10	-0.168154	-0.129514	-1.67466	-1.92959	1.35736	-1.77341	-2.04503	3.52461	-2.4402	1.83291	-1.99096	-0.0153351	-0.364765	-1.14905	-0.341138	-0.114042	-0.621415	-0.279704	3.73061	-0.124402	1.35008	1.38574	-0.0969744	-0.630385	0.207897	-2.18162	6.71472	-0.0508261
SRR805452Aligned.sortedByCoord.out.bam	Zy	-0.806504	-0.171333	-0.233586	-0.296282	-2.08385	-0.601202	-0.45189	9.61011	-1.22435	-0.129514	-1.49206	-1.9387	-0.216675	-1.11445	-2.04503	3.61479	-2.69169	2.04073	-1.48513	0.958914	-0.389714	-1.58797	-0.341138	-0.114042	-0.621415	-0.279704	4.95642	-0.20418	1.65074	0.2111	-0.0969744	-0.635219	-0.537099	-2.18695	8.42327	-0.0508261
SRR805450Aligned.sortedByCoord.out.bam	Zy	0.721058	-0.171333	-0.233586	0.312516	-2.08385	-0.503887	2.65739	9.21363	-0.387401	-0.129514	-1.6413	-1.9387	0.813086	-1.97564	-2.04503	2.18572	-2.42331	0.843061	-1.90572	0.0686101	-0.242417	-1.29738	-0.341138	-0.114042	-0.621415	-0.279704	3.87548	-0.20418	1.34211	1.71893	-0.0969744	-0.635219	-0.308902	-2.18695	7.10849	-0.0508261
SRR805264Aligned.sortedByCoord.out.bam	8C	-0.806504	0.955822	-0.233586	-0.256863	-2.08385	0.0802434	1.38073	-0.479779	-0.538366	-0.129514	-2.02204	-1.92333	-0.216675	-0.968279	-1.64855	-0.450833	-0.863094	-0.785782	-2.29392	-0.723266	3.07268	-1.09956	-0.265438	-0.114042	-0.591366	-0.279704	-0.147242	-0.20418	-0.97847	-0.704122	-0.0969744	2.21078	1.08694	-1.98887	0.658391	-0.0508261
SRR805263Aligned.sortedByCoord.out.bam	8C	-0.806504	0.381892	-0.233586	-0.838649	-2.08385	-0.601202	-0.214567	-0.48711	-0.645162	-0.129514	-1.57648	-1.9387	-0.216675	-0.973681	-1.97604	0.277875	-1.34778	-0.511615	-2.84263	0.196808	0.833412	-1.32819	0.695947	-0.114042	-0.175252	-0.279704	0.509248	2.82947	-1.27777	-0.454347	-0.0969744	1.15243	-0.537099	-2.08428	-0.156938	-0.0508261
SRR805262Aligned.sortedByCoord.out.bam	8C	0.445159	3.89014	-0.233586	-0.927642	-2.08385	-0.601202	0.468374	-0.447353	-0.10229	3.06765	-1.66338	-1.92972	-0.216675	-1.25164	-1.99748	-0.269747	-1.59382	0.621866	-2.78397	0.49617	0.782915	-0.917638	0.19216	-0.114042	0.231853	-0.279704	-0.617548	-0.0549434	-0.863919	0.466426	-0.0969744	1.39036	-0.537099	-1.96488	2.5134	-0.0508261
SRR805260Aligned.sortedByCoord.out.bam	8C	0.151423	0.116446	-0.233586	-0.780616	-2.08332	0.445425	-0.236659	1.17012	0.320243	5.03645	-0.852357	-1.81992	1.17899	0.411795	-1.0418	1.28169	-1.19753	-0.562648	-1.05576	-0.249665	1.91126	-1.10121	0.352102	1.32769	-0.424856	0.133825	-0.0272373	1.80619	-0.964061	-0.00268628	0.122308	3.52328	0.640242	-2.09323	3.37172	10
SRR805261Aligned.sortedByCoord.out.bam	8C	-0.806504	3.62424	-0.233586	-0.627023	-2.08385	-0.405367	-0.45189	-0.48711	0.914029	-0.129514	-1.6664	-1.91061	-0.216675	-1.15308	-1.83055	-0.368828	-1.8888	-0.850797	-2.2386	-0.749335	-0.389714	-1.58797	0.163147	-0.114042	-0.621415	-0.279704	-0.4564	-0.20418	-1.69444	-0.704122	-0.0969744	0.926539	-0.537099	-1.9808	6.6108	-0.0508261
SRR805259Aligned.sortedByCoord.out.bam	8C	-0.806504	-0.171333	-0.233586	-0.606982	-2.08385	-0.601202	-0.45189	-0.48711	0.813667	-0.129514	-1.77338	-1.93478	1.0746	-1.61842	-2.04503	-0.450833	-1.44237	-0.850797	-2.65227	-0.234412	4.6726	-1.58797	-0.341138	-0.114042	1.35558	-0.279704	-0.617548	4.2399	-0.526811	-0.588901	-0.0969744	2.61203	-0.537099	-2.06316	0.263368	-0.0508261
SRR805257Aligned.sortedByCoord.out.bam	8C	-0.806504	-0.171333	-0.233586	-1.08599	-2.08385	-0.593336	-0.45189	-0.48711	0.652859	-0.0583761	-1.52565	-1.9387	-0.216675	-1.12981	-1.98899	3.03555	-1.53426	-0.608483	-2.88751	-0.0539056	2.82333	-1.58797	0.772813	-0.114042	1.20571	-0.279704	1.44499	5.44357	-1.69444	0.500231	-0.0969744	2.17561	-0.537099	-2.00045	-0.140306	-0.0508261
SRR805252Aligned.sortedByCoord.out.bam	8C	-0.804881	0.201385	-0.231556	-0.722642	-2.08385	-0.601202	-0.45189	-0.48711	1.35762	-0.0929369	-1.84751	-1.93461	-0.216675	-1.59683	-1.92765	-0.450833	-2.19879	-0.847308	-2.72011	-0.697656	3.5502	-1.58062	0.389065	-0.114042	-0.621415	0.552958	-0.615344	1.33723	-1.69444	-0.675224	-0.0969744	3.60352	-0.537099	-2.0937	-0.156938	0.0360681
SRR805258Aligned.sortedByCoord.out.bam	8C	-0.806504	-0.100559	-0.233586	-0.22014	-2.08385	0.212401	-0.45189	-0.48711	-0.246875	-0.129514	-1.85773	-1.90496	-0.127979	-1.30289	-1.98299	-0.426049	-1.80932	-0.536714	-2.4056	0.161743	-0.383367	-1.364	1.73964	-0.114042	-0.592415	0.723613	-0.522573	0.284283	-1.69444	-0.704122	-0.0969744	1.32896	-0.537099	-2.04465	-0.156938	-0.0508261
SRR805253Aligned.sortedByCoord.out.bam	8C	-0.806504	-0.171333	-0.233586	-1.20101	-2.08385	-0.601202	0.18494	-0.48711	-1.21806	8.49959	-1.5206	-1.9387	-0.216675	-1.97149	-1.75254	2.97993	-1.42622	-0.825541	-2.594	-0.715369	4.46395	-1.58797	-0.341138	-0.114042	-0.621415	-0.279704	-0.617548	3.23916	-1.68573	-0.602351	-0.0969744	3.26603	-0.537099	-2.0595	5.73165	-0.0508261
SRR805255Aligned.sortedByCoord.out.bam	8C	-0.806504	-0.171333	-0.233586	-1.53131	-2.08385	-0.601202	-0.45189	-0.48711	-0.728755	-0.129514	-1.60736	-1.9333	-0.216675	-1.52383	-1.95415	0.100708	-2.03004	-0.850797	-2.28452	-0.756294	4.47626	-1.58797	-0.341138	-0.114042	-0.482911	-0.279704	-0.617548	-0.20418	-1.69444	-0.704122	-0.0969744	2.88623	-0.537099	-1.82083	-0.156938	-0.0508261
SRR805256Aligned.sortedByCoord.out.bam	8C	-0.799579	-0.0258677	-0.233586	-0.428894	-2.08385	-0.592573	-0.45189	0.209567	-0.967309	0.232404	-1.7896	-1.9387	-0.216675	-1.34043	-2.04362	0.391285	-1.66593	0.915369	-2.72329	-0.525095	2.21204	-1.58482	-0.341138	-0.114042	-0.621415	2.74238	-0.561417	-0.20418	-0.528921	-0.704122	-0.0969744	3.80869	-0.526855	-1.90718	-0.156938	0.319941
SRR805251Aligned.sortedByCoord.out.bam	8C	-0.806504	-0.171333	-0.233586	0.0538506	-2.08385	-0.581267	2.87343	-0.262713	1.57689	-0.129514	-1.7471	-1.93364	-0.190247	-1.38259	-1.6327	2.27493	-1.83078	1.20907	-2.69113	0.045074	2.94053	-1.3417	-0.341138	-0.114042	-0.621415	1.86983	-0.617548	-0.103163	-1.69444	-0.702131	-0.0969744	0.0351626	-0.537099	-2.09102	-0.156938	-0.0508261
SRR805254Aligned.sortedByCoord.out.bam	8C	-0.802826	1.3733	-0.228985	0.529337	-2.08385	1.27034	-0.336875	1.10563	-0.291214	-0.129514	-1.73828	-1.93406	-0.216675	-1.24875	-2.04503	1.6427	-1.46292	-0.666121	-2.79832	-0.671906	2.36151	-1.56314	-0.341138	-0.114042	-0.616873	-0.279704	0.398379	0.317405	-1.46541	1.17202	-0.0969744	3.28658	-0.537099	-2.03796	0.37684	-0.0508261
SRR805250Aligned.sortedByCoord.out.bam	8C	-0.806504	-0.130182	-0.233586	-1.38349	-2.08385	-0.601202	-0.45189	-0.48711	-1.92501	-0.129514	-2.02204	-1.9313	-0.216675	-1.67694	-2.04503	1.35977	-1.93872	-0.143197	-2.88417	-0.756294	1.87364	-1.58797	-0.341138	-0.114042	1.03043	-0.279704	1.26773	-0.19799	-1.60699	-0.704122	-0.0969744	4.75881	-0.531314	-2.13377	-0.156938	-0.0508261
SRR805249Aligned.sortedByCoord.out.bam	8C	-0.806504	-0.171333	-0.233586	-1.522	-2.08385	-0.597108	-0.45189	0.38844	-1.84897	1.14441	-1.95383	-1.93455	-0.173353	-0.107516	-1.12391	2.06087	-1.46701	2.50533	-2.38161	0.468484	4.84764	-1.58797	1.30401	-0.114042	-0.545043	-0.270883	-0.374636	-0.20418	-1.69444	-0.704122	-0.0969744	1.54713	-0.537099	-2.10665	-0.156938	-0.0508261
SRR805248Aligned.sortedByCoord.out.bam	8C	-0.806504	-0.171333	-0.233586	-0.812964	-2.08385	-0.59058	-0.45189	-0.48711	-1.91499	-0.129514	-2.02204	-1.9387	-0.10428	-1.96888	-1.9279	2.45043	-1.92733	-0.79167	-2.88314	0.233418	2.12027	-1.54788	-0.341138	-0.114042	1.36878	-0.279704	-0.60019	-0.20418	-1.39595	-0.704122	-0.0969744	5.00333	-0.537099	-2.02912	1.8492	-0.0508261
SRR805247Aligned.sortedByCoord.out.bam	8C	-0.806504	-0.171333	-0.227073	-0.0733867	-2.08385	-0.601202	-0.257666	-0.48711	-1.928	-0.129514	-1.78269	-1.92231	3.86499	-1.60635	-1.57977	0.0544965	-1.29108	0.105965	-2.73292	-0.321839	0.622325	-0.707848	-0.341138	-0.114042	-0.621415	0.346452	-0.464649	-0.20418	-1.69279	-0.704122	-0.0969744	2.92049	-0.537099	-2.13441	-0.156938	1.1998
SRR805245Aligned.sortedByCoord.out.bam	8C	-0.806504	-0.171333	-0.233586	0.504203	-2.08385	-0.601202	-0.45189	-0.48711	-1.89607	-0.129514	-2.01716	-1.93681	5.12269	-1.19153	-1.29681	-0.450833	-1.97783	0.288971	-2.73212	-0.753957	0.763261	-0.977832	-0.14342	-0.114042	-0.472195	-0.279704	-0.480984	1.92387	-1.69253	-0.704122	-0.0969744	1.83664	-0.537099	-2.0851	1.38214	-0.0508261
SRR805246Aligned.sortedByCoord.out.bam	8C	-0.806504	-0.171333	-0.233586	-1.15513	-2.08385	-0.0414528	0.832003	-0.48711	-0.945135	-0.129514	-1.99687	-1.92849	-0.216675	-0.592942	-1.35607	-0.450833	-1.51025	0.854936	-2.28992	-0.263967	0.92692	-1.57455	0.963046	-0.114042	0.59128	-0.279704	1.89885	-0.20418	-1.69444	-0.704122	-0.0969744	-0.608221	-0.537099	-2.16551	-0.156938	-0.0508261
SRR805244Aligned.sortedByCoord.out.bam	8C	-0.806504	-0.171333	-0.233586	-0.775058	-2.08385	-0.601202	-0.45189	-0.48711	-1.79592	-0.10648	-1.96485	-1.93097	8.28738	-0.863786	-1.56357	0.9678	-1.10173	-0.624637	-2.78096	-0.756294	1.95691	-1.58797	-0.341138	-0.114042	2.53752	-0.279704	-0.617548	-0.194481	-1.68473	-0.704122	-0.0969744	3.87855	-0.537099	-2.11727	2.68019	-0.0508261
SRR805243Aligned.sortedByCoord.out.bam	8C	-0.803622	-0.171333	-0.233586	-0.732998	-2.08385	0.090442	-0.349682	-0.48711	-0.23652	-0.129514	-1.70138	-1.93688	-0.216675	-0.911138	-1.79565	-0.450833	-1.26696	-0.348492	-2.66857	0.0397555	1.80681	-1.58797	0.615202	-0.114042	-0.621415	-0.279704	-0.617548	-0.20418	-1.68896	-0.493825	-0.0969744	1.53858	0.0986511	-1.9105	0.188525	-0.0508261
SRR805241Aligned.sortedByCoord.out.bam	8C	-0.806504	0.517682	-0.233586	-0.886075	-2.08385	1.65922	0.00616958	-0.483956	0.9733	0.281216	-1.89544	-1.9387	1.64391	-1.29122	-1.75525	2.15225	-1.41179	0.47582	-2.69829	0.734258	2.58932	-1.39159	0.391511	-0.114042	-0.6117	-0.279704	-0.617548	0.0581655	-1.62084	-0.335877	-0.0969744	3.68244	1.35001	-1.97032	-0.156938	-0.0508261
SRR805236Aligned.sortedByCoord.out.bam	4C	0.374221	0.00433152	-0.233586	-0.836287	-2.08385	0.0556355	-0.218385	1.44539	-1.928	-0.129514	-2.02204	-1.93672	-0.216675	-1.14848	-1.88778	-0.450833	-2.47835	1.78281	-2.87576	-0.756294	0.406398	-0.990472	-0.341138	-0.114042	-0.621415	-0.279704	-0.289319	-0.20418	-1.56891	-0.65765	-0.0969744	1.22831	-0.537099	-2.1428	8.41919	-0.0508261
SRR805235Aligned.sortedByCoord.out.bam	4C	-0.806504	-0.147149	-0.233586	-1.24867	-2.08385	-0.512023	0.440525	-0.368846	-1.92274	-0.129514	-2.02204	-1.92351	-0.216675	-1.6201	-2.03458	2.85397	-3.04102	0.892832	-2.88398	-0.750935	0.308006	-1.22974	-0.341138	-0.114042	-0.621415	-0.279704	1.84049	-0.20418	-1.69007	-0.704122	-0.0969744	2.22658	-0.537099	-2.13554	9.33162	-0.0508261
SRR805234Aligned.sortedByCoord.out.bam	4C	0.0110047	-0.171333	-0.233586	-1.34923	-2.08385	-0.601202	-0.300459	-0.446903	-1.91093	-0.129514	-2.02204	-1.93516	2.01253	-1.93467	-2.04503	-0.399373	-2.94998	0.473112	-2.6214	-0.756294	1.5592	-1.58797	-0.323657	-0.0197104	0.482678	-0.279704	0.380585	-0.20418	-1.46308	0.116751	-0.0969744	1.4238	-0.537099	-2.05139	7.54784	-0.0508261
SRR805233Aligned.sortedByCoord.out.bam	4C	-0.559593	-0.171333	-0.233586	-0.876242	-2.08385	-0.601202	1.40879	0.261687	-1.91661	-0.129514	-2.02204	-1.9387	-0.216675	-1.97406	-1.61694	2.58519	-3.19248	0.945582	-2.87028	-0.756294	1.30067	-1.41471	-0.341138	0.704351	-0.621415	-0.279704	2.15442	-0.20418	-1.20799	-0.704122	-0.0969744	0.885971	-0.537099	-2.0326	-0.156938	-0.0508261
SRR805232Aligned.sortedByCoord.out.bam	4C	-0.806504	-0.171333	-0.233586	-0.850951	-2.08385	-0.33876	-0.263236	1.10103	-1.92589	0.362981	-2.02204	-1.93174	-0.216675	-1.64183	-2.04391	1.91608	-2.5855	0.221979	-2.76396	-0.709523	-0.374122	-1.58797	-0.341138	0.844825	-0.621415	-0.279704	0.46914	-0.20418	-1.69269	0.14314	-0.0969744	1.77643	-0.537099	-2.06045	4.77923	1.41999
SRR805229Aligned.sortedByCoord.out.bam	4C	-0.413025	-0.171333	-0.233586	-0.952899	-2.08385	-0.584547	2.03508	-0.48711	-1.74591	-0.129514	-2.01986	-1.92325	-0.216675	-0.978242	-1.81893	0.127987	-2.15631	0.710632	-1.94576	-0.660948	-0.389714	-1.32134	-0.341138	3.01958	-0.621415	-0.279704	0.842415	1.17712	-1.68595	-0.704122	-0.0969744	0.851499	0.271722	-2.14186	-0.156938	2.67575
SRR805230Aligned.sortedByCoord.out.bam	4C	-0.806504	1.52543	-0.233586	-1.24899	-2.08385	0.236673	-0.183361	-0.468498	-0.817752	-0.129514	-1.88445	-1.93674	-0.216675	-1.97564	-1.68534	2.87367	-3.34491	-0.684754	-2.88751	-0.756294	-0.38386	-1.41088	-0.341138	-0.0617511	-0.621415	-0.279704	2.25998	0.758977	-1.40369	-0.704122	-0.0969744	-0.635219	-0.537099	-1.95263	1.6225	4.37811
SRR805231Aligned.sortedByCoord.out.bam	4C	-0.806504	-0.171333	-0.233586	-0.351623	-2.08385	1.30851	1.02081	-0.48711	-1.23353	-0.129514	-2.01785	-1.93667	-0.00470715	-1.96375	-1.98551	1.92824	-2.4304	1.69926	-2.44947	-0.756294	0.592445	-1.40969	-0.202188	-0.114042	-0.570005	-0.279704	0.767894	-0.193982	-1.19026	-0.700921	-0.0969744	2.76673	-0.537099	-2.11373	9.08937	-0.0508261
SRR805228Aligned.sortedByCoord.out.bam	4C	-0.608475	0.155611	-0.233586	-0.830042	-2.08385	-0.00635829	0.898446	0.50088	-1.0971	-0.129514	-2.00796	-1.93659	-0.216675	-1.7648	-1.61928	3.56768	-1.68663	-0.0706554	-2.46469	-0.745882	2.75941	-1.07539	-0.341138	-0.114042	-0.621415	-0.279704	2.01351	-0.20418	-1.56871	-0.402919	-0.0969744	0.86544	-0.537099	-2.09931	-0.104048	-0.0508261
SRR805227Aligned.sortedByCoord.out.bam	4C	-0.806504	-0.171333	-0.233586	-0.916686	-2.08385	-0.596198	-0.367951	0.230696	-1.87938	-0.129514	-1.98861	-1.9387	2.59791	-1.57303	-2.04421	3.4367	-2.59963	2.39557	-2.58307	0.0375783	1.92923	-1.55731	-0.341138	0.0210943	-0.621415	-0.279704	3.13392	-0.20418	-1.67413	-0.692166	-0.0969744	2.21265	-0.537099	-2.12712	-0.00945343	-0.0508261
SRR805226Aligned.sortedByCoord.out.bam	4C	-0.802658	3.08184	-0.233586	-0.151194	-2.08385	-0.601202	0.985889	-0.228146	-1.92213	-0.129514	-2.02204	-1.92176	7.14203	-0.904381	-1.92799	-0.436658	-2.35486	2.07527	-2.69895	-0.405961	0.0369413	-1.58622	-0.305211	-0.114042	-0.621415	-0.279704	0.290586	-0.20418	-1.69444	-0.704122	-0.0969744	0.317751	-0.537099	-2.07677	-0.156938	-0.0508261
SRR805225Aligned.sortedByCoord.out.bam	4C	-0.806504	-0.171333	-0.233586	-1.42452	-2.08385	-0.536116	1.26647	-0.453175	-0.690371	-0.129514	-2.0194	-1.9387	-0.16328	-1.35016	-2.04503	-0.180849	-3.65643	1.21465	-2.82044	-0.737452	0.475026	-0.811187	-0.341138	5.73298	-0.621415	-0.279704	1.48115	-0.20418	-1.52688	-0.45298	-0.0969744	-0.224508	-0.537099	-2.09176	3.93368	-0.0508261
SRR1041753Aligned.sortedByCoord.out.bam	8C	-0.78725	-0.171333	-0.233586	-1.36758	-2.08385	-0.529674	-0.45189	-0.46397	0.142919	-0.129514	-1.96703	-1.9387	1.28327	-1.7036	-2.02184	-0.450833	-2.76246	-0.830095	-2.62582	-0.756294	4.82757	-0.886271	-0.341138	-0.114042	-0.621415	-0.279704	-0.565397	0.727939	-1.69444	-0.291766	-0.0969744	3.27817	-0.537099	-1.95748	0.0452365	-0.0508261
SRR1041752Aligned.sortedByCoord.out.bam	8C	-0.806504	-0.171333	-0.233586	-0.800329	-2.08385	-0.601202	-0.45189	-0.48711	-1.50789	-0.129514	-1.29057	-1.9387	-0.216675	-1.94066	-2.04503	-0.450833	-3.76635	-0.850797	-2.88751	-0.756294	8.59153	-1.55794	-0.341138	-0.114042	-0.621415	-0.279704	-0.617548	-0.20418	-1.69444	-0.671067	-0.0969744	1.35118	-0.537099	-2.071	-0.156938	-0.0508261
SRR1041751Aligned.sortedByCoord.out.bam	8C	-0.806504	5.41966	-0.233586	-0.630568	-2.08385	-0.601202	-0.45189	-0.48711	-1.11951	-0.129514	-2.02204	-1.9387	-0.216675	-0.9572	-2.03482	-0.35844	-3.76635	-0.589809	-2.88751	-0.67896	5.70112	-1.52085	-0.341138	-0.114042	-0.621415	-0.279704	-0.617548	-0.20418	-1.69444	-0.704122	-0.0969744	5.61214	-0.537099	-2.18695	0.366553	-0.0508261
SRR1041750Aligned.sortedByCoord.out.bam	8C	-0.802862	-0.120246	-0.233586	-1.08448	-2.08385	-0.601202	-0.421319	-0.48711	-0.461485	4.85393	-1.78836	-1.89094	1.52331	-1.15373	-1.83274	0.0258959	-2.78085	1.46205	-2.71446	0.806123	1.90769	-1.1297	-0.341138	-0.114042	-0.607937	-0.279704	-0.602723	0.202452	-1.69444	-0.704122	-0.0969744	1.57598	-0.537099	-1.91685	8.03189	-0.0508261
SRR1041749Aligned.sortedByCoord.out.bam	8C	-0.806504	-0.171333	-0.233586	-0.904016	-2.08385	-0.601202	-0.45189	-0.48711	0.38276	-0.129514	-2.00587	-1.90165	-0.216675	-1.05508	-1.75734	-0.450833	-2.31631	-0.850797	-2.62076	-0.585352	2.39556	-0.242186	-0.0579672	-0.114042	-0.621415	-0.279704	-0.617548	-0.20418	-1.69444	-0.704122	5.01071	2.06043	-0.530366	-1.92199	-0.132968	-0.0508261
SRR1041747Aligned.sortedByCoord.out.bam	8C	-0.806504	-0.171333	-0.233586	-1.33068	-2.08253	-0.601202	-0.45189	0.0551992	-1.00456	-0.0291995	-1.97528	-1.93027	-0.216675	-1.71487	-1.93677	0.0297848	-2.78455	0.303228	-2.50677	0.349338	1.10031	-1.01247	0.0977903	-0.114042	-0.621415	-0.279704	-0.617548	-0.20418	-1.3982	-0.0236884	-0.0969744	3.91279	-0.537099	-1.98172	0.168496	0.663738
SRR1041748Aligned.sortedByCoord.out.bam	8C	-0.758184	-0.171333	-0.233586	-1.45813	-2.06677	-0.601202	-0.45189	-0.48711	-0.797614	-0.129514	-1.91971	-1.90212	4.96119	-1.9705	-1.96323	-0.450833	-2.57966	-0.355614	-2.33348	-0.748728	-0.316694	-0.924857	-0.341138	-0.114042	0.188235	-0.279704	-0.436279	-0.20418	-1.69444	-0.534685	-0.0969744	4.30945	-0.537099	-1.93192	6.41677	-0.0508261
SRR1041746Aligned.sortedByCoord.out.bam	8C	-0.806504	-0.171333	-0.233586	-0.83092	-2.08385	-0.601202	-0.45189	-0.48711	-1.63493	-0.129514	-1.79341	-1.93522	-0.216675	-1.70227	-1.94247	-0.450833	-2.57639	0.798181	-2.69177	-0.756294	5.77411	-1.02124	0.666493	-0.114042	-0.621415	2.41581	-0.617548	-0.20418	-1.41106	-0.144201	-0.0969744	2.10329	-0.537099	-2.03486	0.216696	-0.0508261
SRR1041745Aligned.sortedByCoord.out.bam	8C	0.135388	-0.171333	-0.233586	-1.2622	-2.08145	-0.601202	-0.45189	-0.48711	-0.683577	-0.129514	-1.87586	-1.93101	-0.216675	-1.97564	-1.91118	-0.450833	-2.60664	0.489698	-2.75209	-0.756294	4.43942	-1.566	0.543761	-0.114042	-0.541913	2.62621	0.234067	-0.20418	-1.69444	-0.704122	-0.0969744	1.6887	-0.537099	-1.97911	-0.156938	-0.0508261
SRR1041743Aligned.sortedByCoord.out.bam	8C	-0.784021	-0.171333	-0.233586	-0.859366	-2.08385	-0.601202	-0.45189	-0.48711	-0.908667	5.68897	-1.78943	-1.91979	1.53036	-1.42722	-1.96455	0.574406	-2.02756	-0.107732	-2.42316	-0.60328	2.85224	-1.32437	0.709987	-0.114042	-0.621415	1.37975	-0.617548	0.0774026	-1.69444	-0.689211	-0.0969744	1.6461	-0.537099	-2.00036	-0.156938	-0.0508261
SRR1041742Aligned.sortedByCoord.out.bam	8C	-0.806504	-0.171333	-0.233586	-0.961402	-2.08129	-0.124336	-0.45189	-0.48711	-0.793801	1.9865	-1.72204	-1.9387	0.0113163	-1.5225	-1.7853	0.767693	-2.0154	-0.231877	-2.73341	-0.562021	3.32421	-0.430446	1.0284	-0.114042	-0.600059	0.26088	-0.617548	0.761719	-1.4661	0.141171	-0.0969744	2.2804	-0.473421	-1.86171	5.36313	0.412728
SRR1041741Aligned.sortedByCoord.out.bam	8C	-0.806504	-0.171333	-0.233586	-1.01333	-2.08385	0.161433	-0.45189	-0.48711	-0.533524	-0.129514	-1.7564	-1.90838	-0.216675	-1.49252	-2.04339	1.06644	-2.06985	0.55467	-2.30558	-0.347897	-0.389714	-0.576222	1.80633	-0.114042	-0.118572	-0.279704	-0.606612	1.9195	-1.66902	0.422312	-0.0969744	1.91234	-0.537099	-2.10263	2.24558	-0.0508261
SRR1041740Aligned.sortedByCoord.out.bam	8C	-0.806504	-0.171333	-0.233586	-1.14243	-2.08108	-0.107786	-0.45189	-0.0511125	0.771753	-0.129514	-1.23281	-1.90926	-0.216675	-0.887239	-2.03177	-0.280249	-2.27347	0.532183	-2.65003	-0.748999	3.29038	-0.987633	1.92178	-0.114042	-0.246216	-0.279704	-0.529189	3.36482	-1.30636	-0.694806	-0.0969744	4.29123	-0.320104	-1.93309	0.756496	0.451178

## Sheet: Figure 1g
cell	CT	Cox5b	Ndufb3	Ndufs1	Idh1	Ndufa10	Myog	Sdhc	Ndufs2	Atp5c1	Surf1	Ndufa8	Atp5g3	Cyct	Mtch2	Ndufs3	Bdnf	Ndufaf1	Cox4i2	Ndufb5	Ndufc1	Ndufb6	Vcp	Stoml2	Ak4	Uqcrh	Ndufs5	Ak2	Pink1	Slc25a33	Park7	Cox7b2	Iscu	Cox6a1	Dnajc30	Mlxipl	Atp5j2	Ndufa4	Ndufa5	Ndufb2	Cycs	Snca	Dguok	Bid	Ndufa9	Ndufa3	Cox6b2	Cox7a1	Cox6b1
E3.5_P8_Cell2_embryo1_single	E3.5	-2.65646	-2.47297	-1.49436	2.17526	0.484172	-0.0743053	-1.63893	-1.07111	0.348287	-0.850818	-2.37661	0.00713419	-0.887184	-0.21131	1.55505	-0.216273	0.0111289	-0.225483	0.651034	1.07885	-6.8429e-05	-0.553088	0.439742	1.34613	-1.30942	0.512083	1.02183	-0.621265	-0.931515	-0.483157	-0.291685	-1.44686	-0.347206	-0.489852	0.82354	-0.622311	-0.23457	-0.12262	-0.735293	1.15687	-0.215433	-0.766328	-0.796263	-1.63787	-1.03892	-0.6694	0.475337	-1.24385
E3.5_P8_Cell3_embryo2_single	E3.5	-1.12332	-0.439953	-1.55026	0.266452	1.47275	-0.0743053	-1.42656	-1.50191	0.634672	2.08238	-1.16429	-0.305216	-0.823248	-0.138492	0.0291272	-0.216273	0.0286343	-0.225483	0.104104	0.365756	0.00757104	-0.0623461	0.0425765	1.98297	-1.11665	0.750206	1.41947	1.67423	-0.797011	-1.17547	-0.291685	-1.37108	-0.559906	6.30335	1.84183	-0.977965	-0.0159188	0.0320505	-0.832729	-0.735994	-0.215433	-0.315844	-0.120683	-0.305336	1.02324	-0.6694	1.09284	-0.577809
E3.5_P8_Cell5_embryo3_single	E3.5	-2.00997	-0.179962	-1.55026	2.19579	0.199005	-0.0743053	1.91044	-0.954239	0.901609	-1.01974	-0.199356	-0.962453	-0.887184	0.951222	0.139578	-0.216273	-0.863762	-0.225483	-0.716601	0.260723	-1.83933	0.698916	0.472389	2.38601	-1.74375	0.527264	-0.27517	-0.621265	1.65747	-2.95181	-0.291685	-0.0474318	-0.266643	-0.489852	-0.232806	-1.52549	-0.404945	1.48217	-0.857197	-0.477498	-0.215433	-0.715126	-0.796263	1.46113	-0.848608	-0.6694	0.208	-1.12036
E3.5_P8_Cell7_embryo4_single	E3.5	-0.382738	0.195604	-1.55026	-0.643961	-2.35554	-0.0743053	-1.81123	0.932644	-0.275798	-1.05554	0.792494	0.577154	-0.69487	1.49571	0.574656	-0.216273	0.807449	-0.225483	-0.512177	0.810116	0.129054	2.407	0.526128	-0.569915	-2.14643	1.64188	1.51496	-0.621265	0.51151	-3.34515	-0.291685	-0.968895	-0.81093	-0.489852	-0.232806	-0.650436	-1.68826	-0.199372	0.609042	-1.02153	-0.215433	-0.766328	-0.796263	-2.0768	0.478864	-0.6694	1.31249	-0.167231
E3.5_P8_Cell22_embryo5_single	E3.5	-2.50667	-0.204363	-1.55026	1.71616	-0.803186	-0.0743053	-1.50962	-1.7928	0.22507	-1.09352	0.416234	1.58116	-0.887184	0.595776	1.03723	-0.216273	1.26699	-0.225483	-0.298677	0.229319	-1.89459	1.37636	-0.263205	1.70878	0.370006	0.226584	0.578028	0.359422	-0.931515	-0.968595	-0.291685	-0.422046	0.110099	-0.489852	-0.232806	-0.986172	-0.445419	1.01557	-0.454871	-0.273891	-0.215433	-0.766328	-0.796263	0.442366	-1.41286	-0.6694	0.295538	-0.287735
E3.5_P8_Cell25_embryo1_double	E3.5	-0.616735	-0.547293	-0.369413	-1.13567	-2.35554	-0.0743053	-1.81123	-2.04413	-4.02442	-0.35234	-2.30581	0.223751	0.284643	0.370948	1.52444	-0.216273	-0.810632	-0.225483	-3.22221	0.384489	-2.20988	-0.415717	0.659425	2.9282	-1.4051	-1.16777	1.51259	-0.621265	-0.931515	0.058864	-0.291685	0.650076	-4.34804	-0.489852	1.14322	-0.747926	-1.73494	2.86771	1.06301	-1.67168	-0.215433	0.117285	1.35834	-0.255261	-0.172365	-0.6694	-0.672271	-2.2546
E3.5_P8_Cell58_embryo5_double	E3.5	-0.852751	-1.5045	-0.505095	0.738763	0.220513	-0.0743053	-0.528976	1.50684	0.445823	-0.820926	-0.110041	-1.39285	-0.887184	0.753917	-0.0924158	-0.216273	-0.863762	-0.225483	-0.348534	-0.809749	0.358029	0.950763	-2.36047	0.504497	-2.05381	-0.0576995	1.85012	1.90049	-0.584393	-2.02014	-0.291685	0.0593033	-0.154604	-0.489852	-0.232806	-1.12028	-0.515664	0.558831	-0.225274	-0.388739	-0.215433	-0.284638	-0.796263	-0.158917	0.537616	-0.436087	0.445487	-1.03229
E3.5_P8_Cell61_embryo1_single	E3.5	-1.13656	-0.219538	-1.55026	1.60502	1.20144	-0.0743053	0.388422	-1.21098	-0.513195	0.0937978	-1.08666	0.293963	-0.00308945	1.51551	0.879518	-0.216273	1.08819	-0.225483	0.75174	0.218524	-1.36913	0.00257052	-0.38402	0.528059	-0.78506	1.33446	1.68756	5.22653	-0.931515	-1.58049	-0.291685	1.39142	0.265495	0.98521	-0.232806	-0.764408	0.147704	1.3912	0.0600964	-1.42319	-0.215433	0.246979	-0.126106	-1.36443	-0.307077	-0.6694	2.30755	-0.240937
E3.5_P8_Cell63_embryo2_single	E3.5	-1.36181	-1.51239	-1.24142	-0.551925	0.724827	-0.0743053	-1.57242	0.360167	-0.4798	-0.507316	1.07089	0.712081	-0.887184	0.704095	-1.7039	-0.216273	-0.0464618	-0.225483	0.271801	0.319179	-0.67747	0.048519	0.402359	2.05103	-1.23185	-0.00677193	1.39803	-0.621265	-0.931515	-2.94028	-0.291685	-0.853524	0.459963	-0.489852	-0.232806	-0.900745	-0.80486	1.13552	-0.875874	-0.426547	-0.215433	1.08697	-0.796263	-0.62007	0.805411	-0.6694	-0.0249513	-1.22483
E3.5_P8_Cell65_embryo3_single	E3.5	-1.36423	-0.52246	1.9042	1.67194	-2.30005	-0.0743053	-1.81123	0.786527	-0.0864832	-0.714321	-1.89547	-0.185347	0.0381926	-0.113137	0.44719	-0.216273	-0.863762	-0.225483	-3.20124	-0.67524	-1.53356	1.27606	2.29144	2.7447	-1.22576	0.560891	0.162925	-0.119913	-0.931515	-2.30633	-0.291685	1.06012	-0.853775	1.97301	-0.232806	-2.5263	-1.23308	-0.639522	-0.913838	1.52363	-0.215433	4.25414	1.6374	2.41309	-0.0200989	-0.6694	0.143398	-1.24964
E3.5_P8_Cell70_embryo5_double	E3.5	-1.5181	-0.995339	0.375509	0.864867	1.15796	-0.0743053	-0.60645	0.767239	-0.730724	-0.992911	0.249745	-0.67621	-0.887184	1.65566	0.885278	-0.216273	0.689647	-0.225483	0.266944	1.07389	-0.201803	1.39202	-0.579426	0.972317	-1.00873	-0.380661	1.89353	0.411096	-0.831556	-1.69893	-0.291685	1.43126	0.0883413	-0.232911	-0.232806	-0.752326	-1.35714	0.843249	0.348908	0.562381	-0.215433	0.330508	-0.796263	0.1969	-0.0568722	-0.6694	-0.223736	0.219218
E3.5_P8_Cell77_embryo3_single	E3.5	-1.37813	0.190211	0.182484	0.8463	1.70274	-0.0743053	-0.907143	1.04359	-0.0588302	0.68573	0.503525	-0.52913	-0.0675513	1.57353	0.0055494	-0.216273	-0.863762	-0.225483	0.728716	-0.517916	-0.657591	-0.710889	1.04839	0.109681	-1.53544	0.833015	0.871014	0.490274	-0.680431	-1.71821	-0.291685	0.761321	-0.333018	-0.489852	-0.232806	-1.71749	-1.24466	-0.258128	0.485093	-0.905648	-0.215433	-0.417907	-0.796263	1.88324	0.488052	-0.6694	-0.627254	-0.955034
E3.5_P8_Cell79_embryo4_single	E3.5	-0.514038	-0.866441	-1.55026	0.972617	-0.0225648	-0.0743053	0.473698	1.13908	-0.0542181	-1.01101	1.0542	-1.25527	0.302415	1.38741	0.852627	-0.216273	1.86634	-0.225483	0.911801	0.967718	-0.101921	1.12951	-0.0527327	0.595474	-1.19816	0.293818	1.50265	0.32061	-0.931515	-2.37129	-0.291685	-0.77201	-0.525328	-0.489852	-0.232806	-1.92642	0.0851877	0.711914	-0.954306	-0.556913	-0.215433	-0.766328	-0.796263	1.57251	0.0174125	-0.6694	-0.672271	-1.39734
E3.5_P8_Cell80_embryo4_single	E3.5	-1.39607	-0.905847	1.7679	2.26356	-0.417864	-0.0743053	-0.569965	-0.0702162	-0.930935	0.713008	-0.35477	-0.699312	-0.533698	1.23975	1.23801	-0.216273	-0.863762	-0.225483	-1.06138	-0.526119	-0.648655	1.43417	-1.30686	1.73324	-1.98444	0.319717	0.128016	0.52928	0.622	-2.4858	-0.291685	0.118143	-0.691522	-0.489852	-0.232806	-1.51584	-2.06781	-1.59048	-2.1174	-1.68088	-0.215433	-0.585527	-0.796263	0.372859	-0.928645	3.41263	0.623813	-0.807537
E3.5_P8_Cell87_embryo2_single	E3.5	-2.17814	-1.48434	-0.399207	1.71284	0.550642	-0.0743053	0.716053	-1.90731	0.47773	2.07856	-0.878207	0.605046	-0.030011	0.7963	1.2707	-0.216273	-0.0306162	-0.225483	-1.90409	0.605623	-1.6549	0.666852	0.580805	2.47386	-1.12468	-0.901466	2.2792	2.51065	-0.931515	-2.27015	-0.291685	1.20993	-0.990798	-0.489852	0.480777	-1.69797	-0.813305	0.0546235	-1.6912	-0.906389	-0.215433	-0.0760662	-0.796263	0.434594	-0.740517	-0.6694	-0.544236	-0.757786
E3.5_P8_Cell91_embryo4_single	E3.5	-1.96706	-0.95345	-1.55026	0.945065	1.86242	-0.0743053	-1.81123	-1.61189	-1.19335	-1.09352	0.513267	-0.684227	0.713	2.44336	1.73506	-0.216273	-0.863762	-0.225483	-1.34573	0.439121	-2.59762	-1.19767	-0.00369667	-0.0236643	-2.15876	1.50253	1.66554	-0.621265	-0.931515	-1.63422	-0.291685	0.551769	0.269895	-0.489852	-0.232806	-0.454377	-0.718871	2.4512	-1.19638	-0.3161	-0.215433	-0.766328	-0.796263	0.812547	0.554541	-0.6694	-0.672271	0.612677
E3.5_P9_Cell1_embryo6_single	E3.5	-0.332225	1.63571	-0.132195	1.17779	-0.859127	-0.0743053	-1.81123	0.0562139	-0.0576195	-0.358538	-0.539026	-0.10173	0.33913	0.750341	-0.5584	-0.216273	0.593496	-0.225483	0.147223	1.04031	-0.498076	0.843592	-0.32613	1.44287	0.362374	0.287502	-0.328642	-0.621265	-0.347569	-1.38517	-0.291685	0.738756	0.446276	0.106518	-0.232806	0.271741	0.620959	-0.0499431	-0.631936	-1.49183	-0.215433	-0.766328	-0.796263	0.112551	-0.458821	-0.6694	1.73545	0.354827
E3.5_P9_Cell3_embryo6_single	E3.5	-0.540179	-1.12208	-1.55026	1.79427	-0.0833496	-0.0743053	-1.30929	-1.41776	0.827695	-0.746875	0.359877	0.340796	-0.560517	0.913565	-1.98489	-0.216273	-0.540978	-0.225483	0.399029	1.22439	0.332012	0.0298586	0.33287	0.399978	-0.718904	1.66972	1.21426	-0.621265	1.59857	-1.75182	-0.291685	-1.4279	1.14	2.8167	0.628682	-0.637473	0.670057	-0.118226	0.190705	0.109726	-0.215433	-0.766328	1.89902	0.90435	1.3327	-0.6694	1.83091	0.380714
E3.5_P9_Cell4_embryo6_single	E3.5	-0.539111	0.320165	1.58162	1.01504	0.986495	-0.0743053	-1.81123	-1.0214	0.358518	-0.689709	0.714701	-0.30326	-0.887184	0.548721	1.13679	-0.216273	-0.863762	-0.225483	0.0532783	1.58029	0.900598	1.6926	-1.23984	1.32107	-0.939792	2.36579	0.367472	3.00817	-0.931515	-0.394853	-0.291685	2.39433	0.727521	-0.489852	-0.232806	-0.867099	0.560974	1.45368	0.386795	-0.812734	-0.215433	-0.766328	-0.796263	0.925773	0.0443961	-0.6694	2.5107	0.735553
E3.5_P9_Cell5_embryo7_single	E3.5	0.0624032	-0.0615056	-1.55026	1.7611	0.309637	-0.0743053	-1.02689	0.0913649	0.625821	-0.325547	0.965577	0.545543	-0.0668682	2.13381	0.383436	-0.216273	0.971572	-0.225483	1.01477	1.3104	0.532209	0.289718	0.175549	2.19386	-0.823623	1.40463	-0.116613	-0.621265	-0.931515	0.16292	-0.291685	3.2973	0.365613	6.2451	-0.232806	0.419492	0.670242	0.769276	0.0203703	-0.177861	-0.215433	-0.766328	-0.796263	1.84025	1.32334	-0.6694	1.11575	1.41056
E3.5_P9_Cell6_embryo7_single	E3.5	-0.564023	0.0453001	-1.02704	0.404414	1.31154	-0.0743053	-0.869023	0.45387	-0.415257	0.670802	0.963548	0.34429	-0.842282	1.66798	0.876348	-0.216273	0.30114	-0.225483	0.786999	0.916082	-0.410605	0.223971	0.424798	2.61175	0.242791	0.735365	0.190428	2.34095	-0.931515	-1.28348	-0.291685	-0.722072	0.491868	3.53603	-0.232806	-0.0911715	-0.307717	1.15317	-0.929681	-1.09648	-0.215433	-0.66742	-0.796263	0.587872	-1.26572	0.300721	1.73733	0.397861
E3.5_P9_Cell8_embryo8_single	E3.5	0.311283	0.0481	-0.0709622	0.907942	-0.150314	-0.0743053	-0.106474	1.04094	-1.03421	0.179189	-1.75019	-0.189452	-0.887184	0.401669	-0.399463	-0.216273	0.79395	-0.225483	-0.566653	0.0392945	-0.24849	0.207701	0.227123	2.49453	-0.848769	-0.411116	-0.502836	1.94701	-0.204045	-1.03323	-0.291685	1.53897	0.660307	1.88922	-0.232806	-0.768481	-0.664436	-0.384665	-1.0885	-1.27501	-0.215433	-0.449553	-0.796263	0.704311	-0.0553539	-0.6694	0.593672	-0.936093
E3.5_P9_Cell9_embryo8_single	E3.5	0.392662	0.630194	1.12293	0.730443	0.786732	-0.0743053	-0.936849	-0.518745	1.2761	0.676144	0.558438	-0.460786	-0.887184	1.071	1.09199	-0.216273	-0.173345	-0.225483	1.43396	1.05764	-0.290376	0.059	0.752937	1.51224	0.0609093	1.20764	1.50095	3.85005	-0.931515	-0.802138	-0.291685	-0.423397	1.31627	-0.489852	-0.232806	-0.505528	0.0558875	0.84767	-0.681561	-1.58592	-0.215433	-0.766328	-0.796263	1.05531	1.07239	-0.6694	1.17138	0.567775
E3.5_P9_Cell10_embryo9_single	E3.5	0.129129	-0.101284	2.77748	2.7033	1.05477	-0.0743053	-0.66806	1.86304	0.00772683	1.00058	0.0128589	-0.615174	-0.767791	0.203328	2.87076	-0.216273	0.75992	-0.225483	-0.247622	0.497828	0.364477	2.0964	1.70881	0.490798	-0.298137	0.903398	1.52377	-0.621265	0.461173	0.373077	-0.291685	1.8262	0.225675	2.57065	-0.232806	0.483611	-0.998984	-0.76757	-0.0465873	-0.728702	-0.215433	-0.766328	-0.796263	2.14566	-0.60352	-0.6694	1.25011	-0.684327
E3.5_P9_Cell11_embryo9_single	E3.5	-0.511209	0.98066	-1.55026	0.47299	1.21554	-0.0743053	-0.225319	1.24707	0.896096	-1.09352	-2.11389	-1.80163	-0.861744	0.743847	-1.98489	-0.216273	3.59298	-0.225483	1.16687	0.23901	-0.270323	0.803322	1.27823	1.37834	-0.742496	1.12038	0.715057	1.68332	-0.931515	-0.838431	-0.291685	-0.253237	0.171453	-0.489852	-0.232806	0.241566	-0.0704983	1.129	-0.497884	-0.376423	-0.215433	-0.766328	-0.796263	1.36599	0.294204	-0.6694	1.0622	-1.21081
E3.5_P9_Cell12_embryo9_double	E3.5	0.0754431	1.15362	-1.00139	0.965956	1.03668	-0.0743053	0.841149	0.468571	0.348918	-0.717858	-0.74135	0.411154	-0.887184	0.99499	-1.11519	-0.216273	-0.863762	-0.225483	0.631261	0.781928	-0.0343724	0.0357528	-0.0887285	2.05059	0.208011	0.82266	0.833678	2.31903	-0.931515	-1.00352	-0.291685	-0.345688	0.90906	-0.380209	0.257515	-0.18404	-0.228845	0.645732	-0.199175	-1.08637	-0.215433	0.98179	-0.796263	1.19179	0.599091	-0.6694	1.49689	0.66713
E3.5_P9_Cell13_embryo6_single	E3.5	0.391417	0.563345	0.878917	0.535436	-1.05607	-0.0743053	0.582774	-1.02005	0.882689	0.429404	0.250585	-0.34542	-0.887184	1.20533	2.14037	-0.216273	1.5067	-0.225483	1.07287	1.27635	0.290796	1.10572	-0.571011	0.681355	-0.043089	1.64678	1.94066	2.07799	-0.931515	-1.7586	-0.291685	1.1314	1.01111	-0.489852	-0.232806	-0.0726091	-0.15224	1.34801	0.298241	-1.22515	-0.215433	-0.766328	-0.796263	0.252506	0.124769	-0.6694	4.29399	-0.156186
E3.5_P9_Cell14_embryo6_single	E3.5	-0.848373	0.0402552	0.476646	2.96822	-0.0831007	-0.0743053	-1.16878	1.42473	-1.12011	-1.06188	-0.106588	-1.41769	-0.887184	0.332486	0.275623	-0.216273	2.24057	-0.225483	-0.0143067	-0.108905	-0.8409	-0.32154	1.49011	2.54926	-1.45357	-0.0814446	1.96572	-0.621265	-0.931515	-1.4364	-0.291685	0.0201914	0.148894	-0.489852	-0.232806	-0.632112	-1.02354	-0.381159	0.405445	-1.13333	-0.215433	-0.766328	-0.796263	1.59003	-1.26092	-0.6694	1.67494	-0.418052
E3.5_P9_Cell15_embryo6_single	E3.5	0.0801162	0.496964	0.325028	0.8321	0.472642	-0.0743053	-0.137815	0.351281	0.305934	1.24067	-0.306509	-0.478634	-0.887184	1.54206	0.233215	-0.216273	-0.863762	-0.225483	0.587467	0.444842	-1.6403	-0.0839808	0.699159	2.27892	-0.135757	0.271777	-0.0427839	2.82191	-0.931515	-1.49511	-0.291685	-1.51224	0.755755	0.207068	-0.232806	0.289398	0.019636	0.039517	-0.0559656	-1.01452	-0.215433	1.55375	-0.796263	0.503517	0.650835	-0.6694	1.58153	0.576135
E3.5_P9_Cell16_embryo6_single	E3.5	-0.550392	1.85432	-1.55026	0.171285	0.313279	-0.0743053	-0.84719	-0.822423	-0.0597098	1.45311	0.095497	0.660355	-0.887184	0.374737	0.0296757	-0.216273	0.0367942	-0.225483	-0.438001	1.16757	0.0442562	-1.05274	1.85018	1.34227	0.00275064	1.26397	1.62766	-0.621265	0.581852	-1.31408	-0.291685	-0.655734	0.904537	-0.489852	-0.232806	-0.64501	0.400429	-0.0976599	0.377258	-1.2032	-0.215433	-0.526678	-0.796263	0.874118	0.143244	-0.6694	0.309407	0.540036
E3.5_P9_Cell17_embryo7_single	E3.5	-0.988596	0.851255	0.587193	-1.02858	-0.899355	-0.0743053	0.186586	0.808779	-0.111381	-0.0605342	-1.11292	0.188673	-0.533813	1.00939	0.424828	-0.216273	-0.674559	-0.225483	-0.964704	1.53797	-0.376822	-0.779661	0.410325	2.2798	-0.595674	0.371791	-0.435222	1.96104	-0.270966	-1.7928	-0.291685	1.14782	0.960276	-0.489852	-0.232806	0.82368	0.0414163	-0.240675	0.0433808	-0.891411	-0.215433	1.05238	-0.796263	0.803766	-0.0247238	0.503658	3.32972	0.398697
E3.5_P9_Cell18_embryo7_single	E3.5	0.323532	0.9243	1.64695	0.596736	0.911945	-0.0743053	0.206519	0.932762	0.410777	0.532681	0.833137	0.0597218	0.200729	1.55666	-0.264803	-0.216273	-0.656931	-0.225483	0.470257	0.870217	-0.294888	0.851776	0.570357	2.11754	-0.770492	1.24054	1.62896	2.21556	-0.880792	-1.87159	-0.291685	0.546703	0.862793	-0.489852	-0.232806	-0.059958	0.014913	0.340073	0.475418	-1.08888	-0.215433	-0.766328	-0.796263	1.76283	1.14367	-0.6694	0.732606	0.225867
E3.5_P9_Cell22_embryo9_single	E3.5	0.142684	0.676695	0.0724188	3.0446	1.01235	-0.0743053	0.0717986	0.808185	0.462158	2.49432	0.603527	-0.763451	-0.887184	-0.549284	2.76521	-0.216273	-0.863762	-0.225483	0.179771	1.13668	0.189642	1.58145	0.818756	0.801785	-1.1319	0.900531	0.084418	-0.468221	2.12363	0.0479701	-0.291685	0.438849	-0.538307	-0.489852	-0.232806	-1.87686	-1.35912	1.00946	-0.218216	0.93758	-0.215433	-0.766328	-0.796263	1.26989	-0.146097	-0.6694	-0.571714	-0.489137
E3.5_P9_Cell23_embryo9_single	E3.5	-0.0811179	-1.68986	-1.55026	3.20031	1.27017	-0.0743053	0.00588671	1.5616	0.432036	-0.0443102	-1.18483	-0.0892246	-0.887184	0.00168979	0.814783	-0.216273	0.995899	-0.225483	-0.0724852	-0.285348	-1.03133	1.09295	0.376804	1.9706	-2.7401	0.346234	1.09592	0.714568	0.432792	-0.461297	-0.291685	1.99376	-0.0733702	-0.489852	-0.232806	-1.21047	-1.91007	-0.00720312	-1.48729	-1.1488	-0.215433	-0.766328	-0.796263	0.104016	-0.246578	-0.6694	-0.554825	-0.541164
E3.5_P9_Cell24_embryo9_single	E3.5	0.790123	1.47113	-0.56373	0.899765	-0.324989	-0.0743053	-1.73915	0.190669	0.804838	0.246198	-1.66335	-0.729179	-0.0140571	1.92589	0.909652	-0.216273	-0.346515	0.517336	0.0332488	0.78726	0.112187	-0.66947	0.550392	2.50964	0.709215	-0.145827	0.70936	0.46658	0.343481	-1.2468	-0.291685	0.265881	0.366881	-0.489852	6.53315	-0.0658312	0.764711	0.385667	0.165608	-1.38304	-0.215433	-0.643175	-0.796263	0.599953	1.17067	-0.6694	2.02683	0.462044
E3.5_P9_Cell25_embryo6_single	E3.5	1.56759	1.28608	0.299665	0.96157	-1.0816	-0.0743053	0.0334712	1.0558	-0.925172	-0.800141	-0.133124	1.31434	-0.887184	-0.312006	1.6949	-0.216273	-0.349129	-0.225483	0.472598	-0.28515	-0.658522	-0.360019	-0.750668	2.76126	0.443143	-0.736269	0.570018	-0.621265	-0.931515	-1.02509	-0.291685	0.455077	0.901104	2.91507	-0.232806	-0.310158	-0.116686	1.09955	-1.43628	-0.182717	-0.215433	-0.766328	-0.796263	0.184432	-0.0839681	-0.6694	-0.672271	0.711093
E3.5_P9_Cell26_embryo6_single	E3.5	-0.428073	-1.28705	1.42062	2.21353	1.72029	-0.0743053	0.878448	0.42268	-0.149741	-0.28215	0.209401	-0.963105	-0.887184	0.438543	1.75869	-0.216273	2.11549	-0.225483	-1.15467	-0.231943	-0.816549	1.82967	0.248265	2.23131	-0.242968	0.0998437	0.363741	2.28884	-0.318249	-0.934998	-0.291685	0.282336	0.308682	-0.489852	-0.232806	-0.770276	-0.591197	-0.977851	-0.244332	-0.555766	-0.215433	-0.766328	-0.796263	0.904468	0.0730407	-0.6694	-0.301766	0.193429
E3.5_P9_Cell27_embryo6_single	E3.5	-0.166321	0.694839	0.461709	1.2506	0.214058	-0.0743053	0.715081	-0.325059	-0.592148	0.0608748	-1.67147	0.0975492	-0.627359	0.965232	1.44362	-0.216273	0.0130533	-0.225483	-0.241058	0.684985	-0.366002	0.520339	-0.385713	2.67306	-0.332965	0.805145	0.965633	2.00597	-0.596742	-2.07709	-0.291685	0.627497	0.0772977	-0.489852	-0.232806	-0.22749	-0.528402	-0.159409	0.629062	-0.576749	-0.215433	-0.4127	-0.0569673	1.46704	0.714329	-0.6694	0.0836068	-0.0141573
E3.5_P9_Cell28_embryo6_single	E3.5	-0.697631	-0.358542	-0.336155	1.80357	0.861454	-0.0743053	-1.81123	-1.86368	0.851274	-1.05852	0.980172	-1.66584	-0.887184	1.7259	0.174826	-0.216273	-0.863762	-0.225483	0.233663	0.624749	-0.0194266	2.09205	-0.910369	0.299906	-0.44379	0.115613	1.4363	-0.621265	-0.931515	-0.354956	-0.291685	1.10144	0.228901	-0.489852	-0.232806	0.959043	-0.38245	0.437591	0.128457	-0.575939	-0.215433	-0.766328	-0.796263	0.583107	0.939712	-0.6694	1.74251	0.218995
E3.5_P9_Cell29_embryo7_single	E3.5	-0.419278	-0.306389	-0.400037	-0.5423	0.535552	-0.0743053	-0.171167	-0.587656	-0.303995	-0.457435	0.185317	1.05989	-0.489062	0.25784	-1.63524	-0.216273	-0.863762	-0.225483	0.697458	1.56591	0.572738	1.03235	1.24814	3.76006	0.145293	0.19047	1.51477	-0.621265	-0.931515	-0.372601	-0.291685	-0.35998	1.02782	-0.489852	-0.232806	0.873725	-0.257191	0.49655	1.2326	-1.02296	-0.215433	-0.766328	-0.191472	-1.47481	1.65442	-0.6694	-0.672271	0.24766
E3.5_P9_Cell30_embryo7_single	E3.5	0.341809	-0.0214769	-1.50083	1.43179	0.845074	-0.0743053	0.370698	-0.372987	0.469646	-0.360038	0.428049	-0.756128	-0.887184	1.69749	0.95398	-0.216273	-0.863762	-0.225483	1.76118	0.25539	-0.791328	0.84109	0.363126	1.72154	-1.60361	1.05428	1.9591	2.01252	-0.931515	-0.204499	-0.291685	0.532094	1.0103	-0.489852	-0.232806	0.28106	-0.529662	1.44498	0.335472	-0.0744238	-0.215433	-0.766328	-0.464798	1.26075	0.0024538	-0.6694	2.2596	-0.369991
E3.5_P9_Cell33_embryo8_single	E3.5	-0.0405562	0.640694	-1.245	1.09389	-0.0425689	-0.0743053	-0.397186	-0.163792	-0.0561389	-0.941515	-0.219507	-0.160969	-0.887184	1.74557	0.522184	-0.216273	-0.863762	-0.225483	0.983776	1.02674	-0.198162	-0.825788	-0.703579	1.86717	-0.94387	0.703211	1.12765	0.725291	-0.931515	-0.973547	-0.291685	0.716859	0.828356	-0.489852	-0.232806	-0.165704	-0.483831	0.404426	-0.399355	-0.735022	-0.215433	-0.766328	-0.796263	1.62204	0.802239	-0.6694	0.25967	0.0483919
E3.5_P9_Cell34_embryo9_single	E3.5	-1.06516	1.02821	0.358996	1.0307	-1.37974	-0.0743053	-0.668567	-1.254	0.891968	-1.09352	0.184128	-0.960859	-0.887184	1.09422	0.716313	-0.216273	1.71206	-0.225483	-0.330618	0.945267	-0.479497	0.580308	1.00437	1.8702	-0.320611	0.985622	0.591799	2.34886	-0.931515	-1.06893	-0.291685	-0.0843717	0.417603	-0.0618339	-0.232806	-0.15153	-0.199446	1.28158	0.258059	-0.331949	-0.215433	-0.766328	-0.56411	0.288971	1.19683	-0.6694	-0.672271	0.939311
E3.5_P9_Cell35_embryo9_single	E3.5	-0.440491	1.09141	-1.45771	0.299374	0.145535	-0.0743053	0.420962	-0.107459	-0.519165	2.97729	-0.184891	-0.0309558	-0.425129	0.759662	2.2968	-0.216273	0.222982	-0.225483	-0.32174	-0.41996	-0.439193	1.11557	1.24334	1.72605	-0.217673	0.276261	0.567027	2.10661	-0.633001	-0.531966	-0.291685	0.477354	0.283409	-0.489852	-0.232806	-1.77036	-0.924951	-0.261047	-1.10568	-1.59869	-0.215433	0.572384	-0.583168	2.10201	0.424129	-0.6694	-0.512472	-0.544286
E3.5_P9_Cell36_embryo9_single	E3.5	0.864001	0.888098	1.02231	1.08667	-0.267967	-0.0743053	-0.117906	-0.10341	-0.554019	0.739078	-0.751749	-0.00181336	-0.887184	1.18347	1.40341	-0.216273	0.536563	-0.225483	-0.321192	0.585211	-0.169942	0.234086	0.899872	2.99767	-1.08848	-0.622599	0.0845969	2.5403	-0.931515	0.0544595	-0.291685	0.218586	1.37071	2.87757	1.1055	-0.811126	-0.907951	0.290127	-0.285999	-1.05772	-0.215433	1.48109	-0.796263	1.93631	0.0397749	0.264035	1.18894	0.149614
E3.5_P9_Cell37_embryo6_single	E3.5	-0.688776	-1.68833e-05	0.00982644	1.73817	1.76921	-0.0743053	-0.0260671	-0.197745	1.05077	1.41305	-1.13145	-0.778923	-0.887184	0.516291	0.784198	-0.216273	-0.863762	-0.225483	1.07982	1.21446	0.224424	0.477776	-0.000593455	0.279069	-0.966777	1.55363	1.75483	1.14011	0.826516	-0.193992	-0.291685	-0.315914	-0.0557202	-0.489852	-0.232806	-0.0257075	0.412992	0.763906	-0.791688	-0.36047	-0.215433	0.748562	-0.796263	0.390775	-0.0419287	-0.6694	0.324059	0.236188
E3.5_P9_Cell38_embryo6_single	E3.5	-0.8843	1.0411	-0.153192	0.259268	0.699647	-0.0743053	0.328596	0.413609	0.195463	0.337656	-0.378026	-0.20178	-0.887184	0.744179	0.628274	-0.216273	-0.163535	-0.225483	-0.470902	0.742429	-0.997207	2.25974	-0.935227	2.55014	-0.613052	0.299312	0.577394	1.8115	-0.931515	-0.995037	-0.291685	0.540192	0.00202852	2.0622	-0.232806	0.0465773	0.169212	0.880952	0.0583965	-0.169773	-0.215433	-0.766328	0.587949	1.29884	2.02256	-0.6694	2.26778	0.0219977
E3.5_P9_Cell39_embryo6_single	E3.5	-0.0878316	1.60584	-0.769685	1.16507	2.15429	-0.0743053	-1.69547	-0.953229	-0.382684	-1.09352	0.621686	0.80862	-0.712058	0.752927	0.311713	-0.216273	-0.863762	-0.225483	0.378667	1.08119	0.289916	1.01655	1.03794	2.047	-1.03083	1.51866	0.212373	1.10119	2.89612	-0.971975	-0.291685	-0.0421213	1.27513	-0.489852	-0.232806	0.2097	-0.296978	0.166046	0.0591808	-0.920952	-0.215433	-0.473399	-0.796263	-0.219017	-0.0914305	-0.6694	3.20796	0.443406
E3.5_P9_Cell40_embryo6_single	E3.5	-0.328965	0.591586	-0.156644	1.64852	1.08068	-0.0743053	1.64162	1.0783	0.00738306	-0.503866	-0.892579	0.941262	-0.806788	0.0508485	0.504108	-0.216273	-0.6024	-0.225483	1.04869	0.845119	-0.224541	0.30567	0.157611	2.44598	-0.41753	0.454481	0.796676	1.36113	-0.742248	-1.1407	-0.291685	-1.06846	1.36225	-0.489852	-0.232806	0.106073	0.0924671	-0.797518	-1.64975	-0.926709	-0.215433	1.44025	-0.796263	0.99103	1.04693	-0.6694	0.152711	-0.0605435
E3.5_P9_Cell41_embryo7_single	E3.5	-0.279907	-0.0616995	0.53966	1.34818	-1.2283	-0.0743053	-0.216977	2.18967	0.172399	-0.733142	0.106063	-0.595051	-0.317697	2.38601	-0.844362	-0.216273	-0.863762	-0.225483	-0.423248	2.147	-0.321114	-0.590879	-1.02009	1.28193	-0.238522	1.41714	0.758513	-0.621265	1.64768	0.437736	-0.291685	0.280695	0.439983	-0.489852	-0.232806	-0.1918	0.0400452	-0.0410115	0.0389334	0.83084	-0.215433	-0.223183	-0.796263	-1.9561	0.344944	-0.6694	-0.330879	0.691595
E3.5_P9_Cell42_embryo7_single	E3.5	-0.44584	0.719754	0.486131	0.88783	0.755458	-0.0743053	-0.535703	-1.0924	-0.0598865	-0.140678	1.494	0.801145	-0.887184	1.14994	-0.513576	-0.216273	-0.863762	-0.225483	1.0186	0.520114	0.0564711	-0.221083	-0.0389701	1.28522	0.103879	0.834861	-0.165264	1.69509	-0.931515	-0.573849	-0.291685	0.452242	1.44594	1.98525	-0.232806	0.185301	-0.433811	0.822027	0.342463	-1.27957	-0.215433	-0.39297	-0.796263	2.13082	0.24328	-0.6694	0.63627	0.0547861
E3.5_P9_Cell43_embryo7_double	E3.5	0.194395	0.868938	0.00598695	1.33878	1.07288	-0.0743053	1.69681	0.0692339	-0.109148	-0.247789	0.198219	0.216815	-0.25573	0.510985	1.45423	-0.216273	-0.635427	-0.225483	0.682645	0.952182	0.23625	-0.0388123	0.394726	2.10249	0.0369452	0.0543407	1.13755	1.67846	-0.931515	-1.30745	-0.291685	-0.0504457	0.640125	-0.0670201	-0.232806	0.113171	0.147122	0.82573	-0.499493	-1.24907	-0.215433	-0.766328	-0.796263	0.512584	-0.273033	-0.6694	1.62398	-0.182784
E3.5_P9_Cell45_embryo8_single	E3.5	0.133809	0.101019	1.01176	0.870963	-0.702645	-0.0743053	0.21912	0.466349	0.0379102	-0.603694	-1.47843	-0.803609	0.019619	1.27322	1.46575	-0.216273	-0.863762	-0.225483	-0.732523	0.509286	-1.26306	1.84659	0.563648	3.44153	-1.26607	-0.844236	-0.246683	1.25815	-0.65056	-1.19666	-0.291685	2.332	0.197355	-0.156264	-0.232806	-1.23175	-1.25742	-0.351323	-0.749401	-1.35116	-0.215433	1.68808	-0.674386	0.749599	-0.35132	-0.6694	-0.672271	-0.433531
E3.5_P9_Cell46_embryo9_single	E3.5	0.17701	0.760712	0.034657	1.41469	1.52376	-0.0743053	0.839294	-0.901056	-0.766182	-0.384939	-0.362772	-0.407919	-0.887184	0.557475	1.13656	-0.216273	0.36154	-0.225483	-1.13065	0.434812	-0.387262	0.982263	-0.709232	1.22601	-0.904456	0.47312	0.476817	1.48548	-0.342784	-1.08491	-0.291685	2.11456	0.324259	0.418562	1.54663	-0.0808353	-1.31025	0.661281	-0.916811	-1.26543	-0.215433	-0.666388	-0.796263	-0.675963	0.300377	-0.6694	1.82001	-0.0591577
E3.5_P9_Cell47_embryo9_double	E3.5	-0.059091	0.620861	1.08326	0.715223	1.23254	-0.0743053	1.09008	1.04579	0.935805	0.597274	0.127407	-0.650198	-0.19272	1.58676	1.16638	-0.216273	0.0855763	-0.225483	-0.210329	0.755505	0.731051	1.8832	-0.52142	2.00166	0.00947115	0.381595	1.14772	0.0472517	-0.236066	-0.533511	-0.291685	0.857071	0.677017	2.00269	0.0124015	-0.352519	-0.385022	-0.765951	0.098849	-0.480344	-0.215433	0.547494	-0.796263	0.271162	1.07235	-0.6694	0.472413	-0.058534
[truncated: 717 more rows]
[truncated: 90 more columns]

## Sheet: Figure 1h
cell	type	Hif1a
E3.5_P8_Cell2_embryo1_single	E3.5	0
E3.5_P8_Cell3_embryo2_single	E3.5	0.301783
E3.5_P8_Cell5_embryo3_single	E3.5	0.173821
E3.5_P8_Cell7_embryo4_single	E3.5	0
E3.5_P8_Cell22_embryo5_single	E3.5	0
E3.5_P8_Cell25_embryo1_double	E3.5	0
E3.5_P8_Cell58_embryo5_double	E3.5	0
E3.5_P8_Cell61_embryo1_single	E3.5	0.0836742
[truncated: 764 more rows]

## Sheet: Figure 1i
cell	type	Ldha
[truncated: 772 more rows]

## Sheet: Figure 2c
cell	CT	score	value
[truncated: 132 more rows]

[truncated: 28 more sheets: Figure 2e, Figure 2g, Figure 2i, Figure 2k, Figure 3a, Figure 3b, Figure 3c, Figure 3d, Figure 3e, Figure 3f, Figure 4b, Figure 4e, Figure 4h, Figure 4j, Figure 4k, S1c, S2a, S2b, S3a, S3b …]
